# Supplementary material for: Crystal structure of trans-(1,8-dibutyl-1,3,6,8,10,13-hexa­aza­cyclo­tetra­decane-κ4 N 3,N 6,N 10,N 13)bis­(5-methyltetra­zolato-κN)nickel(II) from synchrotron data
Source: Acta Crystallogr E Crystallogr Commun. 2015 Jan 17;71(Pt 2):173–5. doi: 10.1107/S2056989015000651 (PMC4384631; doi:10.1107/S2056989015000651)
Supplement: Supplementary file 1 [file e-71-00173-sup1.cif]

##############################################################################
#                                                                            #
# This CIF contains the data in a paper accepted for publication in          #
# Acta Crystallographica Section E. It conforms to the requirements of       #
# Notes for Authors for Acta Crystallographica Section E, and has been       #
# peer reviewed under the auspices of the IUCr Commission on Journals.       #
#                                                                            #
# Full details of the Crystallographic Information File format               #
# are given in the paper "The Crystallographic Information File (CIF):       #
# a New Standard Archive File for Crystallography" by S. R. Hall, F. H.      #
# Allen and I. D. Brown [Acta Cryst. (1991), A47, 655-685].                  #
#                                                                            #
# The current version of the core CIF dictionary is obtainable from          #
# ftp://ftp.iucr.org/pub/cif_core.dic.                                       #
#                                                                            #
# Software is freely available for graphical display of the structure(s)     #
# in this CIF. For information consult the CIF software page                 #
# http://www.iucr.org/resources/cif/software.                                #
#                                                                            #
# This file may be used for bona fide research purposes within the           #
# scientific community so long as proper attribution is given to the journal # 
# article from which it was obtained.                                        #
#                                                                            #
##############################################################################
data_I
_audit_creation_method     'SHELXL-2014/7'
_journal_date_recd_electronic     2015-01-08
_journal_date_accepted     2015-01-13
_journal_name_full     'Acta Crystallographica, Section E'
_journal_year     2015
_journal_volume     71
_journal_issue      2
_journal_page_first     173
_journal_page_last     175
_journal_paper_category     GM
_journal_paper_doi     10.1107/S2056989015000651
_journal_coeditor_code     IS5389
_publ_contact_author_name     'Dohyun Moon'
_publ_contact_author_address
;
Beamline Department, Pohang Accelerator Laboratory 80 Jigokro-127-beongil,
Nam-Gu Pohang, Gyeongbuk 790-784,
Republic of Korea
;
_publ_contact_author_email     dmoon@postech.ac.kr
_publ_contact_author_fax     '+82-54-279-1599'
_publ_contact_author_phone     '+82-54-279-1547'
_publ_section_title
;\
Crystal structure of
<i>trans</i>-(1,8-dibutyl-1,3,6,8,10,13-hexaazacyclotetradecane-\
\k^4^<i>N</i>^3^,<i>N</i>^6^,<i>N</i>^10^,<i>N</i>^13^)bis(5-\
methyltetrazolato-\k<i>N</i>)nickel(II) from synchrotron data
;
loop_
    _publ_author_name
    _publ_author_footnote
    _publ_author_address
    'Kim, Dae-Woong' .
;
Beamline Department, Pohang Accelerator Laboratory, 80 Jigokro-127-beongil,
Nam-Gu Pohang, Gyeongbuk 790-784,
Republic of Korea
;
    'Shin, Jong Won' .
;
Beamline Department, Pohang Accelerator Laboratory, 80 Jigokro-127-beongil,
Nam-Gu Pohang, Gyeongbuk 790-784,
Republic of Korea
;
    'Kim, Jin Hong' .
;
Beamline Department, Pohang Accelerator Laboratory, 80 Jigokro-127-beongil,
Nam-Gu Pohang, Gyeongbuk 790-784,
Republic of Korea
;
    'Moon, Dohyun' .
;
Beamline Department, Pohang Accelerator Laboratory, 80 Jigokro-127-beongil,
Nam-Gu Pohang, Gyeongbuk 790-784,
Republic of Korea
;
_publ_section_synopsis
;
The Ni^II^ ion in the title compound shows a slightly distorted octahedral
coordination geometry with four N atoms of the azamacrocylic ligand and two N
atoms of the 5-methyltetrazolate ions. In the crystal, molecules
are connected by an N---H...N hydrogen bond, forming a supramolecular sheet
structure.
;
_chemical_name_systematic
;\
<i>trans</i>-(1,8-Dibutyl-1,3,6,8,10,13-hexaazacyclotetradecane-\
\k^4^<i>N</i>^3^,<i>N</i>^6^,<i>N</i>^10^,<i>N</i>^13^)bis(5-\
methyltetrazolato-\k<i>N</i>^2^)nickel(II)
;
_chemical_name_common     ?
_chemical_formula_moiety     'C20 H44 N14 Ni'
_chemical_formula_sum     'C20 H44 N14 Ni'
_chemical_formula_iupac     '[Ni (C2 H3 N4)2 (C16 H38 N6)]'
_chemical_formula_weight     539.40
_chemical_melting_point     ?
_shelx_space_group_comment
;
The symmetry employed for this shelxl refinement is uniquely defined
by the following loop, which should always be used as a source of
symmetry information in preference to the above space-group names.
They are only intended as comments.
;
_space_group_crystal_system     monoclinic
_space_group_name_H-M_alt     'C 2/c'
_space_group_name_Hall     '-C 2yc'
loop_
    _space_group_symop_operation_xyz
    'x, y, z'
    '-x, y, -z+1/2'
    'x+1/2, y+1/2, z'
    '-x+1/2, y+1/2, -z+1/2'
    '-x, -y, -z'
    'x, -y, z-1/2'
    '-x+1/2, -y+1/2, -z'
    'x+1/2, -y+1/2, z-1/2'
_cell_length_a     24.040(5)
_cell_length_b     12.923(3)
_cell_length_c     8.7170(17)
_cell_angle_alpha     90
_cell_angle_beta     98.94(3)
_cell_angle_gamma     90
_cell_volume     2675.1(9)
_cell_formula_units_Z     4
_cell_measurement_reflns_used     25946
_cell_measurement_theta_min     0.36
_cell_measurement_theta_max     33.55
_cell_measurement_temperature     100(2)
_exptl_crystal_description     'block'
_exptl_crystal_colour     'pink'
_exptl_crystal_size_max     0.050
_exptl_crystal_size_mid     0.040
_exptl_crystal_size_min     0.040
_exptl_crystal_density_diffrn     1.339
_exptl_crystal_density_meas     ?
_exptl_crystal_density_method     ?
_exptl_crystal_F_000     1160
_exptl_absorpt_coefficient_mu     0.551
_exptl_absorpt_correction_type     empirical
_exptl_absorpt_process_details
;
(<i>HKL3000sm SCALEPACK</i>;  Otwinowski & Minor, 1997)
;
_shelx_estimated_absorpt_T_min     0.973
_shelx_estimated_absorpt_T_max     0.978
_exptl_absorpt_correction_T_min     0.973
_exptl_absorpt_correction_T_max     0.978
_diffrn_ambient_temperature     100(2)
_diffrn_radiation_type     synchrotron
_diffrn_radiation_wavelength     0.62998
_diffrn_measurement_device_type     'ADSC Q210 CCD area-detector'
_diffrn_measurement_method     '\w scan'
_diffrn_detector_area_resol_mean     ?
_diffrn_reflns_number     12808
_diffrn_reflns_av_R_equivalents     0.0415
_diffrn_reflns_theta_min     1.590
_diffrn_reflns_theta_max     25.999
_diffrn_reflns_theta_full     22.209
_diffrn_measured_fraction_theta_max     0.999
_diffrn_measured_fraction_theta_full     0.999
_diffrn_reflns_limit_h_min     -33
_diffrn_reflns_limit_h_max     33
_diffrn_reflns_limit_k_min     -17
_diffrn_reflns_limit_k_max     17
_diffrn_reflns_limit_l_min     -12
_diffrn_reflns_limit_l_max     12
_refine_special_details     ?
_reflns_number_total     3761
_reflns_number_gt     3150
_reflns_threshold_expression     I>2\s(I)
_refine_ls_structure_factor_coef     Fsqd
_refine_ls_matrix_type     full
_refine_ls_R_factor_all     0.0406
_refine_ls_R_factor_gt     0.0321
_refine_ls_wR_factor_gt     0.0868
_refine_ls_wR_factor_ref     0.0899
_refine_ls_goodness_of_fit_ref     1.079
_refine_ls_restrained_S_all     1.079
_refine_ls_number_reflns     3761
_refine_ls_number_parameters     162
_refine_ls_number_restraints     0
_refine_ls_hydrogen_treatment     constr
_refine_ls_weighting_scheme     calc
_refine_ls_weighting_details
              'w=1/[\s^2^(Fo^2^)+(0.0565P)^2^+0.1060P] where P=(Fo^2^+2Fc^2^)/3'
_atom_sites_solution_hydrogens     geom
_atom_sites_solution_primary     ?
_atom_sites_solution_secondary     ?
_refine_ls_shift/su_max     0.000
_refine_ls_shift/su_mean     0.000
_refine_diff_density_max     0.316
_refine_diff_density_min     -0.788
_refine_ls_extinction_method     none
_refine_ls_extinction_coef     .
loop_
    _atom_type_symbol
    _atom_type_description
    _atom_type_scat_dispersion_real
    _atom_type_scat_dispersion_imag
    _atom_type_scat_source
    'C' 'C' 0.0020 0.0010
                         'International Tables Vol C Tables 4.2.6.8 and 6.1.1.4'
    'H' 'H' 0.0000 0.0000
                         'International Tables Vol C Tables 4.2.6.8 and 6.1.1.4'
    'N' 'N' 0.0050 0.0020
                         'International Tables Vol C Tables 4.2.6.8 and 6.1.1.4'
    'Ni' 'Ni' 0.3520 0.9030
                         'International Tables Vol C Tables 4.2.6.8 and 6.1.1.4'
_computing_data_collection
;
<i>PAL ADSC Quantum-210 ADX</i> (Arvai & Nielsen, 1983)
;
_computing_cell_refinement
;
<i>HKL3000sm</i> (Otwinowski & Minor, 1997)
;
_computing_data_reduction
;
<i>HKL3000sm</i> (Otwinowski & Minor, 1997)
;
_computing_structure_solution
;
<i>SHELXT2014/5</i> (Sheldrick, 2015<i>a</i>)
;
_computing_structure_refinement
;
<i>SHELXL2014/7</i> (Sheldrick, 2008, 2015<i>b</i>)
;
_computing_molecular_graphics
;
<i>DIAMOND4</i> (Putz & Brandenburg, 2014)
;
_computing_publication_material
;
publCIF (Westrip, 2010)
;
loop_
    _atom_site_type_symbol
    _atom_site_label
    _atom_site_fract_x
    _atom_site_fract_y
    _atom_site_fract_z
    _atom_site_U_iso_or_equiv
    _atom_site_adp_type
    _atom_site_calc_flag
    _atom_site_occupancy
    _atom_site_disorder_assembly
    _atom_site_disorder_group
    Ni Ni1 0.2500 0.7500 0.5000 0.00596(8) Uani d 1 . .
    N N1 0.31782(5) 0.83411(8) 0.60560(11) 0.0073(2) Uani d 1 . .
    H H1 0.3488 0.7841 0.6424 0.009 Uiso calc 1 . .
    N N2 0.28136(5) 0.73476(8) 0.29352(12) 0.0076(2) Uani d 1 . .
    H H2 0.3095 0.6773 0.3067 0.009 Uiso calc 1 . .
    N N3 0.35616(5) 0.86428(8) 0.36376(12) 0.0095(2) Uani d 1 . .
    C C1 0.29951(5) 0.88036(9) 0.74420(13) 0.0094(2) Uani d 1 . .
    H H1A 0.2752 0.9411 0.7137 0.011 Uiso calc 1 . .
    H H1B 0.3327 0.9038 0.8177 0.011 Uiso calc 1 . .
    C C2 0.34005(6) 0.90993(9) 0.50278(14) 0.0097(2) Uani d 1 . .
    H H2A 0.3110 0.9634 0.4716 0.012 Uiso calc 1 . .
    H H2B 0.3733 0.9448 0.5621 0.012 Uiso calc 1 . .
    C C3 0.31026(6) 0.82902(9) 0.24815(14) 0.0096(2) Uani d 1 . .
    H H3A 0.3251 0.8147 0.1505 0.011 Uiso calc 1 . .
    H H3B 0.2823 0.8854 0.2270 0.011 Uiso calc 1 . .
    C C4 0.23296(6) 0.70064(10) 0.17841(14) 0.0095(2) Uani d 1 . .
    H H4A 0.2464 0.6706 0.0864 0.011 Uiso calc 1 . .
    H H4B 0.2083 0.7603 0.1441 0.011 Uiso calc 1 . .
    C C5 0.40350(6) 0.79167(10) 0.39114(15) 0.0119(2) Uani d 1 . .
    H H5A 0.4070 0.7560 0.2926 0.014 Uiso calc 1 . .
    H H5B 0.3955 0.7386 0.4666 0.014 Uiso calc 1 . .
    C C6 0.45926(6) 0.84385(12) 0.45282(18) 0.0188(3) Uani d 1 . .
    H H6A 0.4686 0.8939 0.3747 0.023 Uiso calc 1 . .
    H H6B 0.4553 0.8829 0.5483 0.023 Uiso calc 1 . .
    C C7 0.50699(7) 0.76635(13) 0.4891(2) 0.0237(3) Uani d 1 . .
    H H7A 0.5101 0.7263 0.3940 0.028 Uiso calc 1 . .
    H H7B 0.4977 0.7172 0.5685 0.028 Uiso calc 1 . .
    C C8 0.56368(7) 0.81669(16) 0.5480(2) 0.0334(4) Uani d 1 . .
    H H8A 0.5737 0.8641 0.4688 0.050 Uiso calc 1 . .
    H H8B 0.5926 0.7630 0.5696 0.050 Uiso calc 1 . .
    H H8C 0.5612 0.8554 0.6434 0.050 Uiso calc 1 . .
    N N4 0.30074(5) 0.61260(8) 0.58628(12) 0.0100(2) Uani d 1 . .
    N N5 0.29007(5) 0.51298(9) 0.56721(14) 0.0156(2) Uani d 1 . .
    N N6 0.33266(5) 0.45876(9) 0.64836(16) 0.0185(3) Uani d 1 . .
    N N7 0.35088(5) 0.62585(9) 0.67914(13) 0.0146(2) Uani d 1 . .
    C C9 0.36869(6) 0.52976(10) 0.71493(17) 0.0157(3) Uani d 1 . .
    C C10 0.42228(7) 0.50538(13) 0.8200(2) 0.0298(4) Uani d 1 . .
    H H10A 0.4139 0.4869 0.9230 0.045 Uiso calc 1 . .
    H H10B 0.4470 0.5661 0.8285 0.045 Uiso calc 1 . .
    H H10C 0.4411 0.4472 0.7773 0.045 Uiso calc 1 . .
loop_
    _atom_site_aniso_label
    _atom_site_aniso_U_11
    _atom_site_aniso_U_22
    _atom_site_aniso_U_33
    _atom_site_aniso_U_12
    _atom_site_aniso_U_13
    _atom_site_aniso_U_23
    Ni1 0.00867(12) 0.00459(12) 0.00474(11) -0.00101(8) 0.00141(8) -0.00027(7)
    N1 0.0102(5) 0.0052(5) 0.0069(4) -0.0004(4) 0.0021(4) -0.0002(4)
    N2 0.0092(5) 0.0077(5) 0.0061(4) -0.0007(4) 0.0016(4) -0.0005(4)
    N3 0.0085(5) 0.0105(5) 0.0097(5) -0.0006(4) 0.0024(4) 0.0003(4)
    C1 0.0120(6) 0.0083(5) 0.0080(5) -0.0012(4) 0.0016(4) -0.0031(4)
    C2 0.0114(6) 0.0068(5) 0.0115(5) -0.0016(4) 0.0032(4) 0.0001(4)
    C3 0.0112(6) 0.0095(6) 0.0084(5) -0.0012(4) 0.0026(4) 0.0022(4)
    C4 0.0112(6) 0.0109(6) 0.0062(5) 0.0000(5) 0.0012(4) -0.0009(4)
    C5 0.0099(6) 0.0126(6) 0.0136(6) 0.0010(5) 0.0029(5) 0.0006(5)
    C6 0.0117(7) 0.0189(7) 0.0250(7) -0.0002(5) 0.0008(5) -0.0032(6)
    C7 0.0128(7) 0.0257(8) 0.0316(8) 0.0019(6) -0.0001(6) 0.0016(6)
    C8 0.0139(8) 0.0426(10) 0.0409(10) 0.0023(7) -0.0038(7) -0.0053(8)
    N4 0.0123(5) 0.0071(5) 0.0108(5) -0.0002(4) 0.0024(4) 0.0009(4)
    N5 0.0149(6) 0.0081(5) 0.0233(6) 0.0003(4) 0.0017(5) 0.0026(4)
    N6 0.0129(6) 0.0099(5) 0.0323(7) 0.0017(4) 0.0025(5) 0.0051(5)
    N7 0.0134(6) 0.0110(5) 0.0180(5) 0.0013(4) -0.0016(4) 0.0027(4)
    C9 0.0127(6) 0.0113(6) 0.0233(7) 0.0019(5) 0.0028(5) 0.0060(5)
    C10 0.0194(8) 0.0199(7) 0.0460(10) 0.0024(6) -0.0079(7) 0.0092(7)
_geom_special_details
;
All e.s.d.'s (except the e.s.d. in the dihedral angle between two l.s. planes)
are estimated using the full covariance matrix. The cell e.s.d.'s are taken
into account individually in the estimation of e.s.d.'s in distances, angles
and torsion angles; correlations between e.s.d.'s in cell parameters are only
used when they are defined by crystal symmetry. An approximate (isotropic)
treatment of cell e.s.d.'s is used for estimating e.s.d.'s involving l.s.
planes.
;
loop_
    _geom_bond_atom_site_label_1
    _geom_bond_atom_site_label_2
    _geom_bond_site_symmetry_2
    _geom_bond_distance
    _geom_bond_publ_flag
    Ni1 N1 . 2.0543(12) ?
    Ni1 N2 . 2.0661(11) ?
    Ni1 N4 . 2.2183(11) ?
    N1 C1 . 1.4752(15) ?
    N1 C2 . 1.4826(15) ?
    N1 H1 . 1.0000 ?
    N2 C4 . 1.4807(17) ?
    N2 C3 . 1.4860(16) ?
    N2 H2 . 1.0000 ?
    N3 C3 . 1.4474(17) ?
    N3 C2 . 1.4535(16) ?
    N3 C5 . 1.4657(17) ?
    C1 C4 7_566 1.5244(17) ?
    C1 H1A . 0.9900 ?
    C1 H1B . 0.9900 ?
    C2 H2A . 0.9900 ?
    C2 H2B . 0.9900 ?
    C3 H3A . 0.9900 ?
    C3 H3B . 0.9900 ?
    C4 C1 7_566 1.5244(17) ?
    C4 H4A . 0.9900 ?
    C4 H4B . 0.9900 ?
    C5 C6 . 1.522(2) ?
    C5 H5A . 0.9900 ?
    C5 H5B . 0.9900 ?
    C6 C7 . 1.519(2) ?
    C6 H6A . 0.9900 ?
    C6 H6B . 0.9900 ?
    C7 C8 . 1.525(2) ?
    C7 H7A . 0.9900 ?
    C7 H7B . 0.9900 ?
    C8 H8A . 0.9800 ?
    C8 H8B . 0.9800 ?
    C8 H8C . 0.9800 ?
    N4 N5 . 1.3182(15) ?
    N4 N7 . 1.3543(16) ?
    N5 N6 . 1.3469(17) ?
    N6 C9 . 1.3314(19) ?
    N7 C9 . 1.3347(17) ?
    C9 C10 . 1.494(2) ?
    C10 H10A . 0.9800 ?
    C10 H10B . 0.9800 ?
    C10 H10C . 0.9800 ?
loop_
    _geom_angle_atom_site_label_1
    _geom_angle_atom_site_label_2
    _geom_angle_atom_site_label_3
    _geom_angle_site_symmetry_1
    _geom_angle_site_symmetry_3
    _geom_angle
    _geom_angle_publ_flag
    N1 Ni1 N1 7_566 . 180.0 ?
    N1 Ni1 N2 7_566 . 86.04(4) ?
    N1 Ni1 N2 . . 93.96(4) ?
    N1 Ni1 N2 7_566 7_566 93.96(4) ?
    N1 Ni1 N2 . 7_566 86.04(4) ?
    N2 Ni1 N2 . 7_566 180.0 ?
    N1 Ni1 N4 7_566 7_566 85.15(4) ?
    N1 Ni1 N4 . 7_566 94.86(4) ?
    N2 Ni1 N4 . 7_566 92.11(4) ?
    N2 Ni1 N4 7_566 7_566 87.89(4) ?
    N1 Ni1 N4 7_566 . 94.86(4) ?
    N1 Ni1 N4 . . 85.14(4) ?
    N2 Ni1 N4 . . 87.89(4) ?
    N2 Ni1 N4 7_566 . 92.11(4) ?
    N4 Ni1 N4 7_566 . 180.0 ?
    C1 N1 C2 . . 114.13(10) ?
    C1 N1 Ni1 . . 105.32(8) ?
    C2 N1 Ni1 . . 114.48(8) ?
    C1 N1 H1 . . 107.5 ?
    C2 N1 H1 . . 107.5 ?
    Ni1 N1 H1 . . 107.5 ?
    C4 N2 C3 . . 114.49(10) ?
    C4 N2 Ni1 . . 105.31(8) ?
    C3 N2 Ni1 . . 113.75(7) ?
    C4 N2 H2 . . 107.7 ?
    C3 N2 H2 . . 107.7 ?
    Ni1 N2 H2 . . 107.7 ?
    C3 N3 C2 . . 115.80(10) ?
    C3 N3 C5 . . 113.60(10) ?
    C2 N3 C5 . . 115.15(10) ?
    N1 C1 C4 . 7_566 108.83(10) ?
    N1 C1 H1A . . 109.9 ?
    C4 C1 H1A 7_566 . 109.9 ?
    N1 C1 H1B . . 109.9 ?
    C4 C1 H1B 7_566 . 109.9 ?
    H1A C1 H1B . . 108.3 ?
    N3 C2 N1 . . 113.80(10) ?
    N3 C2 H2A . . 108.8 ?
    N1 C2 H2A . . 108.8 ?
    N3 C2 H2B . . 108.8 ?
    N1 C2 H2B . . 108.8 ?
    H2A C2 H2B . . 107.7 ?
    N3 C3 N2 . . 114.21(10) ?
    N3 C3 H3A . . 108.7 ?
    N2 C3 H3A . . 108.7 ?
    N3 C3 H3B . . 108.7 ?
    N2 C3 H3B . . 108.7 ?
    H3A C3 H3B . . 107.6 ?
    N2 C4 C1 . 7_566 107.88(10) ?
    N2 C4 H4A . . 110.1 ?
    C1 C4 H4A 7_566 . 110.1 ?
    N2 C4 H4B . . 110.1 ?
    C1 C4 H4B 7_566 . 110.1 ?
    H4A C4 H4B . . 108.4 ?
    N3 C5 C6 . . 113.12(11) ?
    N3 C5 H5A . . 109.0 ?
    C6 C5 H5A . . 109.0 ?
    N3 C5 H5B . . 109.0 ?
    C6 C5 H5B . . 109.0 ?
    H5A C5 H5B . . 107.8 ?
    C7 C6 C5 . . 112.13(12) ?
    C7 C6 H6A . . 109.2 ?
    C5 C6 H6A . . 109.2 ?
    C7 C6 H6B . . 109.2 ?
    C5 C6 H6B . . 109.2 ?
    H6A C6 H6B . . 107.9 ?
    C6 C7 C8 . . 113.29(14) ?
    C6 C7 H7A . . 108.9 ?
    C8 C7 H7A . . 108.9 ?
    C6 C7 H7B . . 108.9 ?
    C8 C7 H7B . . 108.9 ?
    H7A C7 H7B . . 107.7 ?
    C7 C8 H8A . . 109.5 ?
    C7 C8 H8B . . 109.5 ?
    H8A C8 H8B . . 109.5 ?
    C7 C8 H8C . . 109.5 ?
    H8A C8 H8C . . 109.5 ?
    H8B C8 H8C . . 109.5 ?
    N5 N4 N7 . . 109.66(11) ?
    N5 N4 Ni1 . . 130.78(9) ?
    N7 N4 Ni1 . . 119.52(8) ?
    N4 N5 N6 . . 108.96(11) ?
    C9 N6 N5 . . 105.08(11) ?
    C9 N7 N4 . . 104.21(11) ?
    N6 C9 N7 . . 112.09(13) ?
    N6 C9 C10 . . 124.23(13) ?
    N7 C9 C10 . . 123.67(13) ?
    C9 C10 H10A . . 109.5 ?
    C9 C10 H10B . . 109.5 ?
    H10A C10 H10B . . 109.5 ?
    C9 C10 H10C . . 109.5 ?
    H10A C10 H10C . . 109.5 ?
    H10B C10 H10C . . 109.5 ?
loop_
    _geom_torsion_atom_site_label_1
    _geom_torsion_atom_site_label_2
    _geom_torsion_atom_site_label_3
    _geom_torsion_atom_site_label_4
    _geom_torsion_site_symmetry_1
    _geom_torsion_site_symmetry_2
    _geom_torsion_site_symmetry_3
    _geom_torsion_site_symmetry_4
    _geom_torsion
    _geom_torsion_publ_flag
    C2 N1 C1 C4 . . . 7_566 168.66(10) ?
    Ni1 N1 C1 C4 . . . 7_566 42.26(11) ?
    C3 N3 C2 N1 . . . . 70.86(14) ?
    C5 N3 C2 N1 . . . . -65.05(14) ?
    C1 N1 C2 N3 . . . . -177.96(10) ?
    Ni1 N1 C2 N3 . . . . -56.49(12) ?
    C2 N3 C3 N2 . . . . -71.26(14) ?
    C5 N3 C3 N2 . . . . 65.32(14) ?
    C4 N2 C3 N3 . . . . 177.73(10) ?
    Ni1 N2 C3 N3 . . . . 56.58(12) ?
    C3 N2 C4 C1 . . . 7_566 -167.67(10) ?
    Ni1 N2 C4 C1 . . . 7_566 -41.97(10) ?
    C3 N3 C5 C6 . . . . 154.78(11) ?
    C2 N3 C5 C6 . . . . -68.36(14) ?
    N3 C5 C6 C7 . . . . 176.68(12) ?
    C5 C6 C7 C8 . . . . 178.80(14) ?
    N7 N4 N5 N6 . . . . 0.63(15) ?
    Ni1 N4 N5 N6 . . . . -177.06(9) ?
    N4 N5 N6 C9 . . . . -0.27(16) ?
    N5 N4 N7 C9 . . . . -0.72(15) ?
    Ni1 N4 N7 C9 . . . . 177.28(9) ?
    N5 N6 C9 N7 . . . . -0.20(17) ?
    N5 N6 C9 C10 . . . . 178.68(15) ?
    N4 N7 C9 N6 . . . . 0.56(16) ?
    N4 N7 C9 C10 . . . . -178.32(14) ?
loop_
    _geom_hbond_atom_site_label_D
    _geom_hbond_atom_site_label_H
    _geom_hbond_atom_site_label_A
    _geom_hbond_site_symmetry_A
    _geom_hbond_distance_DH
    _geom_hbond_distance_HA
    _geom_hbond_distance_DA
    _geom_hbond_angle_DHA
    N1 H1 N7 . 1.00 2.07 2.8508(16) 133
    N2 H2 N6 6_565 1.00 2.35 3.1403(16) 135
_shelx_hkl_file
;
  -4   0   0  775.74   30.53
  -6   0   0   89.90    7.61
  -8   0   0  295.00   14.78
 -10   0   0  500.99   23.09
 -12   0   0  910.67   36.81
 -14   0   0   28.85    8.49
 -16   0   0  357.12   18.49
 -18   0   0 1078.44   47.60
  20   0   0 1678.45   75.12
 -20   0   0 1598.19   67.42
  22   0   0  287.13   22.30
 -22   0   0  260.32   18.85
  24   0   0  392.78   22.12
 -24   0   0  350.84   19.64
  26   0   0  122.90   18.94
 -26   0   0  165.20   15.57
  28   0   0  341.99   23.01
 -28   0   0  356.77   26.72
  30   0   0   26.63   16.81
 -30   0   0   14.87   14.33
  32   0   0  160.07   25.31
 -32   0   0  207.67   19.38
  34   0   0  190.42   20.00
 -34   0   0  194.13   30.00
  36   0   0   13.27   20.35
 -36   0   0   -6.37   18.05
 -37  -1   0   -6.37   16.02
 -35  -1   0   -8.85   15.75
  35   1   0   43.71   26.72
 -33  -1   0    0.97   23.63
  33   1   0   13.63   15.40
 -31  -1   0   46.63   16.10
  31   1   0   15.13   14.78
 -29  -1   0   42.47   20.62
  29   1   0   24.33   13.10
 -27  -1   0   85.21   12.12
  27   1   0   91.58   19.38
 -25  -1   0   23.80   15.75
  25   1   0   37.07   16.81
 -23  -1   0  119.19   12.12
  23   1   0   96.27   13.71
 -21  -1   0  347.30   19.91
  21   1   0  396.76   23.36
 -19  -1   0   25.04   10.79
  19   1   0   11.59    8.58
 -17  -1   0  152.63   13.01
  17   1   0  129.89   12.39
 -15  -1   0  261.91   13.63
  15   1   0  270.49   16.63
 -13  -1   0  149.45   11.41
  13   1   0  154.14   13.71
 -11  -1   0    1.15    6.99
  11   1   0   -6.46    4.96
  -9  -1   0  205.28   12.56
   9   1   0  204.13   15.48
  -7  -1   0   59.11    6.28
   7   1   0   48.14    5.75
  -5  -1   0  128.66    8.49
   5   1   0  142.64    8.32
  -3  -1   0  328.89   18.85
   3   1   0  330.31   16.55
  -1  -1   0    5.66    1.33
   1  -1   0    6.64    1.15
   3  -1   0  370.83   16.55
  -3   1   0  344.82   14.51
   5  -1   0  151.75   10.35
  -5   1   0  153.17    8.49
   7  -1   0   57.43    6.90
  -7   1   0   55.92    6.72
   9  -1   0  213.69   13.98
  -9   1   0  242.00   12.39
  11  -1   0   -5.84    5.57
 -11   1   0    4.07    4.42
  13  -1   0  145.82   13.36
 -13   1   0  159.62   11.86
  15  -1   0  238.46   19.55
  17  -1   0  164.31   15.57
 -23   1   0  100.43   11.77
  25  -1   0   17.34   12.48
 -25   1   0   32.30   10.53
  27  -1   0   88.04   19.73
 -27   1   0   71.23   17.25
  29  -1   0   53.62   15.84
 -29   1   0   26.63   20.26
  31  -1   0   42.83   23.27
 -31   1   0   16.28   14.95
  33  -1   0    6.02   16.19
 -33   1   0    2.39   16.10
  35  -1   0   -6.72   26.81
 -35   1   0   10.35   18.32
  37  -1   0    0.71   15.84
 -36  -2   0   36.01   23.27
  36   2   0   37.25   19.91
 -34  -2   0   96.45   27.61
  34   2   0   89.28   27.78
 -32  -2   0  665.93   32.74
  32   2   0  710.43   41.94
 -30  -2   0  323.05   27.87
  30   2   0  266.95   30.35
 -28  -2   0  487.72   25.84
  28   2   0  421.00   32.65
 -26  -2   0  168.92   16.72
  26   2   0  111.75   18.67
 -24  -2   0   31.68   14.78
  24   2   0   16.37   16.63
 -22  -2   0  -14.33   13.36
  22   2   0   -8.67   14.25
 -20  -2   0 1192.49   51.85
  20   2   0 1247.35   57.60
 -18  -2   0  230.68   17.52
  18   2   0  273.59   20.62
 -16  -2   0  981.19   48.93
  16   2   0 1089.76   53.36
 -14  -2   0 1547.31   62.38
  14   2   0 1593.24   61.94
 -12  -2   0 1721.27   67.42
  12   2   0 1826.57   65.83
 -10  -2   0  138.92    8.58
  10   2   0  131.22   11.68
  -8  -2   0 2959.78  101.31
   8   2   0 3069.50  106.27
  -6  -2   0 2835.10  100.07
   6   2   0 2928.90  106.98
  -4  -2   0 7660.11  238.46
   4   2   0 8335.69  272.97
  -2  -2   0  672.56   29.91
   2   2   0  687.16   29.47
   0  -2   0 5362.55  170.51
   0   2   0 5243.27  118.21
   2  -2   0  780.43   27.34
  -2   2   0  720.61   26.01
   4  -2   0 8787.75  274.30
  -4   2   0 9144.60  293.59
   6  -2   0 3124.71  126.35
  -6   2   0 3020.74  107.24
   8  -2   0 3079.67  103.88
  -8   2   0 2943.14  102.73
  10  -2   0  130.25   10.44
 -10   2   0  147.77   10.71
  12  -2   0 1854.35   73.18
 -12   2   0 1758.35   67.60
  14  -2   0 1585.45   62.20
 -14   2   0 1503.51   56.89
  16  -2   0 1005.79   37.87
 -16   2   0  997.39   40.97
  18  -2   0  222.09   18.85
 -18   2   0  256.43   15.84
  20  -2   0 1238.86   57.43
 -20   2   0 1237.89   49.02
  22  -2   0    3.54   13.71
 -22   2   0    6.72    8.94
  24  -2   0   18.23   11.15
 -24   2   0   30.26    9.47
  26  -2   0  137.95   16.90
 -26   2   0  133.43   14.78
  28  -2   0  412.25   32.12
 -28   2   0  411.89   26.55
  30  -2   0  291.82   28.49
 -30   2   0  322.08   29.02
  32  -2   0  621.77   30.79
 -32   2   0  619.56   37.16
  34  -2   0   78.04   27.52
 -34   2   0   67.87   24.69
  36  -2   0   40.26   18.67
 -36   2   0   19.55   19.64
 -37  -3   0   27.61   31.77
  37   3   0   13.80   18.14
 -35  -3   0   57.60   21.94
  35   3   0   40.17   22.21
 -33  -3   0   -4.78   18.14
  33   3   0   -6.72   16.55
 -31  -3   0   23.01   20.17
  31   3   0   14.51   16.19
 -29  -3   0  114.67   21.15
  29   3   0   95.47   16.37
 -27  -3   0   10.18   12.21
  27   3   0    7.70   11.95
 -25  -3   0   -0.80   10.53
  25   3   0   12.92   11.59
 -23  -3   0   51.67   11.06
  23   3   0   60.52   13.18
 -21  -3   0   21.15   12.12
  21   3   0   38.22   14.95
 -19  -3   0  227.23   19.11
  19   3   0  197.85   16.55
 -17  -3   0   56.28   11.77
  17   3   0   32.74   11.59
 -15  -3   0    8.94    8.58
  15   3   0   10.79    6.99
 -13  -3   0   -1.15    7.34
  13   3   0   -5.40    5.93
 -11  -3   0   26.01    7.08
  11   3   0   36.99    9.03
  -9  -3   0  509.84   22.92
   9   3   0  566.12   31.15
  -7  -3   0 1555.01   56.54
   7   3   0 1555.72   61.50
  -5  -3   0  401.27   16.37
   5   3   0  406.23   18.58
  -3  -3   0 2280.75   85.92
   3   3   0 2237.31   73.44
  -1  -3   0 9433.06  294.03
   1  -3   0 9368.29  299.69
   3  -3   0 2502.85   83.71
   5  -3   0  421.27   20.17
  -5   3   0  416.23   18.58
   7  -3   0 1641.37   56.81
  -7   3   0 1534.13   54.59
   9  -3   0  580.89   26.46
  -9   3   0  567.36   27.08
  11  -3   0   29.47    6.72
 -11   3   0   28.93    5.22
  13  -3   0    2.30    6.72
 -13   3   0    0.88    7.79
  15  -3   0   19.20    7.34
 -15   3   0    8.94    7.79
  17  -3   0   45.48    9.29
 -17   3   0   53.62    9.03
  19  -3   0  202.01   19.02
 -19   3   0  207.49   15.40
  21  -3   0   50.88   11.59
 -21   3   0   40.53   12.03
  23  -3   0   69.81   12.83
 -23   3   0   57.60   10.44
  25  -3   0    0.00   11.95
 -25   3   0   -1.77   10.09
  27  -3   0   -1.33   13.18
 -27   3   0   -1.15   10.97
  29  -3   0   84.68   15.57
 -29   3   0   92.64   15.75
  31  -3   0   -4.69   21.86
 -31   3   0    1.68   14.42
  33  -3   0   24.24   25.48
 -33   3   0   -6.81   18.23
  35  -3   0   23.63   19.55
 -35   3   0   40.17   18.14
 -36  -4   0  109.19   23.18
  36   4   0  109.10   24.24
 -34  -4   0  336.77   28.49
  34   4   0  356.68   25.48
 -32  -4   0  367.30   30.79
  32   4   0  318.72   22.21
 -30  -4   0  153.25   23.54
  30   4   0  145.82   18.94
 -28  -4   0  374.82   26.19
  28   4   0  400.48   27.87
 -26  -4   0 1227.98   56.98
  26   4   0 1265.93   66.27
 -24  -4   0 1370.61   53.80
  24   4   0 1393.62   57.69
 -22  -4   0  151.75   14.42
  22   4   0  168.30   15.57
 -20  -4   0   19.91   11.15
  20   4   0   25.57   13.10
 -18  -4   0   24.42    9.82
  18   4   0   16.55   10.18
 -16  -4   0  434.10   21.15
  16   4   0  461.80   25.57
 -14  -4   0  266.69   16.55
  14   4   0  277.13   18.76
 -12  -4   0 2206.52   81.32
  12   4   0 2223.68   77.69
 -10  -4   0    9.47    6.02
  10   4   0    8.49    6.81
  -8  -4   0 4493.46  150.51
   8   4   0 4593.18  149.89
   6   4   0 8339.49  269.17
  -4  -4   0 4230.05  152.01
   4   4   0 4454.18  145.91
  -2  -4   0  281.47   11.86
   2   4   0  279.17   11.06
   0  -4   0 1101.89   29.02
   0   4   0 1074.81   28.31
   2  -4   0  287.13    9.73
  -2   4   0  302.26   11.41
   4  -4   0 4496.12  147.06
  -4   4   0 4509.21  167.41
   6  -4   0 8848.71  279.52
  -6   4   0 8339.40  274.48
  -8   4   0 4355.96  147.50
  10  -4   0    8.41    7.70
 -10   4   0   14.69    6.11
  12  -4   0 2393.75   92.38
 -12   4   0 2271.55   87.60
  14  -4   0  270.85   15.22
 -14   4   0  242.09   16.10
  16  -4   0  441.98   21.24
 -16   4   0  430.56   21.32
  18  -4   0    6.55    8.76
 -18   4   0    8.49    7.79
  20  -4   0   54.15   10.88
 -20   4   0   26.55   11.50
  22  -4   0  178.03   19.29
 -22   4   0  161.39   14.42
  24  -4   0 1342.74   54.86
 -24   4   0 1317.96   50.97
  26  -4   0 1200.81   47.34
 -26   4   0 1262.84   63.35
  28  -4   0  389.33   26.10
 -28   4   0  399.50   28.85
  30  -4   0  154.05   19.38
 -30   4   0  179.36   23.89
  32  -4   0  282.17   24.78
 -32   4   0  288.01   21.77
 -34   4   0  304.65   28.31
  36  -4   0  104.94   13.18
 -36   4   0   81.05   18.76
 -35  -5   0   14.78   16.90
  35   5   0    6.28   19.20
 -33  -5   0   55.39   27.87
  33   5   0   30.88   18.67
 -31  -5   0   39.46   24.07
  31   5   0   45.39   15.40
 -29  -5   0    5.22   14.60
  29   5   0    1.77   20.09
 -27  -5   0   11.50   13.63
  27   5   0   13.54   19.02
 -25  -5   0   91.85   16.72
  25   5   0   68.75   14.25
 -23  -5   0  250.32   16.63
  23   5   0  228.82   21.86
 -21  -5   0  761.49   37.96
  21   5   0  794.23   38.76
 -19  -5   0   80.61   10.18
  19   5   0   80.52   14.87
 -17  -5   0  316.15   24.42
  17   5   0  318.36   21.77
 -15  -5   0   50.79    9.11
  15   5   0   45.92    8.32
 -13  -5   0  119.36    9.29
  13   5   0  120.96   10.88
 -11  -5   0  320.84   14.95
  11   5   0  298.99   16.46
  -9  -5   0   14.69    4.16
   9   5   0   13.01    5.04
  -7  -5   0   22.65    4.25
   7   5   0   27.52    6.28
  -5  -5   0    5.31    3.80
   5   5   0   -0.44    4.69
  -3  -5   0  119.72    7.70
   3   5   0  145.56    8.94
  -1  -5   0    2.12    3.10
   1   5   0    4.51    2.57
   1  -5   0    2.83    2.39
  -1   5   0    3.36    2.39
   3  -5   0  160.16    8.85
  -3   5   0  138.39    7.08
   5  -5   0    3.80    5.31
  -5   5   0    5.13    3.19
   7  -5   0   22.39    6.64
  -7   5   0   16.37    3.72
   9  -5   0    6.81    8.32
  -9   5   0   13.18    5.66
  11  -5   0  324.82   18.49
 -11   5   0  309.69   14.25
  13  -5   0  119.63    9.29
 -13   5   0  113.79    9.91
  15  -5   0   49.11   11.95
 -15   5   0   49.55   10.62
  17  -5   0  269.34   17.87
 -17   5   0  293.68   15.66
  19  -5   0   87.95   14.69
 -19   5   0   72.47   13.10
  21  -5   0  731.49   41.14
 -21   5   0  734.50   32.47
  23  -5   0  235.90   17.79
 -23   5   0  211.65   20.97
  25  -5   0   78.48   17.61
 -25   5   0   67.25   11.95
  27  -5   0    4.16   14.25
 -27   5   0   14.42   12.39
  29  -5   0   11.06   15.13
 -29   5   0   13.27   17.61
 -31   5   0   68.57   25.39
  33  -5   0   19.11   13.27
 -33   5   0   21.50   25.04
  35  -5   0   11.77   18.49
 -35   5   0   17.70   19.47
 -36  -6   0  288.46   25.04
  36   6   0  335.35   30.26
 -34  -6   0  179.62   25.48
  34   6   0  180.60   29.91
 -32  -6   0  259.79   17.17
  32   6   0  230.50   21.86
 -30  -6   0   97.33   17.43
  30   6   0   92.29   17.43
 -28  -6   0   13.27   18.23
  28   6   0   38.40   21.94
 -26  -6   0  342.79   22.74
  26   6   0  351.81   23.18
 -24  -6   0  633.10   36.01
  24   6   0  669.73   35.92
 -22  -6   0  892.71   41.50
  22   6   0 1008.18   41.68
 -20  -6   0  902.53   41.59
  20   6   0  939.34   43.00
 -18  -6   0   15.13   11.50
  18   6   0    5.22    9.11
 -16  -6   0   20.26    9.47
  16   6   0   23.71    8.41
 -14  -6   0  317.39   18.49
  14   6   0  324.29   19.64
 -12  -6   0 1405.47   58.93
  12   6   0 1382.82   56.81
 -10  -6   0  564.08   26.55
  10   6   0  521.35   23.63
  -8  -6   0 4110.15  137.33
   8   6   0 4429.84  151.04
  -6  -6   0  629.83   24.33
   6   6   0  649.47   29.73
  -4  -6   0 2021.41   74.24
  -2  -6   0 1013.31   39.64
   2   6   0 1061.01   36.99
   0  -6   0   21.50    2.92
   0   6   0   23.54    3.10
   2  -6   0 1102.33   30.97
  -2   6   0 1069.68   37.87
   4  -6   0 2143.25   75.56
  -4   6   0 2211.47   54.33
   6  -6   0  665.84   33.36
  -6   6   0  681.32   19.91
   8  -6   0 4377.73  145.29
  -8   6   0 4445.06  107.33
  10  -6   0  611.24   27.52
 -10   6   0  554.97   23.89
  12  -6   0 1417.06   57.25
 -12   6   0 1387.16   53.36
  14  -6   0  266.95   20.35
 -14   6   0  313.50   17.34
  16  -6   0   20.44   12.03
 -16   6   0   31.32   10.26
 -18   6   0    5.49   10.00
 -20   6   0  918.90   48.49
 -22   6   0  928.28   44.15
 -24   6   0  641.77   39.73
 -26   6   0  293.50   21.15
  28  -6   0   13.80   13.71
 -28   6   0    9.29   18.23
  30  -6   0   76.98   19.29
 -30   6   0   74.50   23.36
  32  -6   0  218.64   19.55
 -32   6   0  231.21   31.32
  34  -6   0  168.47   22.03
 -34   6   0  182.90   21.94
 -35  -7   0   -9.03   18.40
  35   7   0    3.63   21.86
 -33  -7   0   19.11   25.13
  33   7   0  -23.18   29.02
 -31  -7   0   24.24   24.69
  31   7   0   40.35   25.04
 -29  -7   0   16.63   15.84
  29   7   0   -8.14   14.87
 -27  -7   0  126.27   21.50
  27   7   0  119.81   23.89
 -25  -7   0   39.64   17.17
  25   7   0   64.06   15.31
 -23  -7   0   27.70   13.89
  23   7   0   19.91   16.81
 -21  -7   0   16.10    9.20
  21   7   0    2.65   17.08
 -19  -7   0   35.92   12.39
  19   7   0   31.06   14.07
 -17  -7   0   18.76    7.17
  17   7   0   23.63   12.83
  15   7   0   23.71   11.24
 -13  -7   0  569.30   27.25
  13   7   0  580.72   29.55
 -11  -7   0   81.94    9.11
  11   7   0   73.62    7.88
  -9  -7   0  251.56   14.87
   9   7   0  226.34   11.95
  -7  -7   0   21.32    5.49
   7   7   0   19.64    5.22
  -5  -7   0  207.41   11.33
   5   7   0  230.15   10.88
  -3  -7   0    9.64    4.25
   3   7   0    9.56    3.27
  -1  -7   0  109.19    6.99
   1   7   0  117.06    5.40
   1  -7   0  125.56    7.43
  -1   7   0  127.06    7.26
   3  -7   0   20.17    4.96
  -3   7   0   10.09    4.25
   5  -7   0  230.94   12.21
  -5   7   0  224.04   12.30
   7  -7   0   28.05    7.34
  -7   7   0   23.80    4.78
   9  -7   0  240.23   13.63
  -9   7   0  237.22   10.88
  11  -7   0   61.58    7.52
 -11   7   0   71.49    5.75
  13  -7   0  587.53   26.46
 -13   7   0  539.93   25.93
  15  -7   0   18.23   10.35
 -15   7   0   10.88    8.85
  17  -7   0   11.68    8.23
 -17   7   0    7.26    7.17
  19  -7   0   37.96   10.62
 -19   7   0   33.62    9.38
  21  -7   0    5.22   14.07
 -21   7   0   -1.86   12.56
  23  -7   0   10.97   14.95
 -23   7   0   24.24   15.40
  25  -7   0   39.55   20.26
 -25   7   0   46.19   12.48
  27  -7   0   95.47   22.21
 -27   7   0   79.19   20.53
  29  -7   0    2.04   21.94
 -29   7   0    7.88   19.82
  31  -7   0   21.41   17.25
 -31   7   0   45.30   19.20
  33  -7   0   11.41   17.87
 -33   7   0    0.09   20.26
  35  -7   0   10.44   24.69
 -35   7   0    5.04   22.30
 -34  -8   0   52.74   33.45
  34   8   0   13.63   29.20
 -32  -8   0   -4.16   24.16
  32   8   0   19.91   22.56
 -30  -8   0  354.47   30.00
  30   8   0  396.76   38.14
 -28  -8   0  565.23   31.85
  28   8   0  504.36   30.62
 -26  -8   0  124.85   16.63
  26   8   0   97.69   22.74
 -24  -8   0  721.85   33.80
  24   8   0  671.33   28.05
 -22  -8   0  743.26   43.27
  22   8   0  743.26   33.45
 -20  -8   0 1438.74   59.64
  20   8   0 1453.96   58.13
 -18  -8   0 1251.95   46.72
  18   8   0 1269.74   47.34
 -16  -8   0   47.07    8.67
  16   8   0   66.72   13.63
 -14  -8   0  184.13   13.71
  14   8   0  208.82   15.31
 -12  -8   0   52.21    8.67
  12   8   0   72.91   10.35
 -10  -8   0  236.43   12.48
  10   8   0  232.71   15.48
  -8  -8   0 1261.60   44.86
   8   8   0 1242.13   48.40
  -6  -8   0  448.88   18.32
   6   8   0  432.42   21.24
  -4  -8   0  943.24   37.52
   4   8   0 1018.27   27.16
   2   8   0 1732.69   44.60
   0   8   0 3955.22   93.44
   2  -8   0 1768.08   68.22
  -2   8   0 1819.05   47.52
   4  -8   0  996.77   36.28
  -4   8   0 1006.68   36.54
   6  -8   0  425.69   19.64
  -6   8   0  459.32   21.32
   8  -8   0 1290.00   49.82
  -8   8   0 1205.85   35.04
  10  -8   0  241.38   16.28
 -10   8   0  233.24   11.06
  12  -8   0   50.79   10.53
 -12   8   0   54.15    6.46
  14  -8   0  207.58   15.75
 -14   8   0  179.18   10.09
  16  -8   0   66.45   10.53
 -16   8   0   38.58   10.35
  18  -8   0 1369.46   56.10
 -18   8   0 1204.88   54.33
  20  -8   0 1375.92   58.31
 -20   8   0 1406.89   67.96
  22  -8   0  732.91   32.92
 -22   8   0  640.44   33.45
  24  -8   0  594.52   33.36
 -24   8   0  675.04   31.23
  26  -8   0  106.00   22.03
 -26   8   0  123.43   20.79
  28  -8   0  507.81   30.08
 -28   8   0  561.25   28.67
  30  -8   0  345.62   30.79
 -30   8   0  355.17   25.66
 -32   8   0   13.27   28.23
 -34   8   0   57.69   29.20
 -35  -9   0   12.92   23.80
  35   9   0    9.91   16.28
 -33  -9   0    1.86   27.16
  33   9   0   12.30   27.34
 -31  -9   0   39.46   18.67
  31   9   0   24.33   28.23
 -29  -9   0   23.89   20.53
  29   9   0   28.40   20.17
 -27  -9   0  343.58   25.39
  27   9   0  329.69   30.70
 -25  -9   0   15.22   14.07
  25   9   0   10.26   21.41
 -23  -9   0   12.21   15.75
  23   9   0    7.26   13.80
 -21  -9   0    7.61   13.80
  21   9   0   -6.11   11.41
 -19  -9   0   94.85   11.86
  19   9   0  108.92   14.33
 -17  -9   0   23.01    8.32
  17   9   0   10.53   13.45
 -15  -9   0  204.22   16.02
  15   9   0  229.08   20.17
 -13  -9   0  161.92   13.36
  13   9   0  142.37   12.21
 -11  -9   0   10.71    7.43
  11   9   0   10.79   10.71
  -9  -9   0   19.47    7.34
   9   9   0   20.44    7.96
  -7  -9   0  751.23   32.56
   7   9   0  849.53   39.02
  -5  -9   0  420.21   19.20
   5   9   0  431.18   14.60
  -3  -9   0  378.53   18.23
   3   9   0  373.67   13.18
   1   9   0  143.08    7.17
  -1   9   0  131.66    6.46
   3  -9   0  356.41   18.23
  -3   9   0  364.55   18.23
   5  -9   0  443.92   22.30
  -5   9   0  421.71   21.86
   7  -9   0  843.78   37.69
  -7   9   0  830.60   23.63
   9  -9   0   15.13    9.20
  -9   9   0   14.42    5.22
  11  -9   0   14.33   10.18
 -11   9   0   13.27    6.02
  13  -9   0  157.85   15.31
 -13   9   0  145.29    8.23
  15  -9   0  206.70   16.55
 -15   9   0  215.99   10.53
  17  -9   0   53.09   14.33
 -17   9   0   16.55    8.32
  19  -9   0   91.05   13.54
 -19   9   0   99.90    9.11
  21  -9   0   -3.45   10.97
 -21   9   0  -13.45   13.27
  23  -9   0    3.72   13.01
 -23   9   0   -1.24   11.50
  25  -9   0   23.63   15.66
 -25   9   0    5.49   19.47
  27  -9   0  300.84   20.97
 -27   9   0  263.33   21.32
  29  -9   0   28.93   20.17
 -29   9   0   26.99   26.28
  31  -9   0   30.17   28.93
 -31   9   0   58.84   22.12
  33  -9   0   10.97   12.65
 -33   9   0   25.13   20.97
 -34 -10   0  166.44   32.92
  34  10   0  151.93   20.79
 -32 -10   0  117.95   33.00
  32  10   0  224.13   35.30
 -30 -10   0  414.46   34.24
  30  10   0  372.52   27.96
 -28 -10   0  725.57   40.88
  28  10   0  623.01   51.06
 -26 -10   0  293.15   27.78
  26  10   0  233.51   21.86
 -24 -10   0  228.46   22.39
  24  10   0  268.37   21.86
 -22 -10   0   22.12   16.81
  22  10   0    1.77   13.01
 -20 -10   0  104.23   15.93
  20  10   0  107.95   15.31
 -18 -10   0  207.41   18.23
  18  10   0  185.20   20.35
 -16 -10   0  694.86   34.60
  16  10   0  733.97   35.04
 -14 -10   0  848.47   40.53
  14  10   0  860.33   40.61
 -12 -10   0  345.26   17.87
  12  10   0  351.55   21.15
 -10 -10   0 1232.22   46.98
  10  10   0 1254.87   52.74
   8  10   0  942.35   26.10
   6  10   0   31.50    4.96
  -4 -10   0  551.52   20.53
   4  10   0  574.61   17.34
  -2 -10   0  417.82   17.25
   2  10   0  419.24   13.71
   0  10   0  555.77   17.08
   2 -10   0  454.98   20.35
  -2  10   0  407.11   17.70
   4 -10   0  525.15   24.51
  -4  10   0  595.05   16.99
   6 -10   0   26.81    7.70
  -6  10   0   32.21    5.49
  -8  10   0  930.85   27.25
  10 -10   0 1267.44   55.13
 -10  10   0 1241.25   49.37
  12 -10   0  384.64   21.86
 -12  10   0  361.54   14.78
  14 -10   0  890.50   37.96
 -14  10   0  839.62   40.35
  16 -10   0  648.41   32.65
 -16  10   0  691.15   34.51
  18 -10   0  166.00   19.64
 -18  10   0  209.09   19.29
  20 -10   0  122.11   17.96
 -20  10   0   94.50   12.56
  22 -10   0   -3.01   18.67
 -22  10   0    6.28   11.68
  24 -10   0  265.72   28.23
 -24  10   0  232.98   15.66
  26 -10   0  269.61   22.65
 -26  10   0  262.80   19.55
  28 -10   0  562.40   30.00
 -28  10   0  616.29   21.50
  30 -10   0  365.26   26.46
 -30  10   0  347.30   23.63
  32 -10   0  111.14   30.08
 -32  10   0  127.42   19.82
 -33 -11   0   -1.59   24.07
  33  11   0  -28.76   50.44
 -31 -11   0  117.15   31.32
  31  11   0   97.69   29.11
 -29 -11   0   95.56   21.77
  29  11   0   50.79   39.46
 -27 -11   0  -15.66   24.78
  27  11   0   10.71   21.41
 -25 -11   0   12.74   14.69
  25  11   0   30.88   25.13
 -23 -11   0    9.73   11.95
  23  11   0    3.72   23.36
 -21 -11   0   89.46   18.67
  21  11   0   66.72   20.44
 -19 -11   0    3.10   14.33
  19  11   0   -0.80   16.28
 -17 -11   0  205.37   18.05
  17  11   0  211.65   21.59
 -15 -11   0  200.86   15.40
  15  11   0  227.76   19.20
 -13 -11   0   15.13    7.17
  13  11   0   22.12   13.10
 -11 -11   0    7.26    9.47
  11  11   0    7.17    8.23
  -9 -11   0  235.10   15.66
   9  11   0  243.51   11.06
  -7 -11   0   17.61    8.05
   7  11   0    6.02    6.02
  -5 -11   0  101.67    9.11
   5  11   0   95.83    6.11
  -3 -11   0  486.04   22.65
   3  11   0  453.66   16.19
   1  11   0    6.02    4.25
   1 -11   0   -1.06    7.08
  -1  11   0    4.16    4.16
   3 -11   0  431.00   21.06
  -3  11   0  428.08   14.78
   5 -11   0   79.19    9.56
  -5  11   0  104.59    8.23
   7 -11   0   12.03    8.23
  -7  11   0    2.57    7.79
   9 -11   0  244.92   17.25
  11 -11   0    4.96   10.88
 -11  11   0   10.88    7.26
  13 -11   0   13.01    9.47
 -13  11   0   15.57    7.96
  15 -11   0  212.54   17.17
 -15  11   0  219.09   20.35
  17 -11   0  203.34   17.43
 -17  11   0  200.68   12.65
  19 -11   0   -1.50   12.74
 -19  11   0   -0.18    8.58
  21 -11   0   43.27   19.38
 -21  11   0   55.92   10.00
  23 -11   0    0.27   21.94
 -23  11   0    4.78   13.01
  25 -11   0   18.85   23.18
 -25  11   0   18.85   15.84
  27 -11   0   -1.86   27.96
 -27  11   0   -4.16   16.63
  29 -11   0   39.20   28.40
 -29  11   0   39.55   15.48
  31 -11   0  136.88   27.96
 -31  11   0   60.61   15.57
 -32 -12   0  330.84   44.42
  32  12   0  356.59   34.33
 -30 -12   0  594.43   45.83
  30  12   0  564.44   41.41
 -28 -12   0  466.13   30.53
  28  12   0  544.88   47.60
 -26 -12   0   36.81   27.61
  26  12   0   33.89   24.69
 -24 -12   0  308.10   22.30
  24  12   0  312.79   25.84
 -22 -12   0  108.30   20.62
  22  12   0  139.54   27.34
 -20 -12   0   20.17   15.40
  20  12   0    4.07   14.33
 -18 -12   0   97.77   15.57
  18  12   0  116.09   19.47
 -16 -12   0  647.79   30.97
  16  12   0  690.53   33.27
 -14 -12   0  532.23   28.31
  14  12   0  650.89   30.79
 -12 -12   0  460.65   22.65
  12  12   0  513.74   26.28
 -10 -12   0  196.35   14.95
  10  12   0  163.34   10.53
  -8 -12   0   36.63   10.09
   8  12   0   16.63    7.79
  -6 -12   0  602.31   28.49
   6  12   0  574.52   18.67
  -4 -12   0 1320.71   51.50
   4  12   0 1196.21   33.80
  -2 -12   0  328.98   18.94
   2  12   0  283.24   11.59
   0  12   0  307.48   13.10
  -2  12   0  270.14   12.48
   4 -12   0 1365.30   55.39
  -4  12   0 1318.67   34.69
   6 -12   0  532.85   26.55
  -6  12   0  524.80   18.67
   8 -12   0   20.26    9.82
  -8  12   0   20.79    6.46
  10 -12   0  167.23   15.66
 -10  12   0  180.68   16.02
  12 -12   0  415.34   27.16
 -12  12   0  442.51   24.33
  14 -12   0  614.08   32.65
 -14  12   0  614.61   31.32
  16 -12   0  603.02   31.06
 -16  12   0  594.26   36.19
  18 -12   0  114.76   18.49
 -18  12   0  115.29   13.10
  20 -12   0   23.71   19.82
 -20  12   0   10.53   13.27
  22 -12   0  111.58   24.07
 -22  12   0  119.90   21.86
  24 -12   0  281.11   28.23
 -24  12   0  303.59   24.78
  26 -12   0   57.25   20.53
 -26  12   0   46.19   17.43
  28 -12   0  434.37   36.37
 -28  12   0  353.49   21.86
  30 -12   0  547.36   40.08
 -30  12   0  473.83   26.28
  32 -12   0  200.15   29.02
 -32  12   0  252.18   22.83
  31  13   0   -6.28   17.70
 -29 -13   0  -12.21   14.60
  29  13   0  -21.15   47.25
 -27 -13   0   13.36   25.66
  27  13   0    7.70   34.15
 -25 -13   0   43.98   30.53
  25  13   0   12.12   25.75
 -23 -13   0    9.20   25.66
  23  13   0   16.90   29.11
 -21 -13   0   41.32   15.66
  21  13   0   27.08   16.28
 -19 -13   0   -8.58   16.46
  19  13   0    7.61   21.15
 -17 -13   0    5.49   15.04
  17  13   0   -5.31   18.14
 -15 -13   0    2.39   13.01
  15  13   0  -18.76   18.67
 -13 -13   0   71.76   12.56
  13  13   0   75.48    9.47
  11  13   0   64.50    8.58
  -9 -13   0  338.54   19.11
   9  13   0  320.93   14.78
  -7 -13   0  738.04   29.64
   7  13   0  803.08   25.04
  -5 -13   0   16.46    9.29
   5  13   0   27.96    6.81
  -3 -13   0   55.48   10.09
   3  13   0   51.67    6.72
   1  13   0   88.40    7.96
  -1  13   0   84.68    7.26
  -3  13   0   50.08    6.99
  -5  13   0   21.59    6.37
   7 -13   0  850.15   37.07
  -7  13   0  754.77   23.01
   9 -13   0  331.46   20.35
  -9  13   0  335.97   20.17
  11 -13   0   59.02   13.45
 -11  13   0   50.26    9.03
  13 -13   0   62.38   16.90
 -13  13   0   54.33   10.35
  15 -13   0   -4.16   15.66
 -15  13   0   -2.74   14.51
  17 -13   0    9.82   18.49
 -17  13   0   11.06   15.93
  19 -13   0    9.82   19.11
 -19  13   0   -8.23   14.07
  21 -13   0   33.18   23.01
 -21  13   0   41.59   14.42
  23 -13   0    3.54   16.19
 -23  13   0   10.62   11.41
  25 -13   0   38.58   14.87
 -25  13   0   18.40   12.74
  27 -13   0   -8.58   20.09
 -27  13   0    1.33   22.65
 -29  13   0   38.14   35.84
 -31  13   0   47.07   12.92
  32  14   0  123.79   24.78
 -30 -14   0  -12.48   33.27
  30  14   0   -3.63   16.46
 -28 -14   0    9.20   30.62
  28  14   0   29.11   43.80
 -26 -14   0  110.16   32.38
  26  14   0  144.67   27.25
 -24 -14   0  255.89   25.84
  24  14   0  227.58   34.69
 -22 -14   0  386.32   31.85
  22  14   0  299.16   36.72
 -20 -14   0  112.99   24.16
  20  14   0  105.47   14.42
 -18 -14   0  173.34   21.24
  18  14   0  196.17   28.40
 -16 -14   0 1052.07   42.38
  16  14   0  921.47   30.17
 -14 -14   0  444.63   25.84
  14  14   0  430.03   19.20
 -12 -14   0  178.74   18.05
  12  14   0  157.41   13.36
  10  14   0  138.12   17.17
   8  14   0   42.91    9.03
  -6 -14   0   20.97   10.88
   6  14   0   13.45    7.34
  -4 -14   0  447.46   21.59
   4  14   0  416.58   14.42
  -2 -14   0 1087.20   44.95
   2  14   0 1020.39   29.02
   0  14   0  847.76   24.16
  -2  14   0 1010.66   30.26
  -4  14   0  430.30   16.28
   6 -14   0   11.68    9.56
  -6  14   0    7.26    7.08
   8 -14   0   41.50   13.01
  -8  14   0   36.63    7.96
  10 -14   0  122.99   16.46
 -10  14   0  121.84   10.35
  12 -14   0  144.32   18.40
 -12  14   0  159.62   12.65
  14 -14   0  474.10   28.14
 -14  14   0  415.78   19.02
 -16  14   0  870.24   39.02
  18 -14   0  165.55   24.24
 -18  14   0  161.92   24.42
  20 -14   0   92.47   22.56
 -20  14   0  109.63   17.17
  22 -14   0  223.60   29.38
 -22  14   0  272.71   20.88
  24 -14   0  178.47   31.59
 -24  14   0  211.12   23.54
  26 -14   0   99.63   19.20
 -26  14   0   78.84   15.22
  28 -14   0   10.88   26.10
 -28  14   0   -6.90   24.24
  30 -14   0   -3.63   24.33
 -30  14   0    7.43   11.33
 -29 -15   0  -15.22   30.70
  29  15   0   99.28   18.49
 -27 -15   0  165.64   36.72
 -25 -15   0   33.89   34.33
  25  15   0   15.66   21.94
 -23 -15   0   13.18   22.92
  23  15   0    7.26   26.55
 -21 -15   0    8.67   19.11
  21  15   0    4.07   33.36
 -19 -15   0   13.27   15.57
  19  15   0  -12.83   17.43
 -17 -15   0  -12.03   20.35
  17  15   0   11.59   17.52
 -15 -15   0   13.98   18.40
  15  15   0    3.19   15.93
 -13 -15   0   49.46   16.10
  13  15   0   27.87   13.89
 -11 -15   0  346.68   23.45
  11  15   0  326.59   16.90
   9  15   0  200.68   13.98
   7  15   0    6.81   10.62
  -5 -15   0   43.89   12.30
   5  15   0   24.69    7.61
   3  15   0   54.68    9.20
   1  15   0    4.42    7.08
  -1  15   0    5.93    7.08
  -3  15   0   40.08    8.58
  -5  15   0   35.84    9.64
   7 -15   0    9.47   12.65
  -7  15   0    7.61    9.03
   9 -15   0  249.61   19.02
  -9  15   0  229.97   14.60
  11 -15   0  286.33   24.95
 -11  15   0  305.27   15.48
  13 -15   0    2.83   19.47
 -13  15   0   30.44   17.25
  15 -15   0   18.67   23.01
 -15  15   0   20.09   13.54
  17 -15   0    2.12   22.47
 -17  15   0    6.90   13.01
 -19  15   0  -10.53   17.87
  21 -15   0    9.03   23.45
 -21  15   0   -2.57   20.09
  23 -15   0    0.53   14.16
 -23  15   0   35.84   32.83
  25 -15   0    6.90   31.06
 -25  15   0   14.78   20.44
  27 -15   0   67.25   16.72
 -27  15   0  127.59   18.49
  29 -15   0    2.21   21.94
 -29  15   0   10.79   17.25
 -24 -16   0  -14.16   25.22
  24  16   0    0.44   24.42
 -22 -16   0  321.37   25.31
  22  16   0  260.67   24.16
 -20 -16   0  386.14   37.34
  20  16   0  352.25   28.93
 -18 -16   0  453.48   33.00
  18  16   0  361.99   19.64
 -16 -16   0  164.05   23.63
  16  16   0  163.78   18.94
 -14 -16   0   -4.34   17.25
  14  16   0   -7.26   16.46
 -12 -16   0  131.04   25.04
  12  16   0  153.34   16.02
 -10 -16   0  165.82   22.74
  10  16   0  135.29   13.10
   8  16   0  175.64   14.78
   6  16   0  517.28   17.70
   4  16   0  447.82   20.00
   2  16   0  437.37   17.43
   0  16   0  267.75   15.13
  -2  16   0  393.13   17.25
  -4  16   0  427.55   18.94
  -6  16   0  512.23   20.71
  -8  16   0  159.27   13.54
  10 -16   0  113.17   20.88
 -10  16   0  122.46   13.71
  12 -16   0  110.96   20.17
 -12  16   0  128.21   15.40
  14 -16   0   -9.64   22.30
 -14  16   0    9.20   16.28
  16 -16   0  179.62   25.66
 -16  16   0  197.41   20.09
  18 -16   0  325.80   33.89
 -18  16   0  398.62   23.71
  20 -16   0  269.96   30.97
 -20  16   0  333.85   36.46
  22 -16   0  251.38   32.38
 -22  16   0  281.38   17.17
 -24  16   0    1.33   19.02
  26 -16   0   -1.06   12.48
 -26  16   0   12.83   19.11
 -28  16   0  105.74   23.63
  23  17   0   -2.57   35.22
 -21 -17   0  -30.53   35.75
  21  17   0    2.83   20.79
  19  17   0   23.27   19.82
 -17 -17   0  119.98   31.32
  17  17   0   86.98   19.55
 -15 -17   0  225.19   39.46
  15  17   0  175.64   19.55
 -13 -17   0  209.00   29.73
  13  17   0  148.65   17.79
  11  17   0   67.16   16.63
   9  17   0    1.24   14.16
  -7 -17   0   85.92   19.91
   7  17   0   64.95   14.87
  -5 -17   0   13.71   19.11
   5  17   0    1.24   10.09
   3  17   0   30.26   11.95
   1  17   0   24.86    9.82
  -1  17   0   10.53    9.91
  -3  17   0   15.66   10.00
  -5  17   0   -2.92   12.65
  -7  17   0   58.05   12.56
  -9  17   0    2.21   13.80
  11 -17   0   51.06   19.73
 -11  17   0   89.90   16.02
  13 -17   0  158.65   24.42
 -13  17   0  172.37   16.55
  15 -17   0  192.72   25.93
 -15  17   0  189.89   16.46
  17 -17   0   67.16   30.00
 -17  17   0   97.86   21.24
  19 -17   0   15.57   23.45
 -19  17   0   51.23   20.71
  21 -17   0   11.33   24.60
 -21  17   0   10.79   18.85
  23 -17   0   -2.65   21.94
 -23  17   0   -9.03   36.19
 -25  17   0    3.98   19.73
 -27  17   0    0.27   12.39
  20  18   0   95.65   19.47
 -18 -18   0   14.69   26.28
  18  18   0    5.40   16.99
  16  18   0    9.47   12.12
  14  18   0   14.33   17.79
  12  18   0  259.70   21.41
  10  18   0  979.69   31.23
  -8 -18   0 1149.67   51.14
   8  18   0 1094.10   31.94
  -6 -18   0  272.09   25.31
   6  18   0  254.48   16.02
   4  18   0   42.65   13.80
   2  18   0  123.70   14.33
   0  18   0   81.76   12.92
  -2  18   0   94.24   12.65
  -4  18   0   35.04   15.31
  -6  18   0  260.76   16.19
  -8  18   0 1043.40   29.29
 -10  18   0 1052.42   30.79
  12 -18   0  222.45   26.99
 -12  18   0  245.45   21.24
 -14  18   0   36.63   27.61
  16 -18   0    3.72   24.42
 -16  18   0   10.00   19.91
  18 -18   0   20.79   25.57
 -18  18   0   -1.59   30.26
  20 -18   0   78.66   22.12
  22 -18   0   76.01   20.26
  15  19   0   28.58   38.84
  13  19   0    4.25   21.32
 -11 -19   0   84.50   29.73
  11  19   0   22.47   16.81
  -9 -19   0   68.04   37.61
   9  19   0   43.45   20.71
   7  19   0  -10.97   15.57
   5  19   0    4.34   12.48
   3  19   0   19.02   17.61
   1  19   0    5.31   13.80
  -1  19   0  -10.79   15.40
  -3  19   0   41.76   17.96
  -5  19   0    7.96   17.70
  -7  19   0    3.54   14.33
  -9  19   0   12.48   21.94
 -11  19   0   40.79   19.91
 -13  19   0   -2.92   23.89
 -15  19   0   -4.96   17.61
  17 -19   0    1.42   28.31
 -17  19   0   16.55   27.43
   6  20   0  388.00   24.69
   4  20   0  202.27   24.78
   2  20   0   43.09   22.21
   0  20   0   15.04   12.65
  -2  20   0   26.10   29.38
  -4  20   0  239.61   41.06
  -6  20   0  359.86   44.60
  -8  20   0  146.97   15.57
 -10  20   0  206.96   39.11
 -14  20   1    1.50   15.57
 -12  20   1   36.81   14.60
 -10  20   1   65.48   15.75
  -8  20   1   -0.80   13.63
  -6  20   1   17.61   20.17
   0  20   1   12.56   25.66
   2  20   1   43.71   29.91
   4  20   1  214.84   23.54
   6  20   1   54.42   22.92
   8  20   1   75.65   26.63
  -8 -20  -1   75.74   13.89
 -19  19   1  234.75   45.83
  19 -19  -1   70.26   18.94
 -17  19   1  244.92   32.74
 -15  19   1  133.96   20.35
  15 -19  -1  124.85   28.31
 -13  19   1  159.36   24.33
 -11  19   1  507.63   22.39
  -9  19   1  651.86   25.66
  -7  19   1  280.94   21.59
  -5  19   1   67.60   14.07
  -3  19   1    6.02   14.25
  -1  19   1    9.73   16.37
   1  19   1  124.94   14.78
   3  19   1  168.30   19.64
   5  19   1  248.90   19.82
   7  19   1  235.90   22.03
   9  19   1  214.75   24.86
  -9 -19  -1  204.22   36.90
  11  19   1  163.08   20.44
  13  19   1  239.08   28.14
 -13 -19  -1  257.22   28.76
  15  19   1   42.21   21.59
 -15 -19  -1   22.74   34.15
 -24  18   1   11.59   33.89
  24 -18  -1   -0.27   14.51
 -22  18   1   77.95   19.82
  22 -18  -1    5.31   17.43
 -20  18   1    9.38   11.68
 -18  18   1   75.03   17.70
  18 -18  -1   64.42   32.92
 -16  18   1    5.93   17.52
  16 -18  -1   11.68   24.95
 -14  18   1   25.04   19.55
  14 -18  -1    5.84   27.43
 -12  18   1   86.01   23.09
  12 -18  -1   67.25   27.34
 -10  18   1   55.66   18.58
  -8  18   1   24.07   28.49
  -6  18   1  160.07   16.37
  -4  18   1   63.71   14.25
  -2  18   1   72.03   13.63
   0  18   1   14.07   12.65
   2  18   1  208.02   16.37
   4  18   1  -20.97   17.52
   6  18   1   13.01   13.10
  -6 -18  -1   15.66   25.04
   8  18   1   17.79   17.08
  10  18   1   48.49   18.94
  12  18   1   73.62   18.40
 -12 -18  -1  143.08   27.87
  14  18   1   35.66   23.36
  16  18   1   25.48   24.51
  18  18   1   19.73   27.61
  20  18   1   14.07   25.04
 -20 -18  -1    7.34   28.40
 -25  17   1  206.52   30.70
  25 -17  -1  217.94   40.88
 -23  17   1  104.59   21.15
  23 -17  -1  166.53   29.91
 -21  17   1  158.65   21.86
 -19  17   1   53.71   27.25
  19 -17  -1   58.40   27.61
 -17  17   1   62.73   20.53
  17 -17  -1   86.71   25.31
 -15  17   1   44.68   20.44
  15 -17  -1   28.93   24.33
 -13  17   1  141.75   27.52
  13 -17  -1  154.05   25.57
 -11  17   1  234.66   17.87
  11 -17  -1  172.54   27.78
  -9  17   1  311.02   18.85
  -7  17   1  414.19   20.53
  -5  17   1  154.93   13.80
  -3  17   1  488.08   19.02
  -1  17   1  405.43   18.58
   1  17   1  127.86   12.92
   3  17   1  186.79   15.57
  -3 -17  -1  210.06   24.33
   5  17   1   56.19   13.98
  -5 -17  -1   54.42   19.11
   7  17   1  159.54   15.31
   9  17   1  392.07   20.17
  -9 -17  -1  423.57   30.70
  11  17   1  196.17   18.40
 -11 -17  -1  196.35   25.39
  13  17   1   47.16   21.24
  15  17   1    0.09   36.99
 -15 -17  -1   -6.81   28.05
  17  17   1  116.98   25.57
 -17 -17  -1   86.71   29.29
  19  17   1  174.40   25.22
  21  17   1  325.71   33.45
 -21 -17  -1  294.12   40.61
  23  17   1  121.40   28.85
 -23 -17  -1  191.21   34.07
 -25 -17  -1  152.99   30.17
 -28  16   1   10.97   20.26
 -26  16   1  108.57   17.34
 -24  16   1   13.18   25.04
  24 -16  -1   14.95   39.99
 -22  16   1   61.58   19.82
  22 -16  -1   23.27   32.83
 -20  16   1   16.90   17.61
  20 -16  -1  -10.09   28.14
 -18  16   1   86.54   17.34
  18 -16  -1   52.56   14.60
 -16  16   1  236.52   20.53
  16 -16  -1  200.15   26.19
 -14  16   1   24.78   14.69
  14 -16  -1   18.23   22.12
 -12  16   1   -0.88   18.76
  12 -16  -1   -2.30   20.09
 -10  16   1   15.31   12.48
  10 -16  -1    3.45   17.17
  -8  16   1   -5.57   11.95
  -6  16   1   33.18   10.97
  -4  16   1  123.61   12.56
  -2  16   1   25.22    9.56
   0  16   1  130.96   12.12
   2  16   1   11.06    9.11
  -2 -16  -1    4.51   15.48
   4  16   1   -0.80   10.53
  -4 -16  -1   -3.98   15.48
   6  16   1    1.95   12.12
  -6 -16  -1   -0.35   17.61
   8  16   1   -5.84   12.12
  -8 -16  -1    2.12   16.90
  10  16   1    3.27   12.39
 -10 -16  -1   -8.94   16.28
  12  16   1   12.74   14.95
 -12 -16  -1   16.90   22.12
  14  16   1   74.77   18.05
 -14 -16  -1   69.55   19.91
  16  16   1    6.90   15.22
 -16 -16  -1    6.90   17.96
  18  16   1  -14.78   21.94
 -18 -16  -1   39.20   24.51
  20  16   1   19.55   24.78
 -20 -16  -1   17.61   29.91
  22  16   1   24.24   24.33
 -22 -16  -1   67.42   36.46
  24  16   1   43.45   25.04
 -24 -16  -1   37.16   41.14
 -26 -16  -1    7.26   24.86
  28  16   1   16.46   14.69
 -28 -16  -1  215.19   31.85
 -29  15   1   79.99   23.27
  29 -15  -1   14.33   35.13
 -27  15   1   60.08   25.66
  27 -15  -1   57.16   20.88
 -25  15   1   18.85   14.69
  25 -15  -1   56.98   24.95
 -23  15   1  281.73   31.59
 -21  15   1  417.29   25.84
  21 -15  -1  345.97   34.42
 -19  15   1  120.69   25.66
  19 -15  -1  102.91   25.84
 -17  15   1  281.38   18.14
  17 -15  -1  253.95   26.19
 -15  15   1  160.77   16.63
  15 -15  -1  237.40   26.28
 -13  15   1  119.01   12.21
  13 -15  -1  133.88   21.32
 -11  15   1  179.00   16.19
  11 -15  -1  146.17   19.64
  -9  15   1  238.99   19.73
   9 -15  -1  249.70   20.62
  -7  15   1  478.43   19.47
   7 -15  -1  489.23   29.29
  -5  15   1  330.22   15.66
  -3  15   1  545.41   19.11
  -1  15   1  171.30   11.59
   1  15   1   73.26    9.11
  -1 -15  -1   74.15   14.25
   3  15   1  416.93   17.43
  -3 -15  -1  453.12   25.13
   5  15   1  284.92   15.48
   7  15   1  368.89   18.67
   9  15   1  160.07   11.95
  11  15   1  125.74   21.06
 -11 -15  -1  146.79   18.49
  13  15   1  306.68   16.46
  15  15   1  437.73   22.47
 -15 -15  -1  343.23   26.01
  17  15   1 1078.35   30.88
 -17 -15  -1 1079.15   47.25
  19  15   1  406.05   25.04
 -19 -15  -1  407.20   32.92
  21  15   1   21.86   27.70
 -21 -15  -1   43.00   31.50
  23  15   1    3.63   32.21
 -23 -15  -1   -4.60   26.37
  25  15   1   10.71   32.65
 -25 -15  -1   22.56   20.79
 -27 -15  -1   16.55   30.17
  29  15   1  112.55   21.86
 -29 -15  -1   72.82   31.50
 -30  14   1  221.56   21.50
  30 -14  -1  192.10   29.02
 -28  14   1  211.56   24.95
  28 -14  -1  130.87   27.61
 -26  14   1    5.66   19.29
  26 -14  -1    3.80   23.18
 -24  14   1  240.14   19.20
  24 -14  -1  194.04   27.78
 -22  14   1   29.20   20.00
  22 -14  -1   37.34   24.24
 -20  14   1   18.49   15.93
  20 -14  -1   20.35   26.01
 -18  14   1   11.59   10.97
  18 -14  -1   19.64   16.55
 -16  14   1  280.05   25.39
  16 -14  -1  239.53   24.95
 -14  14   1   16.28   11.77
  14 -14  -1   10.09   17.34
 -12  14   1   -2.04   10.00
  12 -14  -1    6.37   13.54
 -10  14   1  186.35   12.92
  -8  14   1  212.89   12.21
   8 -14  -1  183.87   17.96
  -6  14   1   44.51    8.23
   6 -14  -1   55.13   13.01
  -4  14   1   75.48    8.49
  -2  14   1   29.02    7.26
   0  14   1   -4.42    7.34
   0 -14  -1    4.96   11.95
   2  14   1   18.40    7.34
   4  14   1   17.61   11.06
   6  14   1    4.69    8.41
  -6 -14  -1    2.39   12.65
   8  14   1   42.47   10.18
  -8 -14  -1   37.52   12.92
  10  14   1   19.73   10.35
 -10 -14  -1   23.36   12.30
  12  14   1   18.05   11.50
 -12 -14  -1   14.95   13.98
  14  14   1   41.23   13.36
 -14 -14  -1   15.04   15.48
  16  14   1    7.52   15.48
 -16 -14  -1   -8.14   17.70
  18  14   1   15.66   26.55
 -18 -14  -1    3.19   18.85
  20  14   1   95.03   23.09
 -20 -14  -1   86.98   23.63
  22  14   1   24.16   35.57
 -22 -14  -1   -9.91   25.31
  24  14   1   -5.40   17.70
 -24 -14  -1   10.62   30.00
 -26 -14  -1   26.28   40.79
  28  14   1   -0.71    6.46
 -28 -14  -1   51.06   29.64
 -30 -14  -1   -1.50   16.28
 -31  13   1  107.77   28.58
  31 -13  -1   89.90   30.08
 -29  13   1  252.44   35.75
  29 -13  -1  201.12   24.60
 -27  13   1  168.38   22.56
  27 -13  -1  143.52   28.67
 -25  13   1   95.47   16.37
  25 -13  -1   90.70   20.00
 -23  13   1  192.01   15.57
  23 -13  -1  212.63   31.50
 -21  13   1   91.85   11.59
  21 -13  -1   93.35   18.05
 -19  13   1   87.78   10.62
  19 -13  -1   64.86   15.75
 -17  13   1   99.63   13.63
  17 -13  -1  107.95   20.17
 -15  13   1  344.11   16.99
  15 -13  -1  341.10   27.78
 -13  13   1  341.46   15.93
  13 -13  -1  335.26   22.65
 -11  13   1  170.68   12.21
  11 -13  -1  187.94   19.11
  -9  13   1  198.56   10.62
   9 -13  -1  200.33   17.08
  -7  13   1   40.88    7.52
   7 -13  -1   20.71   10.18
  -5  13   1  112.29    8.76
   5 -13  -1  112.29   12.74
  -3  13   1 1195.68   33.36
  -1  13   1 1224.79   34.24
   1  13   1  591.25   18.58
   3  13   1 1091.18   32.38
  -3 -13  -1 1097.82   49.55
   5  13   1  855.99   29.91
  -5 -13  -1  909.17   35.84
   7  13   1  206.34   13.01
  -7 -13  -1  241.56   17.43
   9  13   1  284.21   14.16
  -9 -13  -1  285.36   21.24
  11  13   1  252.18   13.45
 -11 -13  -1  270.32   19.11
  13  13   1  311.29   16.37
 -13 -13  -1  282.26   20.88
  15  13   1  520.64   32.12
 -15 -13  -1  526.83   28.23
  17  13   1  160.95   18.94
 -17 -13  -1  180.86   16.10
  19  13   1   63.89   18.67
 -19 -13  -1   68.66   21.94
  21  13   1  227.85   28.31
 -21 -13  -1  194.66   18.76
  23  13   1  888.46   40.61
 -23 -13  -1  862.63   40.44
  25  13   1  410.83   32.65
 -25 -13  -1  500.64   35.84
  27  13   1   -0.62   17.08
 -27 -13  -1   25.48   30.79
  29  13   1    6.37   16.72
 -29 -13  -1  -15.66   22.03
  31  13   1   20.17   19.02
 -32  12   1    2.12   10.09
 -30  12   1    3.10    9.29
 -28  12   1   11.50   20.09
 -26  12   1   34.07   13.98
  26 -12  -1   31.68   23.89
 -24  12   1   -3.54   14.69
  24 -12  -1    0.97   22.83
 -22  12   1    8.58   13.18
  22 -12  -1   -7.08   21.94
 -20  12   1   99.63   11.77
  20 -12  -1  107.68   16.10
 -18  12   1   36.72   11.50
  18 -12  -1   39.20   18.76
 -16  12   1   22.21   10.18
  16 -12  -1    5.22   15.31
 -14  12   1   54.59    7.88
  14 -12  -1   51.06   11.77
 -12  12   1   96.80   13.98
  12 -12  -1   93.97   11.50
 -10  12   1  163.08   12.30
  10 -12  -1  128.66   15.57
  -8  12   1   24.07    7.08
   8 -12  -1   35.66   10.62
  -6  12   1   55.66    6.81
   6 -12  -1   60.52    9.56
  -4  12   1   10.35    6.11
   4 -12  -1   11.86    8.58
  -2  12   1    5.22    5.49
   0  12   1   62.47    7.43
   0 -12  -1   69.28   12.03
   2  12   1  210.33   10.26
  -2 -12  -1  198.82   15.48
   4  12   1   24.16    5.84
   6  12   1  109.28    9.47
  -6 -12  -1  133.88   12.74
   8  12   1    3.36    8.41
  -8 -12  -1   -1.33    9.47
  10  12   1   48.84    9.56
 -10 -12  -1   34.86   11.15
  12  12   1   14.87   10.79
 -12 -12  -1   34.95   11.50
  14  12   1  293.15   19.38
 -14 -12  -1  343.76   21.41
  16  12   1   19.11   18.32
 -16 -12  -1    6.72    9.38
  18  12   1   32.65   22.39
 -18 -12  -1   72.03   13.80
  20  12   1    3.72   23.63
 -20 -12  -1   33.89   19.82
  22  12   1    5.31   18.67
 -22 -12  -1    4.16   24.60
  24  12   1   23.09   19.73
 -24 -12  -1    3.36   21.68
  26  12   1  -24.16   35.30
 -26 -12  -1   -5.40   16.37
  28  12   1   44.24   26.99
 -28 -12  -1   26.81   21.94
  30  12   1    3.45   11.77
 -30 -12  -1   -2.83   19.47
  32  12   1   59.02   38.58
 -32 -12  -1   88.31   22.12
 -31  11   1  202.72   21.50
  31 -11  -1  160.16   30.70
 -29  11   1  299.69   18.85
  29 -11  -1  249.35   31.32
 -27  11   1   82.47   24.78
  27 -11  -1   76.18   19.82
 -25  11   1    5.75   17.52
  25 -11  -1    2.83   25.31
 -23  11   1   39.38   14.33
  23 -11  -1   49.73   21.77
 -21  11   1   -0.80   18.76
  21 -11  -1   11.41   17.70
 -19  11   1   45.57   11.06
  19 -11  -1   34.95   17.17
 -17  11   1  486.39   19.02
  17 -11  -1  504.71   28.49
 -15  11   1 2066.80   54.06
  15 -11  -1 1995.22   73.00
 -13  11   1  759.37   36.99
  13 -11  -1  786.00   37.07
 -11  11   1  316.06   19.82
  -9  11   1  449.32   15.75
   9 -11  -1  477.46   24.95
  -7  11   1   90.25    7.52
   7 -11  -1   94.06   11.41
  -5  11   1  219.79   12.83
   5 -11  -1  217.05   14.42
  -3  11   1   81.14    6.02
   3 -11  -1   72.20    7.08
  -1  11   1  124.67    7.52
   1 -11  -1  135.65   12.03
   1  11   1  812.63   26.37
   3  11   1 1514.93   39.82
  -3 -11  -1 1486.17   53.80
   5  11   1 1771.97   66.89
  -5 -11  -1 1994.95   68.22
   7  11   1  723.71   22.03
  -7 -11  -1  713.97   29.29
   9  11   1 1595.98   41.50
  -9 -11  -1 1586.42   60.35
  11  11   1 2077.24   78.31
 -11 -11  -1 2071.84   71.23
  13  11   1  664.07   33.27
 -13 -11  -1  727.87   30.88
  15  11   1  306.51   21.77
 -15 -11  -1  324.91   19.20
  17  11   1   70.34   19.47
 -17 -11  -1   80.87   15.31
  19  11   1  145.29   22.39
 -19 -11  -1  156.79   17.79
  21  11   1   10.79   15.22
 -21 -11  -1   29.47   16.37
  23  11   1  368.98   37.25
 -23 -11  -1  382.51   23.80
  25  11   1  292.08   34.60
 -25 -11  -1  288.46   22.56
  27  11   1  149.98   33.27
 -27 -11  -1  153.25   29.91
  29  11   1  292.53   34.60
 -29 -11  -1  279.79   34.42
  31  11   1   82.91   30.17
 -31 -11  -1   74.33   33.45
  33  11   1   72.03   12.83
 -33 -11  -1   -3.80   27.87
 -32  10   1   32.74   22.92
  32 -10  -1   25.93   27.78
 -30  10   1   32.21   16.28
  30 -10  -1  -27.96   29.73
 -28  10   1  117.15   18.94
  28 -10  -1  109.37   24.33
 -26  10   1    3.63    9.38
  26 -10  -1   -7.61   16.99
 -24  10   1   14.16    9.82
  24 -10  -1   11.33   19.91
 -22  10   1    3.19    8.85
  22 -10  -1    8.05   18.76
 -20  10   1   42.83   11.15
  20 -10  -1   20.00   17.08
 -18  10   1   95.83   10.97
  18 -10  -1  138.83   18.67
 -16  10   1   21.32    7.17
  16 -10  -1    6.02    9.64
 -14  10   1   55.21    7.26
  14 -10  -1   50.79   13.80
 -12  10   1   64.95    7.96
  12 -10  -1   62.12   11.95
 -10  10   1   45.48    6.90
  -8  10   1  151.84    7.88
   8 -10  -1  140.95   13.45
  -6  10   1  250.32   10.53
   6 -10  -1  273.68   15.75
  -4  10   1 1350.61   35.04
   4 -10  -1 1421.40   42.03
  -2  10   1  213.86    8.94
   2 -10  -1  217.58   14.07
   0  10   1  112.29    6.90
   0 -10  -1  109.28    9.82
   2  10   1    7.88    4.78
  -2 -10  -1    9.82    7.79
   4  10   1   -1.95    5.13
  -4 -10  -1    6.72    7.34
   6  10   1  114.06    8.23
  -6 -10  -1  111.58    9.47
   8  10   1  172.45    9.47
  10  10   1  388.44   19.91
 -10 -10  -1  336.41   16.46
  12  10   1   19.91   11.33
 -12 -10  -1   23.98    7.79
  14  10   1  114.23   13.80
 -14 -10  -1  114.76   11.77
  16  10   1    8.85   16.19
 -16 -10  -1   17.08   11.33
  18  10   1   21.24   15.84
 -18 -10  -1   24.78    9.73
  20  10   1    2.48   19.29
 -20 -10  -1   -3.01    9.73
  22  10   1   27.61   15.66
 -22 -10  -1   25.75   15.75
  24  10   1    3.01   14.69
 -24 -10  -1   32.30   17.70
  26  10   1   72.03   23.45
 -26 -10  -1   91.40   20.17
  28  10   1   -8.41   20.88
 -28 -10  -1  -28.31   23.89
  30  10   1   14.07   22.65
 -30 -10  -1   16.90   26.01
  32  10   1    6.19   37.52
 -32 -10  -1    1.68   24.07
 -33   9   1   17.96   18.14
  33  -9  -1   29.47   19.64
 -31   9   1   58.58   13.18
  31  -9  -1   82.11   19.55
 -29   9   1  337.03   32.30
  29  -9  -1  288.90   30.35
 -27   9   1  633.72   31.06
  27  -9  -1  632.83   35.66
 -25   9   1  126.71   12.12
  25  -9  -1  134.67   17.79
 -23   9   1  139.80   15.57
  23  -9  -1  161.48   23.09
 -21   9   1  275.89   14.16
  21  -9  -1  288.01   24.69
 -19   9   1  779.45   25.84
  19  -9  -1  822.10   35.92
 -17   9   1  262.62   17.43
  17  -9  -1  250.94   21.32
 -15   9   1   81.14    7.79
  15  -9  -1   82.38   14.51
 -13   9   1  130.34    8.94
  13  -9  -1  148.83   14.60
 -11   9   1  132.64    9.03
  11  -9  -1  145.20   14.25
  -9   9   1 1150.91   43.98
   9  -9  -1 1203.29   48.75
  -7   9   1  700.35   21.50
   7  -9  -1  655.93   31.06
  -5   9   1  909.88   26.19
   5  -9  -1  882.71   37.96
  -3   9   1 1411.76   37.43
   3  -9  -1 1346.90   36.90
  -1   9   1 1850.99   46.54
   1  -9  -1 1779.94   63.53
   1   9   1 1378.84   38.05
  -1  -9  -1 1274.96   46.37
   3   9   1  937.84   23.89
  -3  -9  -1  945.18   37.16
   5   9   1 2034.59   51.50
  -5  -9  -1 2009.46   74.24
   7   9   1  961.73   48.84
  -7  -9  -1  953.15   42.30
   9   9   1 1029.86   37.96
  -9  -9  -1  911.03   35.66
  11   9   1  811.84   37.16
 -11  -9  -1  922.44   39.11
  13   9   1  243.77   17.79
 -13  -9  -1  283.06   19.91
  15   9   1 1376.89   56.81
 -15  -9  -1 1404.59   59.28
  17   9   1 1083.92   48.67
 -17  -9  -1 1046.58   48.31
  19   9   1  581.87   30.35
 -19  -9  -1  588.15   30.00
  21   9   1   98.57   20.79
 -21  -9  -1  112.82   16.99
  23   9   1  132.11   18.14
 -23  -9  -1   91.32   14.16
  25   9   1   46.98   15.57
 -25  -9  -1   38.84   20.44
  27   9   1  271.29   24.24
 -27  -9  -1  262.44   24.24
  29   9   1  380.39   36.63
 -29  -9  -1  360.92   26.46
  31   9   1  169.36   35.30
 -31  -9  -1  204.93   25.48
  33   9   1  -19.73   26.28
 -33  -9  -1   -3.98   28.40
 -34   8   1   -3.89   11.77
  34  -8  -1    1.24   18.85
 -32   8   1   -7.96   19.47
  32  -8  -1  -10.62   27.78
 -30   8   1   95.83   17.08
  30  -8  -1  106.27   20.53
 -28   8   1   75.83   21.41
  28  -8  -1   54.86   23.01
 -26   8   1   26.28   12.74
  26  -8  -1   20.17   15.40
 -24   8   1   11.24   11.68
  24  -8  -1    1.68   12.21
 -22   8   1   17.34   11.24
  22  -8  -1   25.93   16.63
 -20   8   1   50.88   10.00
  20  -8  -1   27.78   16.10
 -18   8   1  268.46   12.65
  18  -8  -1  294.65   19.91
 -16   8   1   30.70    6.55
  16  -8  -1   24.07    9.56
 -14   8   1  461.35   23.89
  14  -8  -1  508.96   25.22
 -12   8   1  690.44   21.86
  12  -8  -1  693.98   28.76
 -10   8   1   30.35    5.40
  10  -8  -1   36.81    9.91
  -8   8   1    4.16    4.78
   8  -8  -1   -5.75    7.61
  -6   8   1  476.75   20.35
   6  -8  -1  426.58   20.53
  -4   8   1  138.12    7.17
   4  -8  -1  153.25   11.59
  -2   8   1  236.61    8.58
   2  -8  -1  227.85   12.56
   0   8   1  266.78   15.04
   0  -8  -1  262.71   14.95
   2   8   1   21.15    4.25
  -2  -8  -1   17.34    6.02
   4   8   1    3.27    4.78
  -4  -8  -1   10.09    5.93
   6   8   1  116.80   10.26
  -6  -8  -1   92.55    8.58
   8   8   1  434.63   21.59
  -8  -8  -1  418.79   18.76
  10   8   1   20.79    6.72
 -10  -8  -1   26.01    8.32
  12   8   1  114.94   10.71
 -12  -8  -1  118.57    9.56
  14   8   1   99.37   12.21
 -14  -8  -1  105.30   12.48
  16   8   1   19.64   13.10
 -16  -8  -1    9.91   10.62
  18   8   1   41.85   16.99
 -18  -8  -1   15.84   11.86
  20   8   1  220.15   22.39
 -20  -8  -1  215.46   15.93
  22   8   1   35.39   13.36
 -22  -8  -1   32.92   14.95
  24   8   1    6.19   12.74
 -24  -8  -1   -2.21   10.18
  26   8   1    4.07   14.69
 -26  -8  -1   24.51   14.25
  28   8   1   72.29   23.98
 -28  -8  -1   91.23   24.51
  30   8   1   43.98   31.85
 -30  -8  -1   44.68   16.90
  32   8   1   22.65   21.50
 -32  -8  -1    5.40   15.31
  34   8   1  -27.52   31.15
 -34  -8  -1   72.47   19.38
 -35   7   1   22.12   11.33
  35  -7  -1   82.91   20.17
 -33   7   1   33.89   26.90
  33  -7  -1   -0.53    6.28
 -31   7   1   74.50   19.29
  31  -7  -1   47.16   22.65
 -29   7   1    2.30   20.00
  29  -7  -1    5.13   15.84
 -27   7   1  286.07   21.68
  27  -7  -1  262.53   20.71
 -25   7   1  482.50   28.85
  25  -7  -1  475.60   28.67
 -23   7   1 1494.13   63.89
  23  -7  -1 1641.72   65.04
 -21   7   1 1438.57   60.26
  21  -7  -1 1413.26   53.71
 -19   7   1  144.67   14.33
  19  -7  -1  137.06   16.81
 -17   7   1   47.16   10.88
  17  -7  -1   73.00   10.97
 -15   7   1  319.07   13.80
  15  -7  -1  318.01   19.82
 -13   7   1   79.37    6.72
  13  -7  -1   82.56    9.47
 -11   7   1  626.11   26.10
  11  -7  -1  643.63   28.23
  -9   7   1   90.87    8.94
   9  -7  -1   88.57   11.15
  -7   7   1  616.38   21.32
   7  -7  -1  593.72   24.78
  -5   7   1 1742.15   65.04
   5  -7  -1 1695.26   60.52
  -3   7   1 2243.68   56.01
   3  -7  -1 2295.44   83.97
  -1   7   1 2631.68   64.42
   1  -7  -1 2631.06   65.83
   1   7   1 2354.02   61.85
  -1  -7  -1 2205.81   77.33
   3   7   1  345.35   11.41
  -3  -7  -1  350.04   16.37
   5   7   1  108.39    9.91
  -5  -7  -1  102.55    8.49
   7   7   1 1012.96   40.26
  -7  -7  -1 1015.35   38.49
   9   7   1 2886.33  103.61
  -9  -7  -1 2725.91  101.49
  11   7   1 5044.54  182.98
 -11  -7  -1 5016.40  171.13
  13   7   1 1172.41   50.79
 -13  -7  -1 1166.83   58.49
  15   7   1  384.37   25.13
 -15  -7  -1  370.04   18.23
  17   7   1  736.54   37.69
 -17  -7  -1  706.81   30.08
  19   7   1  878.11   43.27
 -19  -7  -1  803.34   38.31
  21   7   1  640.98   32.74
 -21  -7  -1  537.45   28.67
  23   7   1  123.70   14.69
 -23  -7  -1  162.81   20.53
  25   7   1   18.14   13.71
 -25  -7  -1   13.27   17.87
  27   7   1   76.80   16.63
 -27  -7  -1   69.37   20.44
  29   7   1    2.30   24.69
 -29  -7  -1   12.56   21.77
  31   7   1  213.33   34.07
 -31  -7  -1  207.85   21.86
  33   7   1  159.01   22.30
 -33  -7  -1  192.45   31.85
  35   7   1  424.19   33.09
 -35  -7  -1  451.09   40.97
 -34   6   1  -13.10   18.58
  34  -6  -1   16.90   21.06
 -32   6   1    9.64   18.40
  32  -6  -1  -12.30   25.84
 -30   6   1  111.84   22.65
  30  -6  -1  123.61   19.20
 -28   6   1    4.25   13.45
  28  -6  -1    8.05   22.56
 -26   6   1  135.47   19.91
  26  -6  -1  134.67   19.47
 -24   6   1  179.89   14.78
  24  -6  -1  180.68   15.40
 -22   6   1   -0.35    9.29
  22  -6  -1    3.27   10.97
 -20   6   1    9.38   10.26
  20  -6  -1    8.32   14.33
 -18   6   1   18.85   10.44
  18  -6  -1   28.14   13.89
 -16   6   1  259.43   16.46
  16  -6  -1  289.43   16.02
 -14   6   1  121.22   11.24
  14  -6  -1  127.24   11.41
 -12   6   1  770.52   25.93
  12  -6  -1  827.94   37.43
 -10   6   1 2515.85   62.91
  10  -6  -1 2483.47   97.60
  -8   6   1   -0.44    2.74
   8  -6  -1    0.80    5.22
  -6   6   1   76.27    5.22
   6  -6  -1   67.96    8.05
  -4   6   1   54.06    4.51
   4  -6  -1   60.17    6.81
  -2   6   1  276.87    8.85
   2  -6  -1  292.88   17.52
   0   6   1  789.98   22.65
   0  -6  -1  789.27   33.71
   2   6   1  805.64   23.01
   4   6   1  162.10    9.91
  -4  -6  -1  164.05   10.09
   6   6   1  425.52   18.67
  -6  -6  -1  409.68   17.17
   8   6   1  163.78   12.21
  -8  -6  -1  156.17   11.77
  10   6   1  140.87   12.21
 -10  -6  -1  150.51   11.50
  12   6   1   16.46    9.29
 -12  -6  -1    8.76    8.23
  14   6   1   51.50   11.77
 -14  -6  -1   60.17   11.24
  16   6   1  208.91   16.81
  18   6   1  248.28   17.34
 -18  -6  -1  245.63   16.63
  20   6   1  -13.54   14.87
 -20  -6  -1   -0.53    8.23
  22   6   1    7.52   18.05
 -22  -6  -1    2.04   12.56
  24   6   1   33.98   19.11
 -24  -6  -1   33.00   11.59
  26   6   1   33.98   20.44
 -26  -6  -1    1.86   17.25
  28   6   1   65.12   17.08
 -28  -6  -1   91.93   21.77
  30   6   1   -0.53   25.31
 -30  -6  -1  -14.07   16.02
  32   6   1   21.59   28.23
 -32  -6  -1   28.67   24.78
  34   6   1   63.89   29.20
 -34  -6  -1  111.31   23.09
 -35   5   1  298.90   36.37
  35  -5  -1  233.86   29.29
 -33   5   1   86.36   23.71
  33  -5  -1  108.30   25.75
 -31   5   1  393.93   26.19
  31  -5  -1  339.07   30.44
 -29   5   1  -19.82   18.76
  29  -5  -1   23.36   15.84
 -27   5   1  491.61   26.28
  27  -5  -1  472.59   34.86
 -25   5   1  409.68   29.38
  25  -5  -1  416.14   23.80
 -23   5   1  681.41   34.42
  23  -5  -1  735.56   39.38
 -21   5   1 1272.04   52.56
  21  -5  -1 1297.52   47.34
 -19   5   1  842.19   45.04
  19  -5  -1  891.47   40.61
 -17   5   1  418.79   18.49
  17  -5  -1  440.74   27.43
 -15   5   1  119.01    9.11
  15  -5  -1  140.78   12.56
 -13   5   1   92.47    8.41
  13  -5  -1   93.62   10.26
 -11   5   1 1783.65   72.65
  11  -5  -1 1891.25   72.03
  -9   5   1  660.09   19.82
   9  -5  -1  660.18   28.85
  -7   5   1 2784.67   71.67
   7  -5  -1 2876.25  102.55
  -5   5   1  943.85   26.19
   5  -5  -1  914.65   36.90
  -3   5   1  812.10   22.74
   3  -5  -1  809.18   22.92
  -1   5   1  390.74   12.12
   1  -5  -1  373.40   12.21
   1   5   1  654.60   19.38
  -1  -5  -1  708.40   31.06
   3   5   1 3161.87  107.07
  -3  -5  -1 3203.90  111.49
  -5  -5  -1 4897.83  159.09
   7   5   1 6580.17  218.29
  -7  -5  -1 6250.57  206.96
   9   5   1  295.98   19.82
  -9  -5  -1  295.27   15.31
  11   5   1  302.97   16.28
 -11  -5  -1  305.18   15.57
  13   5   1  802.63   34.07
 -13  -5  -1  713.44   33.09
  15   5   1 1391.85   53.89
 -15  -5  -1 1299.03   52.82
  17   5   1  597.97   28.67
 -17  -5  -1  531.26   33.18
  19   5   1  -16.19   13.54
 -19  -5  -1   13.18   11.15
  21   5   1  242.53   22.74
 -21  -5  -1  222.89   18.49
  23   5   1  670.71   41.23
 -23  -5  -1  585.23   32.47
  25   5   1  231.21   18.05
 -25  -5  -1  257.66   19.29
  27   5   1  546.21   30.53
 -27  -5  -1  476.75   30.88
  29   5   1   15.75   20.62
 -29  -5  -1    5.31   13.01
  31   5   1  398.80   23.80
 -31  -5  -1  425.61   29.47
  33   5   1  243.24   29.73
 -33  -5  -1  255.63   31.94
  35   5   1   69.90   29.64
 -35  -5  -1  136.80   27.34
 -36   4   1   11.24   18.05
  36  -4  -1   19.20   23.09
 -34   4   1   12.74   32.74
  34  -4  -1   35.92   19.47
 -32   4   1   23.09   15.40
  32  -4  -1   12.56   16.81
 -30   4   1    8.14   11.95
  30  -4  -1   15.75   14.33
 -28   4   1   17.61   15.57
 -26   4   1   29.02   11.15
 -24   4   1   47.87   14.95
 -22   4   1    3.10   11.95
  22  -4  -1    8.49    9.91
 -20   4   1  750.08   33.54
  20  -4  -1  775.74   35.92
 -18   4   1  134.85   13.80
 -16   4   1  153.08    9.82
 -14   4   1   -1.06    4.60
  14  -4  -1   -0.80    6.81
 -12   4   1   91.14    7.70
  12  -4  -1   78.48    7.70
 -10   4   1   -2.92    5.40
  10  -4  -1    7.96    7.79
  -8   4   1   15.75    5.84
   8  -4  -1   14.78    7.26
  -6   4   1  327.39   11.50
   6  -4  -1  331.64   16.55
  -4   4   1  293.06    9.73
   4  -4  -1  293.94    9.82
  -2   4   1  189.53   10.88
   2  -4  -1  191.83   11.77
   0   4   1   24.78    3.36
   0  -4  -1   27.34    3.27
   2   4   1   52.65    5.93
  -2  -4  -1   50.79    4.78
   4   4   1  477.28   19.91
  -4  -4  -1  445.34   19.38
   6   4   1  465.69   22.56
  -6  -4  -1  391.36   19.20
   8   4   1  528.51   24.16
  -8  -4  -1  486.39   25.04
  10   4   1  167.06   13.63
 -10  -4  -1  159.36   11.86
  12   4   1 1222.67   47.34
 -12  -4  -1 1140.11   45.04
  14   4   1  632.66   27.25
 -14  -4  -1  601.87   28.58
  16   4   1    3.54    7.79
 -16  -4  -1    4.07    8.76
  18   4   1  170.95   17.34
 -18  -4  -1  177.85   14.60
  20   4   1   58.31   15.13
 -20  -4  -1   65.57   13.98
  22   4   1   29.20   17.43
 -22  -4  -1   12.39   13.01
  24   4   1   78.13   14.51
 -24  -4  -1   67.42   12.74
  26   4   1    3.27   12.65
 -26  -4  -1    0.80   16.37
  28   4   1   21.24   20.79
 -28  -4  -1    5.66   12.39
  30   4   1   48.31   16.37
 -30  -4  -1   17.87   21.59
  32   4   1   15.31   16.99
 -32  -4  -1    6.02   22.12
  34   4   1  -14.33   24.60
 -34  -4  -1    9.29   27.25
  36   4   1   -0.35   27.34
 -36  -4  -1    5.13   27.25
 -37   3   1   14.69   21.77
  37  -3  -1   18.40   12.03
 -35   3   1  133.61   21.59
  35  -3  -1   77.51   25.75
 -33   3   1  123.52   26.46
 -31   3   1  499.67   33.00
 -29   3   1  290.85   21.77
  29  -3  -1  315.71   28.49
 -27   3   1  691.94   36.81
  27  -3  -1  693.98   40.79
 -25   3   1  540.46   28.49
  25  -3  -1  521.08   35.57
 -23   3   1  418.53   24.16
  23  -3  -1  397.47   25.48
 -21   3   1   66.36    9.29
  21  -3  -1   79.28   11.86
 -19   3   1  663.27   30.88
  19  -3  -1  770.96   30.00
 -17   3   1 1162.59   49.29
  17  -3  -1 1162.14   58.05
 -15   3   1 2982.34  106.89
  15  -3  -1 3106.22  118.30
 -13   3   1 2620.97   96.62
  13  -3  -1 2980.22  112.46
 -11   3   1 1183.47   45.83
  11  -3  -1 1303.01   53.71
  -9   3   1   18.40    4.34
   9  -3  -1   20.44    7.70
  -7   3   1 1623.85   57.51
   7  -3  -1 1795.60   62.29
  -5   3   1 1017.56   27.96
   5  -3  -1 1068.09   39.64
  -3   3   1   54.06    3.54
   3  -3  -1   59.73    5.04
  -1   3   1  145.47    6.02
   1  -3  -1  147.86    5.84
   1   3   1  675.84   19.02
  -1  -3  -1  638.59   24.86
   3   3   1 3603.05  120.96
  -3  -3  -1 3602.52  118.66
   5   3   1 3681.89  126.18
  -5  -3  -1 3564.03  125.65
   7   3   1 6455.14  203.34
  -7  -3  -1 6762.62  215.46
   9   3   1 1970.18   79.90
  -9  -3  -1 1857.45   69.02
  11   3   1 1501.39   61.14
 -11  -3  -1 1439.81   61.94
  13   3   1 1255.85   48.84
 -13  -3  -1 1236.74   54.24
  15   3   1  487.46   24.95
 -15  -3  -1  487.37   27.08
  17   3   1    4.96    7.88
 -17  -3  -1    5.04    9.11
  19   3   1  119.10   13.63
 -19  -3  -1  128.04   12.92
  21   3   1   97.95   13.71
 -21  -3  -1  100.16   13.10
  23   3   1  291.29   25.75
 -23  -3  -1  305.00   21.77
  25   3   1  401.89   25.48
 -25  -3  -1  339.60   21.59
  27   3   1  737.95   44.06
 -27  -3  -1  677.25   34.77
  29   3   1   99.63   16.63
 -29  -3  -1  136.26   16.99
  31   3   1  207.32   19.11
 -31  -3  -1  222.71   21.59
  33   3   1   93.44   26.46
 -33  -3  -1  137.15   20.09
  35   3   1  265.72   32.74
 -35  -3  -1  303.59   23.80
 -36   2   1   18.58   19.29
 -34   2   1   37.87   18.58
  34  -2  -1   29.55   18.32
 -32   2   1   21.68   16.72
  32  -2  -1   11.41   16.37
 -30   2   1   70.88   16.37
  30  -2  -1   63.71   15.75
 -28   2   1   13.63   18.58
  28  -2  -1   -2.74   13.89
 -26   2   1   38.58   15.31
 -24   2   1  201.74   17.17
  20  -2  -1  743.88   33.00
  18  -2  -1  115.65   11.77
 -16   2   1  141.40   11.50
  16  -2  -1  127.42   11.15
 -14   2   1   -3.19    7.61
  14  -2  -1   -0.27    8.41
 -12   2   1  351.99   15.75
  12  -2  -1  333.58   16.37
 -10   2   1   70.34    6.37
  10  -2  -1   74.06    7.34
  -8   2   1  513.56   26.81
   8  -2  -1  566.12   23.63
  -6   2   1 1131.97   43.45
   6  -2  -1 1123.48   43.27
  -4   2   1 1020.04   40.79
   4  -2  -1 1103.04   39.55
  -2   2   1  105.74    6.19
   2  -2  -1   99.46    4.34
   0   2   1  347.56   12.48
   0  -2  -1  387.65   16.10
   2   2   1 1207.54   41.06
  -2  -2  -1 1215.15   44.95
   4   2   1 1586.42   56.98
  -4  -2  -1 1521.21   55.57
   6   2   1   16.72    6.11
  -6  -2  -1   22.56    4.69
   8   2   1 3373.79  120.78
  -8  -2  -1 3198.95  121.31
  10   2   1  366.50   19.47
 -10  -2  -1  372.96   17.79
  12   2   1    8.67    8.85
 -12  -2  -1    7.52    5.57
  14   2   1  777.77   36.46
 -14  -2  -1  762.73   29.38
  16   2   1  586.47   33.71
 -16  -2  -1  601.51   28.05
  18   2   1  664.60   34.51
 -18  -2  -1  685.66   33.00
  20   2   1   11.24   13.27
 -20  -2  -1   24.69    8.58
  22   2   1    6.81   11.86
 -22  -2  -1   15.40   11.33
  24   2   1    8.14   18.14
 -24  -2  -1    0.62    8.76
  26   2   1  -11.24   11.86
 -26  -2  -1    2.83   10.18
  28   2   1  116.09   20.53
 -28  -2  -1  120.51   13.54
  30   2   1   17.52   21.24
 -30  -2  -1   17.96   14.78
  32   2   1    9.64   23.71
 -32  -2  -1   23.89   16.55
  34   2   1    2.30   16.99
 -34  -2  -1   21.86   28.40
  36   2   1   42.21   19.82
 -36  -2  -1   25.75   35.30
 -37   1   1   62.56   20.09
 -35   1   1   44.68   25.93
  35  -1  -1   56.98   19.55
 -33   1   1  191.04   28.05
  33  -1  -1  177.76   20.97
 -31   1   1  435.60   33.09
  31  -1  -1  468.87   38.67
 -29   1   1  490.55   30.35
  29  -1  -1  522.94   32.21
 -27   1   1  719.28   38.76
  27  -1  -1  685.92   32.21
 -25   1   1  720.70   42.56
  25  -1  -1  757.07   35.48
 -23   1   1 1206.12   47.87
  23  -1  -1 1299.65   62.03
 -21   1   1  369.60   22.21
  21  -1  -1  364.20   26.19
 -19   1   1 3188.06  112.02
 -17   1   1  423.22   26.72
  17  -1  -1  -24.42   10.35
 -15   1   1  479.40   22.03
  15  -1  -1  -41.23   10.53
 -13   1   1 1147.54   44.42
 -11   1   1  652.92   26.55
  -9   1   1  441.09   25.84
  -7   1   1  299.69   16.02
  -5   1   1  120.16    7.61
  -1  -1  -1 7833.54  266.42
  -3  -1  -1  759.99   34.86
  -5  -1  -1   12.83    4.07
  -7  -1  -1  436.84   17.70
  -9  -1  -1 1893.90   71.85
 -11  -1  -1  221.39   10.71
 -13  -1  -1  785.73   32.47
 -15  -1  -1 1313.89   50.44
  17   1   1   40.88    9.91
 -17  -1  -1   36.28    8.23
  19   1   1 1992.74   89.46
 -19  -1  -1 2022.56   89.19
  21   1   1  213.95   17.79
 -21  -1  -1  172.72   14.42
  23   1   1   59.46   17.25
 -23  -1  -1   63.18   11.77
  25   1   1   26.37   12.92
 -25  -1  -1   28.05   11.15
  27   1   1  115.91   16.10
 -27  -1  -1  129.98   16.37
  29   1   1  227.23   23.09
 -29  -1  -1  270.58   22.30
  31   1   1  235.90   20.09
 -31  -1  -1  219.09   28.76
  33   1   1  153.08   20.17
 -33  -1  -1  162.81   21.50
  35   1   1  339.78   24.33
 -35  -1  -1  376.23   27.34
 -36   0   1   21.59   23.54
  36   0  -1    0.71   27.43
 -34   0   1    4.69   21.59
  34   0  -1    2.92   18.32
 -32   0   1   -3.27   21.32
  32   0  -1    7.08   21.94
 -30   0   1  -14.60   18.14
  30   0  -1    2.57   14.42
 -28   0   1   -1.59   15.31
  28   0  -1   -2.21   12.48
 -26   0   1   -1.77   13.45
  26   0  -1   -5.93   17.34
 -24   0   1   -1.42   14.16
  24   0  -1   14.95   14.78
 -22   0   1  -23.27   12.74
  22   0  -1   -6.99   13.10
 -20   0   1    9.11   11.59
  20   0  -1    2.92   11.86
 -18   0   1   -4.07    6.19
  18   0  -1   12.21   11.06
 -16   0   1   -6.11    8.41
  16   0  -1   -3.10    6.90
 -14   0   1    7.34    5.57
  14   0  -1    5.84    9.29
 -12   0   1   -2.12    7.52
  12   0  -1    5.13    5.66
 -10   0   1    3.27    3.98
  10   0  -1   10.79    7.17
  -8   0   1   -0.97    3.01
   8   0  -1   -0.35    4.25
  -6   0   1   -0.88    2.92
   6   0  -1   -0.27    3.80
  -4   0   1    0.97    2.48
   4   0  -1    5.49    4.16
  -2   0   1    0.18    1.33
   2   0  -1    1.59    1.33
   0   0   1    1.33    1.33
   0   0  -1    1.59    1.59
   2   0   1   -0.88    2.04
   4   0   1    4.51    4.78
  -4   0  -1    3.36    4.69
   6   0   1   -1.86    3.89
  -6   0  -1    6.72    5.31
   8   0   1    2.12    5.22
  -8   0  -1    0.00    5.49
  10   0   1   -2.12    5.49
 -10   0  -1   -3.45    6.72
  12   0   1   -0.97    8.41
 -12   0  -1    0.09    5.04
  14   0   1    7.52    9.73
  16   0   1    9.47    7.70
 -22   0  -1   -0.71    8.94
  24   0   1    0.53   12.48
 -24   0  -1    8.23   10.79
  26   0   1   12.83   12.03
 -26   0  -1   -0.44   15.22
  28   0   1   24.51   13.98
 -28   0  -1   -8.58   18.76
  30   0   1    1.15   15.40
 -30   0  -1   -1.33   15.57
  32   0   1    8.41   23.54
 -32   0  -1  -10.44   25.48
  34   0   1  -29.55   19.55
 -34   0  -1   -3.54   17.25
  36   0   1   -9.11   23.98
 -36   0  -1    8.67   24.69
 -37  -1   1   -6.11   15.40
  37   1  -1   -1.50   15.84
 -35  -1   1   70.08   24.95
  35   1  -1   27.52   18.05
 -33  -1   1  201.65   25.22
  33   1  -1  206.34   27.43
 -31  -1   1  421.00   30.53
  31   1  -1  444.01   27.43
 -29  -1   1  558.15   29.02
  29   1  -1  581.34   33.98
 -27  -1   1  746.89   34.86
  27   1  -1  732.20   35.22
 -25  -1   1  771.75   43.98
  25   1  -1  730.17   41.32
 -23  -1   1 1187.89   58.75
  23   1  -1 1282.13   58.31
 -21  -1   1  389.24   24.51
  21   1  -1  378.89   25.48
 -19  -1   1 3597.03  140.51
  19   1  -1 3574.12  138.83
 -17  -1   1  450.47   26.55
  17   1  -1  446.05   23.89
 -15  -1   1  454.98   20.79
  15   1  -1  449.32   25.57
 -13  -1   1 1211.52   48.84
  13   1  -1 1222.14   44.95
 -11  -1   1  690.26   31.15
  11   1  -1  701.59   36.01
  -9  -1   1  475.51   25.04
   9   1  -1  488.25   20.44
  -7  -1   1  324.73   14.78
   7   1  -1  313.94   15.13
  -5  -1   1  138.48    6.81
   5   1  -1  132.55   10.88
  -3  -1   1 1731.45   61.85
   3  -1   1  875.28   34.51
  -3   1  -1  853.78   37.07
   5  -1   1   11.77    5.13
  -5   1  -1   11.41    3.45
   7  -1   1  488.25   21.59
  -7   1  -1  512.50   23.80
   9  -1   1 1950.53   70.79
  -9   1  -1 1826.74   70.96
  11  -1   1  224.22   13.80
 -11   1  -1  223.95   13.89
  13  -1   1  848.56   40.53
 -13   1  -1  870.15   39.55
  15  -1   1 1390.79   61.67
 -15   1  -1 1378.31   58.84
  17  -1   1   52.21   11.86
 -17   1  -1   47.96   10.35
  19  -1   1 2087.86   92.91
 -19   1  -1 2036.18   75.65
  21  -1   1  166.35   18.94
 -21   1  -1  202.01   15.48
  23  -1   1   60.97   15.66
 -23   1  -1   54.77   10.62
  25  -1   1   17.70   11.41
 -25   1  -1   26.19   14.07
  27  -1   1  139.89   15.84
 -27   1  -1  121.13   14.42
  29  -1   1  236.61   19.55
 -29   1  -1  233.15   24.78
  31  -1   1  185.82   26.90
 -31   1  -1  179.62   20.62
  33  -1   1  117.51   29.82
 -33   1  -1   94.15   28.31
  35  -1   1  263.24   27.70
 -35   1  -1  256.69   30.00
 -36  -2   1   26.81   17.17
  36   2  -1   23.27   17.96
 -34  -2   1   25.75   24.42
  34   2  -1   17.96   17.34
 -32  -2   1    0.18   15.66
  32   2  -1   16.99   22.47
 -30  -2   1   85.03   15.66
  30   2  -1  106.18   16.02
 -28  -2   1    2.65   16.81
  28   2  -1    6.90   17.87
 -26  -2   1   56.72   11.77
  26   2  -1   51.23   13.27
 -24  -2   1  198.56   18.32
  24   2  -1  204.93   20.88
 -22  -2   1  188.29   16.46
  22   2  -1  194.58   17.87
 -20  -2   1  675.66   32.21
  20   2  -1  692.12   38.58
 -18  -2   1  109.45   12.39
  18   2  -1  120.51   11.77
 -16  -2   1  140.07   11.33
  16   2  -1  111.40   11.77
 -14  -2   1   -3.63    4.51
  14   2  -1   -5.31    8.23
 -12  -2   1  348.36   19.11
  12   2  -1  360.31   21.94
 -10  -2   1   56.10    5.93
  10   2  -1   68.57    8.49
  -8  -2   1  524.18   23.98
   8   2  -1  525.50   24.51
  -6  -2   1 1160.55   44.15
   6   2  -1 1202.67   50.35
  -4  -2   1 1005.00   35.39
   4   2  -1 1028.53   39.02
  -2  -2   1  102.99    5.93
   2   2  -1  103.35    5.22
   0  -2   1  374.37   14.51
   0   2  -1  342.79   12.39
   2  -2   1 1414.85   48.40
  -2   2  -1 1389.72   49.99
   4  -2   1 1738.44   68.04
  -4   2  -1 1707.91   61.05
   6  -2   1   16.19    5.57
  -6   2  -1   25.22    5.22
   8  -2   1 3483.86  123.26
  -8   2  -1 3379.01  117.33
  10  -2   1  402.69   20.17
 -10   2  -1  384.55   20.44
  12  -2   1    6.37    8.23
 -12   2  -1   -3.72    7.43
  14  -2   1  757.24   35.92
 -14   2  -1  794.67   36.10
  16  -2   1  611.07   33.00
 -16   2  -1  642.21   30.26
  18  -2   1  725.83   33.62
 -18   2  -1  690.35   30.97
  20  -2   1   46.19   12.74
 -20   2  -1   40.08    8.94
  22  -2   1   20.09   10.26
 -22   2  -1    6.37   12.39
  24  -2   1   11.33   12.12
 -24   2  -1   -2.74    8.76
  26  -2   1    2.39   16.19
 -26   2  -1    6.02   14.42
  28  -2   1  130.87   17.52
 -28   2  -1  124.05   16.37
  30  -2   1   31.68   15.84
 -30   2  -1    5.22   20.79
  32  -2   1    2.39   23.71
 -32   2  -1    9.91   20.26
  34  -2   1   23.27   19.47
 -34   2  -1   15.93   20.88
  36  -2   1   22.03   19.47
 -36   2  -1   15.22   19.82
 -37  -3   1   73.44   19.73
  37   3  -1   12.30   15.75
 -35  -3   1  165.38   27.52
  35   3  -1  134.67   20.17
 -33  -3   1  118.13   19.91
  33   3  -1  102.64   18.49
 -31  -3   1  539.48   30.44
  31   3  -1  554.62   38.49
 -29  -3   1  296.77   21.86
  29   3  -1  287.31   26.55
 -27  -3   1  791.40   42.38
  27   3  -1  775.91   38.58
 -25  -3   1  570.81   29.55
  25   3  -1  520.37   32.92
 -23  -3   1  434.90   24.24
  23   3  -1  464.45   28.58
 -21  -3   1   71.32   12.65
  21   3  -1   66.54   13.36
 -19  -3   1  733.09   34.60
  19   3  -1  741.58   40.35
 -17  -3   1 1221.16   52.47
  17   3  -1 1220.01   55.30
 -15  -3   1 3037.11  108.57
  15   3  -1 3153.91  111.67
 -13  -3   1 2806.61   95.39
  13   3  -1 2890.41  117.15
 -11  -3   1 1284.87   46.90
  11   3  -1 1335.04   53.00
  -9  -3   1   16.28    3.98
   9   3  -1   21.32    4.69
  -7  -3   1 1763.74   66.98
   7   3  -1 1853.73   72.56
  -5  -3   1 1001.01   38.22
   5   3  -1 1082.60   40.88
  -3  -3   1   55.13    3.45
   3   3  -1   52.65    4.16
   1   3  -1  137.95    3.89
  -1   3  -1  674.69   31.85
   3  -3   1 4026.45  131.58
  -3   3  -1 3986.98  130.87
   5  -3   1 3967.07  136.18
  -5   3  -1 3755.24  132.99
   7  -3   1 7016.31  223.78
  -7   3  -1 7042.94  225.99
   9  -3   1 2011.41   69.55
  -9   3  -1 2026.89   77.07
  11  -3   1 1547.67   61.85
 -11   3  -1 1452.19   60.88
  13  -3   1 1240.72   51.94
 -13   3  -1 1272.22   49.82
  15  -3   1  509.40   24.24
 -15   3  -1  510.73   24.42
  17  -3   1   14.42    8.58
 -17   3  -1    4.87   10.35
  19  -3   1  135.91   16.10
 -19   3  -1  138.48   12.65
  21  -3   1   92.11   15.57
 -21   3  -1  123.43   15.04
  23  -3   1  310.67   26.46
 -23   3  -1  286.78   21.77
  25  -3   1  352.96   26.81
 -25   3  -1  313.14   21.41
  27  -3   1  730.61   37.52
 -27   3  -1  716.89   43.00
  29  -3   1  121.49   16.37
 -29   3  -1  103.35   15.40
  31  -3   1  188.65   24.33
 -31   3  -1  198.73   22.39
  33  -3   1  113.61   26.37
 -33   3  -1  167.85   28.67
  35  -3   1  299.87   17.34
 -35   3  -1  321.20   24.95
 -36  -4   1   16.90   30.44
  36   4  -1   37.78   24.95
 -34  -4   1   63.00   17.43
  34   4  -1   43.45   19.64
 -32  -4   1   36.19   23.45
  32   4  -1   35.48   15.48
 -30  -4   1   21.86   22.39
  30   4  -1   19.91   21.06
 -28  -4   1   14.95   11.77
  28   4  -1   10.79   18.05
 -26  -4   1   27.78   10.88
  26   4  -1   16.28   13.18
 -24  -4   1   16.81   14.42
  24   4  -1   28.58   12.30
 -22  -4   1    4.96   12.56
  22   4  -1   14.60   10.26
 -20  -4   1  731.32   31.59
  20   4  -1  800.60   46.10
 -18  -4   1  122.99   11.33
  18   4  -1  158.47   16.19
 -16  -4   1  145.02   13.54
  16   4  -1  184.93   16.46
 -14  -4   1    8.05    7.26
  14   4  -1    4.69    8.67
 -12  -4   1  105.65    9.03
  12   4  -1   95.83   10.97
 -10  -4   1    2.12    4.16
  10   4  -1    7.52    6.46
  -8  -4   1   16.02    5.13
   8   4  -1   10.53    5.31
  -6  -4   1  332.79   16.99
   6   4  -1  344.29   16.55
   4   4  -1  296.15   13.36
  -2  -4   1  181.39    7.26
   2   4  -1  172.37    5.75
   0  -4   1   28.85    2.39
   0   4  -1   20.53    2.48
   2  -4   1   51.94    4.07
  -2   4  -1   56.28    5.66
   4  -4   1  465.60   21.59
  -4   4  -1  473.39   19.29
   6  -4   1  448.35   24.24
  -6   4  -1  447.64   20.35
   8  -4   1  557.09   27.16
  -8   4  -1  532.05   22.65
  10  -4   1  184.84   13.98
 -10   4  -1  173.78    9.73
  12  -4   1 1169.66   57.43
 -12   4  -1 1189.57   56.01
  14  -4   1  625.67   35.66
 -14   4  -1  603.81   27.52
  16  -4   1  -10.35    9.56
 -16   4  -1    1.59    6.81
  18  -4   1  167.06   15.66
 -18   4  -1  169.36   13.80
  20  -4   1   61.76   14.51
 -20   4  -1   79.64   11.15
  22  -4   1   -0.97   15.04
 -22   4  -1   11.33   13.27
  24  -4   1  115.65   18.67
 -24   4  -1  102.38   15.66
  26  -4   1   25.39   18.58
 -26   4  -1    4.25   10.79
  28  -4   1   -7.17   13.98
 -28   4  -1    1.50   13.80
  30  -4   1   57.60   23.71
 -30   4  -1   26.72   20.88
  32  -4   1   18.14   25.75
 -32   4  -1  -41.94   23.54
  34  -4   1    1.77   19.82
 -34   4  -1    4.16   17.34
  36  -4   1    2.12   23.89
 -37  -5   1   27.43   25.48
  37   5  -1   77.07   19.02
 -35  -5   1  304.03   35.22
  35   5  -1  309.07   19.73
 -33  -5   1  122.46   19.29
  33   5  -1  110.87   20.97
 -31  -5   1  456.22   32.74
 -29  -5   1   15.93   17.43
  29   5  -1   18.76   20.09
 -27  -5   1  468.87   27.70
  27   5  -1  482.41   37.96
 -25  -5   1  392.87   25.13
  25   5  -1  418.00   29.20
 -23  -5   1  664.51   33.45
  23   5  -1  673.45   37.87
 -21  -5   1 1221.43   56.72
  21   5  -1 1253.37   58.84
 -19  -5   1  856.61   38.76
  19   5  -1  882.00   46.10
 -17  -5   1  433.04   22.39
  17   5  -1  429.68   25.57
 -15  -5   1  132.55   10.09
  15   5  -1  126.18   11.24
 -13  -5   1  100.34    8.58
  13   5  -1   92.91    9.64
 -11  -5   1 1876.56   69.90
  11   5  -1 1880.01   68.22
  -9  -5   1  684.60   32.47
   9   5  -1  653.01   24.78
  -7  -5   1 2782.90  100.87
   7   5  -1 2846.34   91.58
  -5  -5   1  904.57   35.84
   5   5  -1  933.59   37.52
  -3  -5   1  807.68   28.23
   3   5  -1  797.50   34.07
   1   5  -1  345.35   10.00
   1  -5   1  651.42   26.63
  -1   5  -1  667.87   18.76
   3  -5   1 3333.53  119.45
  -3   5  -1 3298.40   78.31
   5  -5   1 5108.87  166.70
  -5   5  -1 5305.12  177.23
   7  -5   1 6888.01  233.77
  -7   5  -1 6869.95  219.97
   9  -5   1  317.74   16.37
  -9   5  -1  310.84   18.58
  11  -5   1  325.44   16.99
 -11   5  -1  301.55   14.87
  13  -5   1  816.08   38.84
 -13   5  -1  806.79   33.71
  15  -5   1 1419.19   59.28
 -15   5  -1 1354.95   55.57
  17  -5   1  601.95   30.17
 -17   5  -1  608.32   30.70
  19  -5   1   21.68   13.36
 -19   5  -1    9.29    7.79
  21  -5   1  219.35   19.91
 -21   5  -1  219.44   17.08
  23  -5   1  662.21   30.53
 -23   5  -1  595.32   34.33
  25  -5   1  250.05   19.91
 -25   5  -1  266.16   21.06
  27  -5   1  494.18   27.08
 -27   5  -1  504.36   24.78
  29  -5   1    2.57   14.69
 -29   5  -1   17.70   19.73
  31  -5   1  417.47   29.64
 -31   5  -1  465.16   32.65
  33  -5   1  202.63   28.23
 -33   5  -1  180.15   27.52
  35  -5   1  108.48   22.74
 -35   5  -1  115.65   18.94
 -36  -6   1  -10.71   25.84
  36   6  -1    8.76   29.82
 -34  -6   1    8.41   24.95
  34   6  -1    8.05   29.73
 -32  -6   1   11.59   24.51
  32   6  -1   10.18   25.31
 -30  -6   1  155.73   25.22
  30   6  -1  144.49   25.93
 -28  -6   1  -20.71   18.58
  28   6  -1    2.12   19.29
 -26  -6   1  127.86   18.94
  26   6  -1  126.97   21.06
 -24  -6   1  169.00   15.48
  24   6  -1  158.03   21.50
 -22  -6   1    2.30   12.92
  22   6  -1  -10.26   15.13
 -20  -6   1    1.33   10.26
  20   6  -1    0.88    8.94
 -18  -6   1   15.75    9.73
  18   6  -1   17.25    8.05
 -16  -6   1  269.70   18.58
  16   6  -1  301.46   20.17
 -14  -6   1  133.88   12.03
  14   6  -1  116.36   11.68
 -12  -6   1  809.71   33.98
  12   6  -1  848.56   40.61
 -10  -6   1 2438.78  102.73
  10   6  -1 2423.39   79.81
  -8  -6   1    0.62    4.51
   8   6  -1   -1.77    3.63
  -6  -6   1   72.29    6.11
   6   6  -1   83.53    6.37
  -4  -6   1   52.65    3.98
   4   6  -1   52.65    5.04
  -2  -6   1  269.17   10.35
   2   6  -1  266.69   12.03
   0   6  -1  778.48   20.09
  -2   6  -1  770.87   20.44
   4  -6   1  171.04    9.73
  -4   6  -1  172.01    6.81
   6  -6   1  457.64   19.55
  -6   6  -1  483.30   21.77
   8  -6   1  158.39   11.24
  -8   6  -1  143.87    8.49
  10  -6   1  149.89   12.21
 -10   6  -1  152.01   10.53
  12  -6   1   15.31    8.67
 -12   6  -1    7.17    7.61
  14  -6   1   61.76   11.06
 -14   6  -1   55.21    7.26
  16  -6   1  229.17   16.99
 -16   6  -1  183.87   13.63
  18  -6   1  251.03   20.88
 -18   6  -1  257.40   18.49
  20  -6   1   -1.15   14.16
 -20   6  -1    0.97   11.77
  22  -6   1   -5.84   10.09
 -22   6  -1    6.55    9.47
  24  -6   1   40.88   18.05
 -24   6  -1   33.45   11.50
  26  -6   1   13.18   19.20
 -26   6  -1   27.25   17.52
  28  -6   1   87.24   21.77
 -28   6  -1   70.08   20.88
  30  -6   1    3.80   22.74
 -30   6  -1   10.79   22.65
 -32   6  -1   36.10   25.22
  34  -6   1   87.60   16.28
 -34   6  -1   76.98   26.10
 -35  -7   1   81.76   23.89
  35   7  -1   68.49   22.03
 -33  -7   1    2.04   26.37
  33   7  -1   -0.53   28.85
 -31  -7   1   90.96   18.32
  31   7  -1   57.78   19.64
 -29  -7   1   -3.36   14.07
  29   7  -1    2.57   21.32
 -27  -7   1  269.52   24.60
  27   7  -1  259.35   25.13
 -25  -7   1  501.17   26.37
  25   7  -1  539.66   35.66
 -23  -7   1 1659.33   65.57
  23   7  -1 1664.82   73.00
 -21  -7   1 1449.01   58.58
  21   7  -1 1499.53   63.09
 -19  -7   1  142.46   15.66
  19   7  -1  126.62   15.93
 -17  -7   1   57.16   11.33
  17   7  -1   56.98   12.48
 -15  -7   1  317.13   23.09
  15   7  -1  344.64   21.59
 -13  -7   1   88.57    9.82
  13   7  -1  101.84   11.59
 -11  -7   1  616.11   26.63
  11   7  -1  597.88   28.40
  -9  -7   1   85.03    7.17
   9   7  -1   96.89    8.85
  -7  -7   1  577.62   26.01
   7   7  -1  582.40   23.71
  -5  -7   1 1676.76   58.40
   5   7  -1 1631.11   62.12
   3   7  -1 2142.01   53.53
  -1  -7   1 2573.90   83.26
   1   7  -1 2542.49   60.97
   1  -7   1 2226.78   76.72
  -1   7  -1 2265.00   53.27
  -3   7  -1  332.70   15.48
   5  -7   1  102.20    8.49
  -5   7  -1  106.18    5.31
   7  -7   1 1007.03   40.08
  -7   7  -1 1016.32   37.34
   9  -7   1 2768.30  105.38
  -9   7  -1 2816.17   96.89
  11  -7   1 5127.00  171.39
 -11   7  -1 5046.66  166.61
  13  -7   1 1172.76   54.24
 -13   7  -1 1252.04   49.46
 -15   7  -1  351.28   20.53
  17  -7   1  761.67   32.74
 -17   7  -1  710.17   32.65
  19  -7   1  847.23   38.93
 -19   7  -1  838.65   43.09
  21  -7   1  559.92   33.98
 -21   7  -1  532.23   29.64
  23  -7   1  116.36   14.95
 -23   7  -1  114.85   14.42
  25  -7   1   19.47   13.27
 -25   7  -1   34.51   12.65
 -27   7  -1   47.69   17.17
  29  -7   1   -2.39   13.80
 -29   7  -1   19.11   16.10
  31  -7   1  141.66   25.84
 -31   7  -1  160.07   20.97
  33  -7   1  175.82   30.70
 -33   7  -1  131.04   26.28
 -34  -8   1   -0.71   24.60
  34   8  -1    0.44   30.88
 -32  -8   1   26.01   21.50
  32   8  -1    1.15   27.87
 -30  -8   1  119.01   17.79
  30   8  -1  136.62   24.60
 -28  -8   1   64.95   22.21
  28   8  -1   39.64   15.04
 -26  -8   1   55.30   15.75
  26   8  -1   32.56   13.80
 -24  -8   1   21.59   13.18
  24   8  -1   27.25   19.55
 -22  -8   1   13.01   14.69
  22   8  -1   11.33   16.63
 -20  -8   1   68.57   10.09
  20   8  -1   63.89   11.33
 -18  -8   1  309.96   23.09
  18   8  -1  326.95   22.56
 -16  -8   1   34.33    7.61
  16   8  -1   38.67   12.39
 -14  -8   1  477.28   22.21
  14   8  -1  505.24   27.43
 -12  -8   1  631.95   28.58
  12   8  -1  675.57   27.08
 -10  -8   1   25.39    6.28
  10   8  -1   33.80    7.61
  -8  -8   1    0.97    4.96
   8   8  -1    7.17    6.02
  -6  -8   1  417.29   18.40
   6   8  -1  446.49   20.79
  -4  -8   1  148.74    8.14
   4   8  -1  152.19    6.64
   2   8  -1  239.08    8.41
   0   8  -1  259.08    8.85
   2  -8   1   18.67    3.98
  -2   8  -1   20.62    3.36
  -4   8  -1    4.60    3.80
   6  -8   1   70.17    9.20
  -6   8  -1   89.72    5.66
   8  -8   1  436.31   21.32
  -8   8  -1  444.01   19.20
  10  -8   1   18.14    8.58
 -10   8  -1   19.20    5.57
  12  -8   1  117.42   11.59
 -12   8  -1  112.02   11.86
  14  -8   1   97.42   12.65
 -14   8  -1   96.62   11.77
  16  -8   1   -1.59    8.41
 -16   8  -1   17.79    7.96
  18  -8   1   11.41   10.79
 -18   8  -1    4.25   11.86
  20  -8   1  190.51   19.47
 -20   8  -1  193.25   17.52
  22  -8   1   23.80   16.37
 -22   8  -1   20.44   10.44
  24  -8   1  -14.95   18.94
 -24   8  -1   -7.96   10.97
  26  -8   1   21.77   21.94
 -26   8  -1   10.53   13.01
  28  -8   1  111.40   24.51
 -28   8  -1   79.02   18.14
  30  -8   1   47.34   17.08
 -30   8  -1   49.37   20.53
  32  -8   1    8.41   13.36
 -32   8  -1    9.73   18.94
  34  -8   1   51.32   20.00
 -34   8  -1   24.42   17.25
 -35  -9   1  116.09   20.44
 -33  -9   1   22.92   29.29
  33   9  -1   53.09   23.98
 -31  -9   1   53.09   25.93
  31   9  -1   73.97   18.85
 -29  -9   1  318.54   29.29
  29   9  -1  336.95   26.01
 -27  -9   1  648.76   34.95
  27   9  -1  594.26   33.89
 -25  -9   1  153.96   21.59
  25   9  -1  155.82   25.04
 -23  -9   1  185.28   20.26
  23   9  -1  175.91   18.40
 -21  -9   1  303.50   20.62
  21   9  -1  267.84   23.63
 -19  -9   1  764.14   33.45
  19   9  -1  854.93   40.88
 -17  -9   1  232.36   15.22
  17   9  -1  245.10   19.47
 -15  -9   1   86.36   11.24
  15   9  -1   62.03    9.56
 -13  -9   1  119.19   12.12
  13   9  -1  127.50   12.65
 -11  -9   1  120.43   10.00
  11   9  -1  154.67   12.30
  -9  -9   1 1211.07   46.19
   9   9  -1 1190.37   42.56
  -7  -9   1  579.04   26.81
   7   9  -1  670.09   20.88
  -5  -9   1  856.88   34.24
   5   9  -1  828.56   25.31
   3   9  -1 1355.21   35.84
   1   9  -1 1803.21   44.51
  -1   9  -1 1266.82   32.74
   3  -9   1  923.33   37.07
  -3   9  -1  908.02   36.90
  -5   9  -1 2005.92   70.61
   7  -9   1 1048.35   42.21
  -7   9  -1  985.53   28.23
   9  -9   1  963.06   41.06
  -9   9  -1  935.98   41.14
  11  -9   1  820.33   37.61
 -11   9  -1  810.78   37.78
  13  -9   1  246.78   17.25
 -13   9  -1  256.34   12.12
  15  -9   1 1429.45   55.66
 -15   9  -1 1357.52   58.49
  17  -9   1 1141.17   45.75
 -17   9  -1 1131.88   47.43
  19  -9   1  573.73   27.96
 -19   9  -1  558.07   29.20
  21  -9   1  109.72   18.67
 -21   9  -1  101.67   14.16
  23  -9   1  111.49   17.87
 -23   9  -1  102.91   20.62
  25  -9   1   51.59   16.90
 -25   9  -1   80.43   23.09
  27  -9   1  212.18   27.43
 -27   9  -1  287.57   25.93
  29  -9   1  299.61   31.68
 -29   9  -1  312.79   29.82
 -31   9  -1  181.48   21.32
 -34 -10   1   86.36   20.00
  34  10  -1  100.16   20.00
 -32 -10   1   58.22   29.20
  32  10  -1  -10.79   19.38
 -30 -10   1  -14.78   23.63
  30  10  -1   -0.88   18.05
 -28 -10   1  128.66   19.29
  28  10  -1  127.15   26.72
 -26 -10   1   16.46   21.86
  26  10  -1   24.07   24.42
 -24 -10   1   22.56   13.89
  24  10  -1   18.05   14.42
 -22 -10   1    8.05   11.77
  22  10  -1   -6.90   19.11
 -20 -10   1   32.47   13.63
  20  10  -1   31.41   12.12
 -18 -10   1  110.25   14.78
  18  10  -1  118.92   18.32
 -16 -10   1   15.13   10.18
  16  10  -1    1.59   13.10
 -14 -10   1   41.59   10.62
  14  10  -1   32.12   12.65
 -12 -10   1   63.00    8.76
  12  10  -1   67.69   11.95
 -10 -10   1   41.32    7.70
  10  10  -1   52.12    9.11
  -8 -10   1  138.21    9.56
   8  10  -1  133.26    6.19
  -6 -10   1  250.59   13.01
   6  10  -1  240.32    8.94
  -4 -10   1 1360.17   51.14
   4  10  -1 1423.61   52.91
   2  10  -1  207.32    8.32
   0  10  -1  102.29    5.66
   2 -10   1    1.15    5.22
  -2  10  -1   -2.48    3.01
   4 -10   1   -1.50    5.49
  -4  10  -1    4.07    3.45
   6 -10   1  104.76   10.18
  -6  10  -1  109.10    6.46
   8 -10   1  164.76   13.63
  -8  10  -1  186.88    9.29
  10 -10   1  361.54   20.88
 -10  10  -1  358.98   14.95
  12 -10   1   13.80   10.97
 -12  10  -1   11.77    5.31
  14 -10   1  117.95   15.31
 -14  10  -1  113.79    9.03
  16 -10   1   13.01   13.80
 -16  10  -1   26.37   12.03
  18 -10   1   23.63   11.15
 -18  10  -1   17.43    9.38
  20 -10   1   16.10   15.75
 -20  10  -1   11.95   14.78
  22 -10   1   22.47   13.80
 -22  10  -1   14.87   12.21
  24 -10   1   -6.55   23.01
 -24  10  -1   17.52   15.93
 -26  10  -1   93.17   24.78
 -28  10  -1   17.61   26.90
  30 -10   1   43.80   10.62
 -30  10  -1    8.76   30.35
  32 -10   1    8.76   12.65
 -32  10  -1   22.30   26.81
 -35 -11   1  152.28   39.82
 -33 -11   1  232.00   41.41
  33  11  -1  232.18   34.77
 -31 -11   1  213.33   27.96
  31  11  -1  172.90   25.75
 -29 -11   1  346.15   32.65
  29  11  -1  318.81   28.14
 -27 -11   1   81.76   27.52
  27  11  -1   61.58   25.84
 -25 -11   1   -0.88   21.59
  25  11  -1   20.00   27.96
 -23 -11   1   59.55   17.52
  23  11  -1   47.87   16.55
 -21 -11   1    9.56   15.57
  21  11  -1  -11.50   18.67
 -19 -11   1   32.83   14.42
  19  11  -1   54.77   17.96
 -17 -11   1  574.70   29.11
  17  11  -1  539.40   31.59
 -15 -11   1 2206.43   78.66
  15  11  -1 2103.79   76.18
 -13 -11   1  755.47   30.97
  13  11  -1  801.31   35.92
 -11 -11   1  317.57   17.70
  11  11  -1  380.39   17.87
   9  11  -1  473.12   16.46
  -7 -11   1   81.14    7.70
   7  11  -1   79.99    5.84
  -5 -11   1  245.28   15.04
   5  11  -1  227.40   13.71
   3  11  -1   61.14    5.22
   1  11  -1  120.69    6.02
  -1  11  -1  867.67   25.13
   3 -11   1 1434.23   57.60
  -3  11  -1 1473.16   37.61
   5 -11   1 1810.29   72.65
  -5  11  -1 1827.10   61.76
   7 -11   1  700.70   34.86
  -7  11  -1  680.00   21.24
   9 -11   1 1536.52   64.06
  -9  11  -1 1534.39   59.11
  11 -11   1 2164.66   85.12
 -11  11  -1 2025.21   57.25
  13 -11   1  751.05   36.63
 -13  11  -1  676.72   24.07
  15 -11   1  283.15   22.65
 -15  11  -1  255.10   18.67
  17 -11   1   71.41   16.90
 -17  11  -1   58.31    9.38
  19 -11   1  131.58   20.09
 -19  11  -1  149.63   19.11
  21 -11   1   27.08   22.30
 -21  11  -1   26.37   13.89
  23 -11   1  295.27   27.16
 -23  11  -1  318.36   23.63
  25 -11   1  305.09   31.32
 -25  11  -1  263.06   18.14
  27 -11   1  107.86   21.77
 -27  11  -1   95.39   20.26
  29 -11   1  199.88   24.07
 -29  11  -1  221.39   22.65
 -31  11  -1   80.08   22.92
  34  12  -1   -4.60   27.78
  32  12  -1   26.63   46.54
 -30 -12   1   13.18   25.48
  30  12  -1  -12.03   33.62
 -28 -12   1   38.22   23.89
  28  12  -1   51.41   23.54
 -26 -12   1   30.26   24.86
  26  12  -1   46.37   28.58
 -24 -12   1   11.06   25.13
  24  12  -1    3.89   31.41
 -22 -12   1   -8.49   13.10
  22  12  -1  -11.06   22.65
 -20 -12   1  119.36   17.43
  20  12  -1  185.90   23.80
 -18 -12   1   12.74   12.56
  18  12  -1   30.53   18.23
 -16 -12   1   13.98   13.18
  16  12  -1   22.03   14.95
 -14 -12   1   49.20   10.00
  14  12  -1   59.64   15.57
 -12 -12   1  109.19   11.95
  12  12  -1   84.32   12.39
 -10 -12   1  171.04   12.12
  10  12  -1  150.07   10.00
  -8 -12   1   39.55    9.47
   8  12  -1   32.65    5.93
  -6 -12   1   46.90    9.03
   6  12  -1   53.09    8.23
   4  12  -1    4.60    4.60
  -2 -12   1    4.96    7.52
   2  12  -1   -3.10    5.57
   0  12  -1   67.25    5.22
  -2  12  -1  207.94    8.76
   4 -12   1   20.53    8.23
  -4  12  -1   27.78    6.02
   6 -12   1   90.96   10.44
  -6  12  -1  107.42   11.06
   8 -12   1   -6.28    7.70
  -8  12  -1   -1.24    5.22
 -10  12  -1   39.46   11.86
  12 -12   1   22.30   13.36
 -12  12  -1   26.19    9.11
  14 -12   1  324.29   23.71
 -14  12  -1  300.05   13.89
  16 -12   1   17.70   15.84
 -16  12  -1    8.58   10.00
  18 -12   1   35.22   19.20
 -18  12  -1   45.39   12.74
  20 -12   1   -0.35   19.73
 -20  12  -1   -9.11   13.45
  22 -12   1   13.36   17.43
 -22  12  -1   10.53   12.65
  24 -12   1   51.41   24.42
 -24  12  -1   44.51   15.31
  26 -12   1   10.35   27.08
 -26  12  -1    6.37   28.58
  28 -12   1   89.46   29.29
 -28  12  -1    7.61   18.58
  30 -12   1   10.18   30.79
 -30  12  -1   20.17   18.76
  32 -12   1   -1.68   23.36
 -33 -13   1   85.39   31.23
  33  13  -1  103.44   24.60
 -31 -13   1  124.58   31.23
  31  13  -1  164.67   35.13
 -29 -13   1  254.30   29.47
  29  13  -1  229.26   37.96
 -27 -13   1  123.43   24.42
  27  13  -1  162.81   31.59
 -25 -13   1   98.75   19.82
  25  13  -1  108.57   23.80
 -23 -13   1  211.12   27.87
  23  13  -1  227.49   35.39
 -21 -13   1  133.08   23.36
  21  13  -1   80.96   13.27
 -19 -13   1   80.52   18.32
  19  13  -1  124.32   23.89
 -17 -13   1   95.47   16.63
  17  13  -1  128.57   19.91
 -15 -13   1  338.10   21.41
  15  13  -1  302.70   23.45
 -13 -13   1  338.54   20.44
  13  13  -1  362.43   15.04
 -11 -13   1  182.36   14.07
  11  13  -1  169.00    9.64
  -9 -13   1  241.65   16.28
   9  13  -1  206.70   10.26
  -7 -13   1   38.22    9.47
   7  13  -1   35.75    9.47
  -5 -13   1  123.26   11.33
   5  13  -1   94.85    8.05
  -3 -13   1 1280.89   53.62
   3  13  -1 1204.44   34.15
   1  13  -1 1231.60   39.20
  -1  13  -1  565.59   18.23
  -3  13  -1 1035.26   28.14
   5 -13   1  879.26   39.20
  -5  13  -1  836.35   36.46
   7 -13   1  219.62   15.31
  -7  13  -1  207.41   10.62
   9 -13   1  268.19   22.12
  -9  13  -1  261.91   18.32
  11 -13   1  287.22   20.97
 -11  13  -1  254.57   15.31
  13 -13   1  304.83   20.35
 -13  13  -1  293.94   17.34
  15 -13   1  487.72   30.53
 -15  13  -1  429.15   18.67
  17 -13   1  194.66   17.34
 -17  13  -1  189.62   14.78
  19 -13   1   55.92   20.79
 -19  13  -1   70.88   22.12
  21 -13   1  211.65   21.68
 -21  13  -1  199.53   15.13
  23 -13   1  697.34   36.01
 -23  13  -1  828.21   41.76
  25 -13   1  292.00   32.12
 -25  13  -1  426.23   39.91
  27 -13   1   20.53   31.59
 -27  13  -1   43.71   16.90
  29 -13   1   -0.62   20.09
 -29  13  -1   27.70   17.87
  31 -13   1    6.37    8.76
 -31  13  -1   13.45   10.18
 -32 -14   1   15.75   45.13
  32  14  -1    9.82   12.12
 -30 -14   1  255.28   34.51
  30  14  -1  254.92   42.83
 -28 -14   1  249.26   39.82
  28  14  -1  212.98   32.92
 -26 -14   1    0.53   22.03
  26  14  -1    1.86   15.13
 -24 -14   1  249.17   32.21
  24  14  -1  271.29   35.13
 -22 -14   1   50.88   29.20
  22  14  -1    9.38   31.59
 -20 -14   1    6.72   22.47
  20  14  -1   13.71   24.42
 -18 -14   1   17.17   13.89
  18  14  -1   -6.55   21.86
 -16 -14   1  279.25   23.89
  16  14  -1  286.24   16.55
  14  14  -1   14.87   11.15
 -12 -14   1   20.17   11.68
  12  14  -1    0.62    9.47
 -10 -14   1  175.73   14.42
  10  14  -1  179.09   11.77
   8  14  -1  188.20   11.68
   6  14  -1   43.98    7.61
  -4 -14   1   53.71   10.62
   4  14  -1   56.98    6.64
   2  14  -1   32.30    5.49
   0  14  -1    1.86    5.40
  -2  14  -1   13.18    6.64
  -4  14  -1   17.17    6.81
   6 -14   1    4.69   10.44
  -6  14  -1    5.22    6.72
   8 -14   1   38.49   14.60
  -8  14  -1   40.53    6.90
  10 -14   1   30.88   15.04
 -10  14  -1   10.88    8.76
  12 -14   1   19.91   15.48
 -12  14  -1    6.19   10.97
  14 -14   1   35.04   12.83
 -14  14  -1   30.62   12.83
  16 -14   1    1.42   17.87
 -16  14  -1   -6.28   14.33
  18 -14   1  -13.71   20.09
 -18  14  -1   20.26   16.37
  20 -14   1   72.47   24.07
 -20  14  -1   51.59   18.58
  22 -14   1    1.42   25.04
 -22  14  -1   -7.08   14.33
  24 -14   1    1.24   21.50
 -24  14  -1    1.06   16.19
  26 -14   1   -5.13   19.82
 -26  14  -1    7.79   11.50
 -28  14  -1   -3.27   14.78
 -29 -15   1   13.63   22.56
  29  15  -1  109.54   37.07
 -27 -15   1  170.51   36.54
  27  15  -1   41.32   35.13
 -25 -15   1   84.77   27.25
  25  15  -1   67.78   22.39
 -23 -15   1  258.73   21.50
  23  15  -1  284.92   38.40
 -21 -15   1  424.46   27.25
  21  15  -1  400.03   34.69
 -19 -15   1  113.35   23.63
  19  15  -1  135.38   19.02
 -17 -15   1  321.46   27.08
  17  15  -1  277.75   17.43
 -15 -15   1  186.43   20.88
  15  15  -1  176.17   15.04
  13  15  -1   90.16   12.30
 -11 -15   1  221.39   24.78
  11  15  -1  165.55   11.95
   9  15  -1  269.79   13.10
  -7 -15   1  516.12   22.92
   7  15  -1  488.25   18.58
   5  15  -1  311.37   13.54
   3  15  -1  543.91   18.23
   1  15  -1  184.75   10.62
  -1  15  -1   83.53    8.23
  -3  15  -1  428.44   15.40
  -5  15  -1  263.86   14.07
   7 -15   1  381.36   24.78
  -7  15  -1  335.09   16.63
   9 -15   1  190.15   20.53
  -9  15  -1  159.45   12.48
  11 -15   1  105.56   17.87
 -11  15  -1  154.14   19.11
  13 -15   1  242.98   23.80
 -13  15  -1  271.03   16.55
  15 -15   1  311.82   26.19
 -15  15  -1  388.71   20.09
 -17  15  -1  996.86   33.00
  19 -15   1  300.76   27.34
 -19  15  -1  371.28   20.35
  21 -15   1   23.89   26.46
 -21  15  -1   20.97   26.81
  23 -15   1   16.02   30.88
 -23  15  -1   10.09   21.86
  25 -15   1  -25.13   36.10
 -25  15  -1    4.87   15.22
  27 -15   1    2.74   23.98
 -27  15  -1    7.70   14.60
 -29  15  -1  163.52   20.62
  26  16  -1    9.11   23.71
 -24 -16   1   17.34   27.16
  24  16  -1   22.83   30.62
 -22 -16   1   66.63   36.54
  22  16  -1   70.08   25.93
 -20 -16   1   40.79   28.40
  20  16  -1  -10.26   21.59
 -18 -16   1   82.73   26.28
  18  16  -1   61.76   18.85
 -16 -16   1  305.00   30.17
  16  16  -1  259.88   17.61
  14  16  -1   28.31   15.22
  12  16  -1   -0.71   12.12
  10  16  -1   -0.18   10.18
   8  16  -1    5.22    8.76
   6  16  -1   32.12    7.79
   4  16  -1  126.27   10.97
   2  16  -1   14.95    7.70
   0  16  -1  117.24   14.33
  -2  16  -1   -6.37    9.11
  -4  16  -1    2.83    8.23
  -6  16  -1   -7.61   10.53
  -8  16  -1    3.27    9.47
  10 -16   1   13.18   16.19
 -10  16  -1    0.18   11.24
  12 -16   1   -7.70   18.67
 -12  16  -1   15.66   12.83
  14 -16   1   49.73   24.33
 -14  16  -1   75.03   16.02
  16 -16   1   17.43   23.36
 -16  16  -1   12.65   18.40
  18 -16   1   -3.89   26.55
 -18  16  -1   -6.28   18.85
  20 -16   1  -22.03   31.77
 -20  16  -1   10.71   19.47
 -22  16  -1   13.10   20.53
  24 -16   1    4.87   12.03
 -24  16  -1    3.72   26.01
  26 -16   1    3.89   13.54
 -26  16  -1    7.88   12.39
 -23 -17   1  216.78   39.46
  23  17  -1  147.94   25.93
 -21 -17   1  196.96   48.22
  21  17  -1  162.28   23.36
 -19 -17   1   92.73   35.75
  19  17  -1   28.14   24.33
  17  17  -1   75.65   20.44
  15  17  -1   19.29   12.03
 -13 -17   1  132.81   24.24
  13  17  -1  144.23   16.02
  11  17  -1  189.27   12.83
   9  17  -1  340.48   19.55
   7  17  -1  413.04   18.05
   5  17  -1  166.44   11.33
   3  17  -1  406.49   15.22
   1  17  -1  387.03   16.99
  -1  17  -1  154.05   11.68
  -3  17  -1  197.67   13.71
  -5  17  -1   31.59   11.50
  -7  17  -1  177.68   13.80
  -9  17  -1  373.58   16.99
  11 -17   1  123.52   20.00
 -11  17  -1  199.97   14.51
  13 -17   1   17.25   22.65
 -13  17  -1   29.64   15.66
  15 -17   1    0.27   18.49
 -15  17  -1   -9.82   26.81
  17 -17   1   50.26   30.97
 -17  17  -1   71.94   30.17
  19 -17   1   75.74   23.71
 -19  17  -1  105.91   12.74
  21 -17   1  168.30   31.94
 -21  17  -1  286.51   25.66
  23 -17   1   75.65   26.19
 -23  17  -1   70.52   13.36
 -25  17  -1   94.06   19.38
  18  18  -1  108.48   28.76
 -16 -18   1    3.63   25.93
  16  18  -1    0.71   13.45
  14  18  -1   -8.05   18.40
 -12 -18   1   67.78   26.72
  12  18  -1   60.08   17.79
  10  18  -1   58.75   14.16
   8  18  -1   23.45   13.80
   6  18  -1  178.38   13.01
   4  18  -1   83.09   18.94
   2  18  -1   69.02    9.47
   0  18  -1   17.96   11.15
  -2  18  -1  156.35   11.33
  -4  18  -1    8.67   16.28
  -6  18  -1    9.11   11.15
  -8  18  -1   15.66   16.10
 -10  18  -1   82.47   18.67
  12 -18   1   20.26   26.37
 -12  18  -1   55.13   24.16
  14 -18   1   -0.09   10.00
 -14  18  -1   22.12   14.95
  16 -18   1   -0.18   35.75
 -16  18  -1   24.51   20.35
 -18  18  -1   27.78   16.10
  20 -18   1   -5.75   16.81
 -20  18  -1   24.42   36.19
  11  19  -1  424.19   34.07
   9  19  -1  414.37   27.16
   7  19  -1  162.19   16.28
   3  19  -1    8.05   10.88
   1  19  -1    5.84   11.06
  -1  19  -1   70.70   11.41
  -3  19  -1   88.22   15.75
  -5  19  -1  199.88   16.55
  -7  19  -1  206.34   15.04
  -9  19  -1  110.34   25.13
 -11  19  -1  146.71   18.23
 -13  19  -1  175.02   21.15
  15 -19   1   28.67   25.31
 -15  19  -1   10.00   14.69
 -14  20   2    9.38   33.62
 -12  20   2   49.37   15.57
 -10  20   2   94.32   22.39
  -8  20   2   69.81   21.41
  -6  20   2    9.64   18.76
  -4  20   2   47.87   39.20
  -2  20   2  125.38   17.17
   0  20   2  382.25   26.81
   2  20   2  465.07   25.84
   4  20   2   77.07   19.91
  -4 -20  -2   52.29   35.75
   6  20   2   13.89   37.69
   8  20   2   71.32   16.90
  10  20   2  105.38   22.21
 -19  19   2  -18.40   33.18
  19 -19  -2   15.04   20.62
 -17  19   2   11.68   33.36
 -15  19   2   38.58   29.20
  15 -19  -2   -9.91   32.12
 -13  19   2    8.76   24.86
 -11  19   2  134.23   25.31
  -9  19   2  115.91   22.39
  -7  19   2   69.73   17.87
  -5  19   2    6.81    8.76
  -3  19   2   10.44   21.15
  -1  19   2   -1.68   17.96
   1  19   2   -3.10   26.10
   3  19   2  104.76   20.71
  -3 -19  -2  152.90   35.13
   5  19   2  174.22   22.30
   7  19   2    0.09   33.98
  -7 -19  -2  -16.10   34.42
   9  19   2    7.52   17.87
  -9 -19  -2  -35.92   34.77
  11  19   2   -1.77   25.57
 -11 -19  -2   20.26   31.15
  13  19   2   62.47   22.74
 -13 -19  -2   72.38   31.77
  15  19   2   19.02   26.37
  17  19   2    3.63   12.21
 -17 -19  -2   -2.92   25.57
 -24  18   2   -6.19    9.64
 -22  18   2   56.45   13.45
 -20  18   2   42.47   13.98
  20 -18  -2   54.86   22.56
 -18  18   2   89.55   18.49
  18 -18  -2   72.38   21.77
 -16  18   2  105.74   26.19
 -14  18   2  180.60   22.39
  14 -18  -2  181.75   30.08
 -12  18   2  372.96   24.60
 -10  18   2  181.48   36.72
  -8  18   2   14.42   15.75
  -6  18   2   49.11   15.57
  -4  18   2    8.49   14.33
  -2  18   2   84.15   15.48
   0  18   2  188.47   14.42
   2  18   2  453.21   27.78
   4  18   2  569.39   24.42
  -4 -18  -2  645.84   36.63
   6  18   2  311.02   23.98
  -6 -18  -2  339.51   33.54
   8  18   2   30.26   18.67
  10  18   2   40.97   23.36
 -10 -18  -2  106.71   29.38
  12  18   2  247.13   25.31
 -12 -18  -2  221.92   29.11
  14  18   2  112.02   15.75
  16  18   2   82.73   22.83
 -16 -18  -2   59.11   32.30
  18  18   2   65.21   18.23
 -18 -18  -2  151.31   33.09
  20  18   2  289.16   37.78
 -25  17   2   94.59   15.75
 -23  17   2  -19.38   20.97
 -21  17   2   40.61   16.99
 -19  17   2   -2.21   16.19
  19 -17  -2  -16.99   28.76
 -17  17   2   83.44   30.88
  17 -17  -2   53.97   27.61
 -15  17   2   28.40   25.13
  15 -17  -2   -6.28   24.95
 -13  17   2   63.89   19.02
  13 -17  -2   61.85   23.54
 -11  17   2    3.98   15.66
  11 -17  -2    1.24   22.47
  -9  17   2   27.43   13.98
  -7  17   2    9.82   13.63
  -5  17   2   33.71   13.63
  -3  17   2   64.68   10.88
  -1  17   2   88.93   13.36
   1  17   2   12.74   13.01
   3  17   2  186.52   20.62
   5  17   2   11.15   15.04
   7  17   2   49.82   15.75
   9  17   2   31.32   15.93
  -9 -17  -2   37.78   19.64
  11  17   2    6.37   16.55
 -11 -17  -2   -5.66   24.95
  13  17   2  286.42   20.09
 -13 -17  -2  337.39   33.71
  15  17   2   12.39   21.68
 -15 -17  -2  -23.36   28.93
  17  17   2  -18.49   24.24
 -17 -17  -2   21.15   28.93
  19  17   2   -8.23   27.61
 -19 -17  -2  -25.84   32.38
  21  17   2  126.62   29.47
 -21 -17  -2  102.55   42.83
  23  17   2   15.93   15.93
 -23 -17  -2    1.59   39.64
 -25 -17  -2    9.29   27.43
 -26  16   2  343.94   33.36
  26 -16  -2  309.96   26.19
 -24  16   2  212.45   27.16
  24 -16  -2  118.39   36.01
 -22  16   2  136.18   15.93
  22 -16  -2   95.12   30.97
 -20  16   2    8.14   21.06
  20 -16  -2   11.50   15.13
 -18  16   2   17.17   14.95
  18 -16  -2   15.31   26.10
 -16  16   2  376.14   22.92
  16 -16  -2  350.57   33.00
 -14  16   2  151.31   20.00
  14 -16  -2  143.96   23.09
 -12  16   2   74.15   11.68
  12 -16  -2   95.30   21.77
 -10  16   2  300.76   15.48
  10 -16  -2  256.16   21.41
  -8  16   2  519.49   20.09
  -6  16   2  496.04   21.59
  -4  16   2  216.78   15.04
  -2  16   2  166.88   12.03
   2 -16  -2  145.82   19.82
   0  16   2   50.44   10.62
   2  16   2  303.85   17.17
  -2 -16  -2  273.86   23.71
   4  16   2  330.40   23.18
  -4 -16  -2  376.06   27.34
   6  16   2  357.83   18.85
  -6 -16  -2  377.12   25.84
   8  16   2  425.52   21.06
  -8 -16  -2  424.46   27.08
  10  16   2   61.85   15.13
  12  16   2  122.28   17.96
 -12 -16  -2  118.57   22.30
  14  16   2  201.48   21.86
  16  16   2  574.88   26.10
 -16 -16  -2  474.80   31.94
  18  16   2  466.13   19.91
 -18 -16  -2  394.81   33.36
  20  16   2   -4.07   22.92
 -20 -16  -2   29.47   32.65
  22  16   2    2.48   17.87
  24  16   2   28.40   19.73
 -24 -16  -2   28.85   30.88
  26  16   2  227.67   35.48
 -26 -16  -2  283.15   46.45
 -27  15   2    9.73   14.33
 -25  15   2   48.40   20.44
  25 -15  -2    9.11   16.28
 -23  15   2   48.49   15.84
  23 -15  -2   41.85   29.82
 -21  15   2    2.57   15.84
  21 -15  -2    7.70   28.49
 -19  15   2   40.53   24.60
  19 -15  -2   67.07   27.08
 -17  15   2   22.74   13.71
  17 -15  -2   51.59   24.42
 -15  15   2   65.30   15.22
  15 -15  -2   68.13   22.03
 -13  15   2   36.81   13.10
  13 -15  -2   24.42   20.17
 -11  15   2   68.49   12.03
  11 -15  -2   73.80   13.27
  -9  15   2   30.35   10.71
   9 -15  -2   22.83   15.48
  -7  15   2   23.18    8.94
  -5  15   2  111.75   11.50
  -3  15   2    8.05    9.47
   3 -15  -2   -9.29   16.46
  -1  15   2   44.60    9.91
   1  15   2  333.32   16.37
  -1 -15  -2  312.88   22.56
   3  15   2   75.12   11.68
  -3 -15  -2   54.77   16.72
   5  15   2   21.24   11.68
   7  15   2    1.50    9.73
   9  15   2   91.49   13.98
  11  15   2   90.61   15.66
 -11 -15  -2   80.96   18.14
  13  15   2   11.86   16.81
 -13 -15  -2   21.32   19.11
  15  15   2   12.83   18.49
 -15 -15  -2   -4.51   13.54
  17  15   2  -24.69   20.44
 -17 -15  -2    8.49   23.45
  19  15   2   14.60   21.86
 -19 -15  -2    9.73   26.37
  21  15   2   22.74   22.30
 -21 -15  -2   24.42   23.71
  23  15   2  533.20   37.87
 -23 -15  -2  600.54   27.52
  25  15   2   10.00   14.87
 -25 -15  -2   71.41   30.97
  27  15   2   15.22   48.22
 -27 -15  -2   -4.34   24.51
 -28  14   2  230.68   22.92
  28 -14  -2  175.20   32.65
 -26  14   2   69.11   17.70
  26 -14  -2   63.27   29.55
 -24  14   2   82.29   16.02
  24 -14  -2   70.96   28.40
 -22  14   2  362.16   19.38
 -20  14   2  503.65   22.83
  20 -14  -2  462.15   31.94
 -18  14   2  169.98   14.78
  18 -14  -2  108.75   22.39
 -16  14   2  189.80   17.25
  16 -14  -2  213.78   18.94
 -14  14   2  238.82   15.40
  14 -14  -2  262.18   25.57
 -12  14   2  462.42   17.43
  12 -14  -2  435.69   29.73
 -10  14   2  256.51   20.71
  10 -14  -2  293.41   23.18
  -8  14   2  277.84   15.75
   8 -14  -2  288.81   25.75
  -6  14   2  527.19   18.94
  -4  14   2  827.06   25.75
   4 -14  -2  774.76   37.61
  -2  14   2 1009.07   30.35
   0  14   2  197.41   11.59
   2  14   2   10.09   11.33
   4  14   2  164.58   12.03
  -4 -14  -2  194.93   17.61
   6  14   2  656.46   24.16
  -6 -14  -2  587.80   30.79
   8  14   2  397.03   17.25
  -8 -14  -2  385.70   23.98
  10  14   2  663.63   24.86
 -10 -14  -2  668.23   34.86
  12  14   2  768.30   27.87
 -12 -14  -2  781.49   38.67
  14  14   2   77.51   15.75
 -14 -14  -2  121.75   18.23
  16  14   2  237.67   17.52
  18  14   2  230.50   24.33
 -18 -14  -2  173.87   23.80
  20  14   2   43.71   33.98
 -20 -14  -2   35.13   18.67
  22  14   2  124.32   36.46
 -22 -14  -2  145.29   21.15
  24  14   2   76.63   41.41
 -24 -14  -2   56.81   30.00
  26  14   2   -1.68    6.72
 -26 -14  -2   18.76   29.29
  28  14   2  126.27   30.35
 -28 -14  -2   92.20   26.90
  29 -13  -2   -5.57   30.08
 -27  13   2   -2.48   15.57
  27 -13  -2   12.83   27.43
 -25  13   2   79.19   16.02
  25 -13  -2   61.14   29.47
 -23  13   2   -8.85   16.63
  23 -13  -2   11.68   24.95
 -21  13   2   13.36   14.87
  21 -13  -2   27.25   20.88
 -19  13   2    1.33   11.33
 -17  13   2   19.38   12.30
  17 -13  -2   32.38   14.78
 -15  13   2    6.64   10.88
  15 -13  -2    4.07   11.41
 -13  13   2    5.57    9.82
  13 -13  -2   -6.37   15.40
 -11  13   2   43.18   12.39
  11 -13  -2   41.85   14.25
  -9  13   2  169.71   11.33
   9 -13  -2  176.52   18.14
  -7  13   2  216.70   10.53
   7 -13  -2  217.76   18.58
  -5  13   2  394.81   14.42
   5 -13  -2  428.26   21.86
  -3  13   2   17.17    7.52
   3 -13  -2    7.26   12.21
  -1  13   2  165.91   10.26
   1  13   2  684.69   22.74
   3  13   2   -2.65    7.70
  -3 -13  -2   -4.51   11.41
   5  13   2   84.68    8.58
  -5 -13  -2   89.19   13.89
   7  13   2   43.71    9.38
  -7 -13  -2   57.87    9.73
   9  13   2    7.17   12.21
  -9 -13  -2   -0.27   13.10
  11  13   2   13.98   11.15
  13  13   2   19.11   12.12
 -13 -13  -2    9.11    9.47
  15  13   2   11.15   13.63
 -15 -13  -2   12.83   15.31
  17  13   2   -7.08   27.34
 -17 -13  -2    4.25   17.96
  19  13   2   89.46   28.40
 -19 -13  -2   81.05   15.84
  21  13   2   -1.33   21.86
 -21 -13  -2    3.01   16.37
  23  13   2    8.23   35.48
 -23 -13  -2  -37.25   26.55
  25  13   2   26.01   26.81
 -25 -13  -2   30.00   20.35
  27  13   2   86.27   26.72
 -27 -13  -2   16.72   20.35
 -29 -13  -2   57.69   14.78
 -30  12   2   19.82   18.23
  30 -12  -2   20.79   23.27
 -28  12   2   91.67   17.79
  28 -12  -2   60.79   20.35
 -26  12   2    6.55   14.16
  26 -12  -2   24.42   22.21
 -24  12   2  115.47   12.56
  24 -12  -2  130.87   20.35
 -22  12   2  774.23   26.55
  22 -12  -2  750.34   38.76
 -20  12   2  865.64   31.23
  20 -12  -2  932.00   38.14
 -18  12   2  247.58   15.22
  18 -12  -2  259.08   24.78
 -16  12   2  250.50   15.04
 -14  12   2  250.05   14.87
  14 -12  -2  258.99   20.17
 -12  12   2  173.69   10.26
  12 -12  -2  172.19   14.51
 -10  12   2 1321.06   37.25
  10 -12  -2 1376.36   66.89
  -8  12   2 1293.90   51.32
   8 -12  -2 1297.08   55.13
  -6  12   2  128.48    9.20
   6 -12  -2  133.34   13.54
  -4  12   2  445.96   14.78
   4 -12  -2  421.45   15.57
  -2  12   2  669.91   21.32
   2 -12  -2  711.59   34.07
   0  12   2 1524.93   39.82
   2  12   2  887.93   25.13
  -2 -12  -2  896.96   36.28
   4  12   2  375.44   16.63
   6  12   2  133.88   11.77
  -6 -12  -2  144.41   14.78
   8  12   2  293.77   14.25
  -8 -12  -2  315.27   20.71
  10  12   2  790.60   27.43
 -10 -12  -2  829.71   32.83
  12  12   2  555.50   21.41
 -12 -12  -2  530.19   27.25
  14  12   2  167.85   22.21
 -14 -12  -2  153.52   14.07
  16  12   2   80.79   17.17
 -16 -12  -2   67.34   15.66
  18  12   2   57.07   17.17
 -18 -12  -2   61.76   13.01
  20  12   2  146.53   20.97
 -20 -12  -2  134.41   18.49
  22  12   2   89.63   26.99
 -22 -12  -2  121.22   25.57
  24  12   2  736.10   34.86
 -24 -12  -2  766.09   34.86
  26  12   2  329.51   32.65
 -26 -12  -2  336.86   28.05
  28  12   2   -7.34   42.21
 -28 -12  -2   32.30   23.01
  30  12   2    5.57   31.85
 -30 -12  -2   23.54   26.37
 -31  11   2  -16.99   30.26
 -29  11   2  -11.59   14.33
  29 -11  -2   -3.72   19.82
 -27  11   2   18.32   15.57
  27 -11  -2    8.05   23.09
 -25  11   2   72.65   14.95
  25 -11  -2   55.30   25.75
 -23  11   2  127.15   14.95
  23 -11  -2  165.02   24.42
 -21  11   2   11.15   12.65
  21 -11  -2  -18.32   19.20
 -19  11   2   28.14   16.72
  19 -11  -2   43.00   18.05
 -17  11   2    1.95   10.00
  17 -11  -2   12.92   10.35
 -15  11   2   24.07    7.34
  15 -11  -2   38.05    9.82
 -13  11   2   21.86    8.05
  13 -11  -2   34.15   13.27
 -11  11   2  276.25   19.02
  11 -11  -2  264.92   19.47
  -9  11   2  378.00   15.40
   9 -11  -2  378.62   25.31
  -7  11   2   78.48    7.52
   7 -11  -2   83.44   11.68
  -5  11   2   50.26    5.66
   5 -11  -2   52.65    7.61
  -3  11   2   80.17    6.99
  -1  11   2  161.31    9.03
   1 -11  -2  158.65   14.42
   1  11   2   58.58    7.52
  -1 -11  -2   65.65   10.62
   3  11   2  238.55   11.41
  -3 -11  -2  216.78   16.02
   5  11   2 1038.27   29.20
   7  11   2   46.28    8.32
  -7 -11  -2   38.40    9.56
   9  11   2   77.51    9.20
  -9 -11  -2   66.01   11.77
  11  11   2   55.39   14.78
 -11 -11  -2   62.12   12.21
  13  11   2   97.33   17.87
 -13 -11  -2  123.97   14.51
  15  11   2  -20.62   17.79
 -15 -11  -2   -8.94   12.39
  17  11   2   21.77   20.00
 -17 -11  -2   -1.24   13.18
  19  11   2   68.57   17.34
 -19 -11  -2   59.99   13.10
  21  11   2   75.56   25.93
 -21 -11  -2   38.84   21.24
  23  11   2   50.79   21.68
 -23 -11  -2   17.87   13.18
  25  11   2   22.21   31.77
 -25 -11  -2    7.96    7.17
  27  11   2   19.47   31.68
 -27 -11  -2   11.06   16.99
  29  11   2   16.72   34.42
 -29 -11  -2    8.76   15.13
  31  11   2  -21.68   33.00
 -31 -11  -2   -2.74   19.55
 -32  10   2   -2.92   15.84
  32 -10  -2   -3.63   20.17
 -30  10   2   44.24   13.89
  30 -10  -2   38.22   21.32
 -28  10   2  341.64   18.49
  28 -10  -2  311.11   30.08
 -26  10   2   49.99   11.41
  26 -10  -2   55.57   17.96
 -24  10   2  148.65   17.87
  24 -10  -2  147.94   23.89
 -22  10   2   45.92   10.18
  22 -10  -2   65.30   14.16
 -20  10   2  357.92   18.40
  20 -10  -2  344.38   25.57
 -18  10   2 1407.33   41.94
  18 -10  -2 1464.67   70.08
 -16  10   2 1695.08   44.95
  16 -10  -2 1707.47   61.41
 -14  10   2 1834.71   53.00
  14 -10  -2 1984.78   72.65
 -12  10   2  518.60   24.24
 -10  10   2  120.69    8.14
  10 -10  -2  111.22   12.48
  -8  10   2  935.36   40.26
   8 -10  -2  979.69   45.83
  -6  10   2  743.26   22.21
   6 -10  -2  762.55   22.83
  -4  10   2  784.14   23.45
   4 -10  -2  777.06   23.45
  -2  10   2  411.54   13.27
   0  10   2  419.15   15.13
   0 -10  -2  398.62   20.35
   2  10   2   73.26    6.81
  -2 -10  -2   81.49   10.18
   4  10   2 1585.10   40.44
  -4 -10  -2 1622.97   62.56
   6  10   2 1385.48   35.66
  -6 -10  -2 1383.18   52.21
   8  10   2  657.88   19.38
  -8 -10  -2  649.29   28.93
  10  10   2 1575.01   61.14
 -10 -10  -2 1465.91   54.15
  12  10   2  846.79   35.39
 -12 -10  -2  814.76   36.99
  14  10   2  134.41   15.13
 -14 -10  -2  167.23   16.28
  16  10   2  170.77   20.53
 -16 -10  -2  156.09   17.25
  18  10   2   50.08   15.84
 -18 -10  -2   89.55   15.40
  20  10   2  129.01   19.47
 -20 -10  -2  151.57   19.55
  22  10   2   62.47   22.83
 -22 -10  -2   69.02   15.75
  24  10   2  299.07   25.39
 -24 -10  -2  313.41   27.52
  26  10   2   -2.92   20.62
 -26 -10  -2    0.27   15.40
  28  10   2   81.14   33.45
 -28 -10  -2  177.85   26.10
  30  10   2  195.28   28.14
 -30 -10  -2  164.14   26.01
  32  10   2   72.38   23.01
 -32 -10  -2   39.73   22.92
 -33   9   2    5.31   18.14
  33  -9  -2  -22.47   29.38
 -31   9   2   -5.04   17.25
  31  -9  -2    2.12   25.93
 -29   9   2  114.14   14.16
  29  -9  -2   94.50   25.39
 -27   9   2   54.15   14.33
  27  -9  -2   67.78   23.54
 -25   9   2   82.82   12.12
  25  -9  -2   85.56   21.59
 -23   9   2  142.99   12.92
  23  -9  -2  158.21   17.17
 -21   9   2   37.61    9.20
  21  -9  -2   42.21   19.38
 -19   9   2  189.27   11.50
  19  -9  -2  204.57   15.66
 -17   9   2   60.61    9.82
  17  -9  -2   84.68   12.65
 -15   9   2   34.24    8.14
  15  -9  -2   26.28   13.36
 -13   9   2  283.94   13.36
  13  -9  -2  299.25   18.94
 -11   9   2  375.97   14.87
  11  -9  -2  359.77   19.47
  -9   9   2   58.13    6.02
   9  -9  -2   66.19   10.35
  -7   9   2  253.33   10.09
   7  -9  -2  264.21   15.66
  -5   9   2  244.75    9.73
   5  -9  -2  256.87   10.71
  -3   9   2   31.85    5.22
  -1   9   2  349.51   13.36
   1  -9  -2  352.96   17.34
   1   9   2  249.61   10.71
  -1  -9  -2  252.00   17.43
   3   9   2  120.69    6.99
  -3  -9  -2   99.46   10.26
   5   9   2   27.70    5.49
   7   9   2   44.68    7.08
  -7  -9  -2   34.95    9.03
   9   9   2  101.93   14.07
  -9  -9  -2  116.18   10.26
  11   9   2   20.26   12.83
 -11  -9  -2   26.99    8.14
  13   9   2  206.08   17.17
 -13  -9  -2  208.91   16.63
  15   9   2    4.07   13.98
 -15  -9  -2    2.57    7.79
  17   9   2   28.05   17.52
 -17  -9  -2    9.29   12.39
  19   9   2  128.30   20.62
 -19  -9  -2  125.91   16.02
  21   9   2   41.32   14.69
 -21  -9  -2   14.60   11.68
  23   9   2   39.91   22.56
 -23  -9  -2   74.15   18.14
  25   9   2    5.66   19.29
 -25  -9  -2    4.34   13.18
  27   9   2  164.67   19.02
 -27  -9  -2  111.84   25.04
  29   9   2   57.87   23.98
 -29  -9  -2   64.15   24.16
  31   9   2   36.28   22.12
 -31  -9  -2   -7.88   20.17
  33   9   2   48.05   38.76
 -34   8   2  163.69   16.55
  34  -8  -2  168.38   23.63
 -32   8   2   56.63   15.31
  32  -8  -2   86.36   19.11
 -30   8   2   16.28   24.16
  30  -8  -2   21.41   26.01
 -28   8   2  272.97   15.04
  28  -8  -2  300.49   24.69
 -26   8   2  403.93   17.70
  26  -8  -2  418.00   24.42
 -24   8   2  655.49   34.51
  24  -8  -2  648.50   33.45
 -22   8   2  534.18   19.82
  22  -8  -2  586.56   32.83
 -20   8   2  293.85   13.54
  20  -8  -2  307.30   19.20
 -18   8   2  178.21   13.89
  18  -8  -2  145.29   17.43
 -16   8   2  736.63   23.80
  16  -8  -2  721.94   31.15
 -14   8   2  888.91   40.35
  14  -8  -2  889.17   39.73
 -12   8   2  766.89   22.47
  12  -8  -2  833.96   42.91
 -10   8   2  696.99   20.88
  10  -8  -2  699.46   28.85
  -8   8   2 1975.93   67.16
   8  -8  -2 2120.33   78.93
  -6   8   2 1179.31   34.24
   6  -8  -2 1217.18   35.39
  -4   8   2 2076.27   53.71
   4  -8  -2 2035.65   53.09
  -2   8   2  973.23   26.90
   2  -8  -2  976.42   28.67
   0   8   2  455.25   14.87
   0  -8  -2  457.46   20.97
   2   8   2 1051.72   30.08
   4   8   2 1814.71   48.31
  -4  -8  -2 1751.62   62.73
   6   8   2  160.51   12.56
  -6  -8  -2  171.13   13.10
   8   8   2  519.84   30.53
  -8  -8  -2  480.11   25.57
  10   8   2   80.61   12.30
 -10  -8  -2   92.29    9.11
  12   8   2  627.17   32.03
 -12  -8  -2  644.51   33.71
  14   8   2 1584.48   64.59
 -14  -8  -2 1426.71   51.23
  16   8   2  940.85   42.56
 -16  -8  -2  965.89   46.90
  18   8   2  551.34   27.34
 -18  -8  -2  606.73   34.07
  20   8   2  522.32   30.17
 -20  -8  -2  511.35   25.84
  22   8   2    7.34   17.70
 -22  -8  -2   -3.45   15.40
  24   8   2  106.18   17.08
 -24  -8  -2  124.32   14.95
  26   8   2   16.19   17.52
 -26  -8  -2   20.97   21.59
  28   8   2    0.97   17.43
 -28  -8  -2   22.30   23.80
  30   8   2  171.30   23.45
 -30  -8  -2  186.61   28.76
  32   8   2  143.17   36.90
 -32  -8  -2  106.80   32.03
 -35   7   2   -1.68   10.09
 -33   7   2   -1.15   28.85
  33  -7  -2   10.18   25.22
 -31   7   2   32.12   15.93
  31  -7  -2   11.59   26.46
 -29   7   2  127.24   13.27
  29  -7  -2  132.73   18.76
 -27   7   2   13.36   11.41
  27  -7  -2   -6.72   23.54
 -25   7   2    2.04    9.11
  25  -7  -2   -1.95   17.70
 -23   7   2    3.45    8.58
  23  -7  -2   10.09   12.03
 -21   7   2  184.67   11.77
  21  -7  -2  213.16   17.17
 -19   7   2  594.43   20.88
  19  -7  -2  617.88   31.41
 -17   7   2    4.60    7.43
  17  -7  -2   -6.81    8.67
 -15   7   2    6.81    6.11
  15  -7  -2    9.03   12.03
 -13   7   2  702.12   21.59
  13  -7  -2  713.35   31.94
 -11   7   2   11.33    4.69
  11  -7  -2    4.16    6.72
  -9   7   2  124.14    7.08
   9  -7  -2  115.03    9.56
  -7   7   2  265.10   10.97
   7  -7  -2  259.96   16.99
  -5   7   2 1364.77   38.40
   5  -7  -2 1387.78   37.07
  -3   7   2   42.03    4.07
   3  -7  -2   37.78    4.69
  -1   7   2   79.90    8.14
   1  -7  -2   62.12    6.81
   1   7   2  112.99    6.37
  -1  -7  -2  108.30    9.29
   3   7   2  363.49   12.03
   5   7   2   71.41    7.88
  -5  -7  -2   66.63    6.99
   7   7   2    7.96    6.37
  -7  -7  -2   22.92    5.49
   9   7   2 1011.63   38.05
  -9  -7  -2  993.32   43.36
  11   7   2  144.67   13.54
 -11  -7  -2  161.66   12.74
  13   7   2  757.86   36.72
 -13  -7  -2  818.74   36.81
  15   7   2  426.23   24.78
 -15  -7  -2  414.72   28.85
  17   7   2   31.41   12.03
 -17  -7  -2   51.59   13.18
  19   7   2   33.62   12.48
 -19  -7  -2   33.18    9.64
  21   7   2    1.50   18.14
 -21  -7  -2    6.19    9.73
  23   7   2   21.94   13.89
 -23  -7  -2   16.81   10.44
  25   7   2    0.62   14.42
 -25  -7  -2  -12.03   15.93
  27   7   2   62.38   16.81
 -27  -7  -2   57.69   21.59
  29   7   2   76.45   22.12
 -29  -7  -2  125.20   26.99
  31   7   2    8.49   24.86
 -31  -7  -2   -0.44   21.32
  33   7   2    7.08   35.75
 -33  -7  -2   30.79   15.13
 -34   6   2   83.09   27.96
  34  -6  -2   46.90   21.50
 -32   6   2   24.33   19.55
  32  -6  -2    9.56   24.24
 -30   6   2  131.04   17.08
  30  -6  -2  123.61   19.64
 -28   6   2   21.50   18.14
  28  -6  -2    3.19   19.20
 -26   6   2  117.77   17.96
  26  -6  -2  129.19   22.65
 -24   6   2  778.74   34.69
  24  -6  -2  753.35   33.62
 -22   6   2  638.50   36.37
  22  -6  -2  711.59   35.13
 -20   6   2  880.32   50.79
  20  -6  -2  897.14   48.40
 -18   6   2  928.64   29.29
  18  -6  -2  952.70   40.53
 -16   6   2  931.82   31.15
  16  -6  -2 1029.86   39.29
 -14   6   2 1023.49   28.76
  14  -6  -2 1055.26   49.11
 -12   6   2 4109.97  100.61
  12  -6  -2 4246.06  152.99
 -10   6   2  688.93   31.77
  10  -6  -2  680.17   30.08
  -8   6   2 1126.66   31.50
   8  -6  -2 1155.33   47.87
  -6   6   2    3.10    6.28
   6  -6  -2   16.99    6.81
  -4   6   2  161.31    8.05
   4  -6  -2  170.95    8.14
  -2   6   2  771.22   35.30
   2  -6  -2  800.95   33.62
   0   6   2 1551.21   39.55
   0  -6  -2 1653.05   60.52
   2   6   2  910.67   27.70
  -2  -6  -2  950.49   36.72
   4   6   2 1792.32   65.04
  -4  -6  -2 1789.93   65.12
   6   6   2  324.73   15.40
  -6  -6  -2  330.22   17.87
   8   6   2 2080.87   75.03
  -8  -6  -2 2054.15   82.73
  10   6   2  723.44   29.82
 -10  -6  -2  677.08   34.42
  12   6   2 1465.73   61.05
 -12  -6  -2 1455.64   66.98
  14   6   2  656.73   30.97
 -14  -6  -2  652.12   28.49
  16   6   2 1646.59   68.84
 -16  -6  -2 1596.42   59.20
  18   6   2  927.13   46.19
 -18  -6  -2  892.45   38.67
  20   6   2  418.17   24.16
 -20  -6  -2  424.72   22.47
  22   6   2  154.14   22.12
 -22  -6  -2  169.36   15.40
  24   6   2   14.51   19.73
 -24  -6  -2   16.72   16.90
  26   6   2   -5.57   22.12
 -26  -6  -2   -2.39   17.43
  28   6   2   25.75   25.31
 -28  -6  -2   28.76   21.50
  30   6   2   42.91   19.20
 -30  -6  -2   48.67   18.58
  32   6   2  341.02   27.16
 -32  -6  -2  326.33   38.14
  34   6   2  419.32   44.60
 -34  -6  -2  454.63   32.03
 -35   5   2   66.81   23.80
  35  -5  -2   46.28   11.77
 -33   5   2   -5.40   18.58
  33  -5  -2  -22.03   21.86
 -31   5   2   19.47   22.47
  31  -5  -2   11.06   16.90
 -29   5   2   32.47   14.78
  29  -5  -2   35.13   22.21
 -27   5   2   51.50   13.27
  27  -5  -2   52.21   14.60
 -25   5   2   35.66   10.71
  25  -5  -2   27.61   12.92
 -23   5   2   66.36   11.41
  23  -5  -2   69.37   17.52
 -21   5   2   19.64   11.77
  21  -5  -2    3.98   10.44
 -19   5   2   21.41    7.79
  19  -5  -2   22.39   10.18
 -17   5   2  185.82   12.48
  17  -5  -2  162.54   15.66
 -15   5   2  282.53   12.30
  15  -5  -2  316.24   20.00
 -13   5   2   29.29    5.40
  13  -5  -2   25.22    9.11
 -11   5   2   89.19    6.72
  11  -5  -2   97.51   11.24
  -9   5   2  161.75    8.23
   9  -5  -2  148.12   13.18
  -7   5   2 1710.30   43.71
   7  -5  -2 1778.79   62.56
  -5   5   2  501.79   22.03
   5  -5  -2  522.23   16.99
  -3   5   2  118.48    5.66
   3  -5  -2  109.10    5.93
  -1   5   2   79.81    5.49
   1  -5  -2   74.41    5.22
   1   5   2  463.48   14.78
  -1  -5  -2  455.60   19.20
   3   5   2  116.71    7.61
  -3  -5  -2  109.72    8.05
   5   5   2  744.32   32.92
  -5  -5  -2  719.64   29.91
   7   5   2   25.04    8.41
  -7  -5  -2   25.31    6.46
   9   5   2    8.14    6.72
  -9  -5  -2    8.76    5.04
  11   5   2   -1.15   10.26
 -11  -5  -2    0.53    7.61
  13   5   2  145.91   14.42
 -13  -5  -2  155.91   12.56
  15   5   2  544.17   27.61
 -15  -5  -2  515.51   25.93
  17   5   2  140.07   17.25
 -17  -5  -2  154.14   12.65
  19   5   2  142.37   17.70
 -19  -5  -2  150.25   12.83
  21   5   2    0.18   11.33
 -21  -5  -2    2.57    8.94
  23   5   2   12.39   13.10
 -23  -5  -2    5.93   10.62
  25   5   2   95.21   15.66
 -25  -5  -2   91.76   19.55
  27   5   2   14.51   15.48
 -27  -5  -2   29.73   14.42
  29   5   2  361.46   23.54
 -29  -5  -2  395.61   23.80
  31   5   2   -7.34   24.24
 -31  -5  -2  -24.07   23.01
  33   5   2   65.21   20.17
 -33  -5  -2   64.15   23.63
  35   5   2   -3.01   27.08
 -35  -5  -2   -7.70   12.65
 -36   4   2   25.57   20.26
  36  -4  -2    3.36   19.47
 -34   4   2   15.40   24.69
  34  -4  -2    1.06   19.38
 -32   4   2   75.56   15.48
  32  -4  -2   94.68   20.79
 -30   4   2  480.73   34.60
  30  -4  -2  454.54   33.27
 -28   4   2  535.24   31.23
  28  -4  -2  487.10   26.81
 -26   4   2  400.21   22.74
  26  -4  -2  342.08   28.93
 -24   4   2   44.24   10.53
  24  -4  -2   60.88   17.43
 -22   4   2  354.29   22.03
  22  -4  -2  350.84   21.50
 -20   4   2 1349.11   56.98
  20  -4  -2 1576.60   73.18
 -18   4   2  824.93   38.22
  18  -4  -2  960.58   47.07
 -16   4   2 1271.24   49.11
  16  -4  -2 1391.14   55.21
 -14   4   2  345.17   20.26
  14  -4  -2  306.95   21.24
 -12   4   2 1981.50   54.06
  12  -4  -2 2028.31   77.87
 -10   4   2  590.19   28.67
  10  -4  -2  599.12   24.95
  -8   4   2   69.37    7.61
   8  -4  -2   60.88    8.58
  -6   4   2   10.53    4.16
   6  -4  -2    9.20    3.80
  -4   4   2 1660.22   46.63
   4  -4  -2 1690.74   45.92
  -2   4   2  840.86   24.60
   2  -4  -2  849.35   35.48
   0   4   2 1099.50   31.06
   0  -4  -2 1069.94   49.99
   2   4   2 2580.00   62.29
  -2  -4  -2 2601.51   96.00
   4   4   2 2322.87   88.22
  -4  -4  -2 2247.57   76.45
   6   4   2  809.62   42.12
  -6  -4  -2  762.64   28.31
   8   4   2 4779.44  162.28
  -8  -4  -2 4856.51  167.06
  10   4   2    4.60    9.20
 -10  -4  -2   14.87    5.31
  12   4   2  416.40   24.51
 -12  -4  -2  460.82   21.77
  14   4   2  595.32   27.16
 -14  -4  -2  606.29   30.62
  16   4   2  951.02   39.11
 -16  -4  -2  882.62   39.46
  18   4   2  904.21   40.17
 -18  -4  -2  907.84   42.21
  20   4   2 1957.52   81.32
 -20  -4  -2 1930.80   89.37
  22   4   2  783.79   36.19
 -22  -4  -2  855.11   42.83
  24   4   2  300.76   20.88
 -24  -4  -2  303.50   20.17
  26   4   2  167.06   18.40
 -26  -4  -2  185.64   18.40
  28   4   2   83.88   22.65
 -28  -4  -2  116.44   21.41
  30   4   2   35.22   22.30
 -30  -4  -2   32.83   15.66
  32   4   2  109.72   21.32
 -32  -4  -2   93.70   27.78
  34   4   2    1.06   26.01
 -34  -4  -2  -24.16   28.76
 -37   3   2   -4.51   19.11
  37  -3  -2    4.51   29.82
 -35   3   2  -12.39   20.26
  35  -3  -2   45.39   28.05
 -33   3   2   25.75   26.55
  33  -3  -2   64.06   24.86
 -31   3   2   -8.32   13.45
  31  -3  -2    2.74   22.03
 -29   3   2   16.63   17.43
  29  -3  -2    6.55   16.10
 -27   3   2  147.24   16.02
 -25   3   2  443.30   26.55
  21  -3  -2   24.95   15.66
  19  -3  -2    5.13    8.94
 -17   3   2    9.47    8.23
  17  -3  -2    5.84    7.88
 -15   3   2   38.49    6.55
  15  -3  -2   59.73   10.97
 -13   3   2   -0.62    5.22
  13  -3  -2    9.29    6.90
 -11   3   2  863.07   34.69
  11  -3  -2 1026.94   43.36
  -9   3   2  160.51    9.56
   9  -3  -2  174.05   12.56
  -7   3   2  814.14   30.35
   7  -3  -2  858.73   43.45
  -5   3   2  573.64   18.58
   5  -3  -2  563.02   16.46
  -3   3   2 4840.49  117.42
   3  -3  -2 4946.14  121.75
  -1   3   2  149.54    7.17
   1  -3  -2  145.29    6.55
   1   3   2   12.74    3.36
  -1  -3  -2    2.74    3.45
   3   3   2  146.09    9.47
  -3  -3  -2  132.64    8.67
  -5  -3  -2  665.04   26.37
   7   3   2  591.60   25.66
  -7  -3  -2  565.06   25.84
   9   3   2  753.70   32.83
  -9  -3  -2  699.02   32.56
  11   3   2   26.37    9.82
 -11  -3  -2    9.64    6.99
  13   3   2  260.50   18.58
 -13  -3  -2  274.83   14.69
  15   3   2  607.26   26.99
 -15  -3  -2  585.41   28.85
  17   3   2   26.81   13.10
 -17  -3  -2   16.46    6.90
  19   3   2 1247.71   61.41
 -19  -3  -2 1349.46   54.24
  21   3   2  161.04   16.19
 -21  -3  -2  160.51   13.80
  23   3   2    8.58   12.12
 -23  -3  -2   -2.65   10.00
  25   3   2   35.84   12.21
 -25  -3  -2   46.01   16.10
  27   3   2   -2.65   19.38
 -27  -3  -2  -17.61   17.43
  29   3   2   15.66   20.79
 -29  -3  -2   -2.39   20.79
  31   3   2  120.43   19.11
 -31  -3  -2   80.43   17.17
  33   3   2  165.91   18.14
 -33  -3  -2  139.01   21.59
  35   3   2    8.41   25.93
 -35  -3  -2   61.85   20.53
 -36   2   2  132.99   29.82
  36  -2  -2   82.47   23.36
 -34   2   2   93.79   20.00
  34  -2  -2   63.97   17.34
 -32   2   2  220.50   21.24
  32  -2  -2  242.89   19.20
 -30   2   2  103.79   19.82
  30  -2  -2  109.54   21.94
 -28   2   2   18.23   12.21
  28  -2  -2   27.25   11.77
 -26   2   2  232.27   17.08
 -24   2   2 1000.66   49.46
 -22   2   2  335.26   22.83
 -20   2   2  942.53   37.69
 -18   2   2 1854.00   75.12
 -16   2   2 1684.99   68.40
  16  -2  -2  -34.07   11.33
 -14   2   2  545.50   23.01
 -12   2   2 1427.06   50.70
 -10   2   2  362.43   15.75
  -8   2   2  728.22   21.50
  -6   2   2  424.19   19.11
   0  -2  -2 2182.01   89.99
  -2  -2  -2   51.85    6.99
  -4  -2  -2 1660.48   58.40
  -6  -2  -2 2038.75   73.26
 -10  -2  -2 4079.71  143.61
 -12  -2  -2 3430.86  124.23
 -14  -2  -2 1198.24   50.35
  16   2   2 2621.50  103.88
 -16  -2  -2 2659.29  114.32
  18   2   2  191.04   18.49
 -18  -2  -2  163.16   15.22
  20   2   2  225.54   20.71
 -20  -2  -2  207.94   16.28
  22   2   2  182.63   21.15
 -22  -2  -2  192.72   15.84
  24   2   2  279.25   25.13
 -24  -2  -2  267.04   22.83
  26   2   2  462.24   25.48
 -26  -2  -2  438.17   26.63
  28   2   2 1001.28   51.59
 -28  -2  -2  993.23   43.62
  30   2   2   15.93   15.84
 -30  -2  -2   22.65   21.32
  32   2   2   35.75   23.27
 -32  -2  -2   19.29   24.33
  34   2   2  170.42   25.93
 -34  -2  -2  152.01   24.78
 -37   1   2   59.81   19.29
  37  -1  -2    7.34   25.93
 -35   1   2    5.04   19.11
  35  -1  -2   -0.97   17.70
 -33   1   2    9.64   23.80
  33  -1  -2   17.87   16.55
 -31   1   2  180.06   24.95
 -29   1   2   58.13   13.10
  29  -1  -2   68.75   16.81
 -27   1   2    3.98   16.02
  27  -1  -2   -1.59   19.02
 -25   1   2   23.80   10.26
  25  -1  -2   16.46   17.79
 -23   1   2   33.89   13.54
  23  -1  -2   42.74   16.10
 -21   1   2   39.91   11.95
  21  -1  -2   47.25   10.79
 -19   1   2  222.89   13.27
  19  -1  -2  231.65   19.91
 -17   1   2   10.44    6.37
  17  -1  -2   -5.13    7.34
 -15   1   2   11.24    6.11
  15  -1  -2   10.79    6.90
 -13   1   2   21.59    7.26
 -11   1   2   77.69    8.41
  11  -1  -2   75.03    9.29
  -9   1   2  201.92   11.41
   9  -1  -2  214.22   12.30
  -7   1   2 3068.96   76.63
   7  -1  -2 3074.01  109.54
  -5   1   2 4774.93  114.67
   5  -1  -2 4530.27  107.33
  -3   1   2   19.11    2.92
   3  -1  -2   23.01    3.01
  -1   1   2 7855.93  174.40
   1  -1  -2 8002.19  258.20
   1   1   2  222.98   11.68
  -1  -1  -2  215.55    8.94
   3   1   2  130.60    9.47
  -3  -1  -2  134.23    9.20
   5   1   2  108.83    8.41
  -5  -1  -2  113.52    7.08
   7   1   2  322.26   16.72
  -7  -1  -2  335.09   18.76
   9   1   2 2669.20  100.78
  -9  -1  -2 2703.26  103.26
  11   1   2  142.81   10.53
 -11  -1  -2  150.86    9.56
  13   1   2 1026.76   44.95
 -19  -1  -2   30.44    9.29
 -21  -1  -2  215.90   20.00
  23   1   2   68.75   13.27
 -23  -1  -2   64.42   12.56
  25   1   2   39.91   18.23
 -25  -1  -2   15.93   14.95
  27   1   2   77.95   15.22
 -27  -1  -2   53.09   14.16
  29   1   2   17.17   21.59
 -29  -1  -2   29.73   15.75
  31   1   2  -40.35   20.97
 -31  -1  -2   14.51   15.31
  33   1   2  -22.47   19.02
 -33  -1  -2   -0.62   20.44
  35   1   2    3.01   19.73
 -35  -1  -2   46.81   25.84
 -36   0   2   64.33   25.57
 -34   0   2   59.46   26.90
 -32   0   2  383.75   29.29
  32   0  -2  405.17   26.46
 -30   0   2  136.53   17.34
  30   0  -2  145.20   19.38
 -28   0   2  540.10   26.63
  28   0  -2  617.88   30.97
 -26   0   2  953.85   46.37
  26   0  -2 1014.20   44.68
 -24   0   2 1211.61   51.06
  24   0  -2 1283.90   56.36
 -22   0   2  607.53   34.07
  22   0  -2  666.99   32.47
 -20   0   2  615.23   30.17
  20   0  -2  648.94   34.07
 -18   0   2  211.65   15.31
  18   0  -2  199.44   16.10
 -16   0   2  711.85   30.62
  16   0  -2  723.88   38.58
 -14   0   2  577.89   27.87
  14   0  -2  608.50   33.09
 -12   0   2  360.31   20.09
  12   0  -2  382.07   19.02
 -10   0   2  222.98   15.31
  10   0  -2  247.31   15.40
  -8   0   2    3.63    5.40
   8   0  -2    3.89    5.93
  -6   0   2 1416.36   34.42
   6   0  -2 1446.09   57.69
  -2   0   2  479.14   15.04
   2   0  -2  443.48   17.25
   0   0   2  675.40   18.23
   0   0  -2  718.66   25.66
   2   0   2  814.40   29.02
   4   0   2  846.61   32.21
  -4   0  -2  859.44   30.97
   6   0   2  488.08   21.59
  -6   0  -2  476.40   21.50
   8   0   2 3836.03  134.67
  -8   0  -2 3947.78  144.58
  10   0   2 2474.36   86.18
 -10   0  -2 2403.83   91.05
  12   0   2 5137.45  186.70
 -12   0  -2 5045.07  174.14
  14   0   2 3410.07  130.87
 -14   0  -2 3353.35  125.91
  16   0   2 1076.31   45.75
 -16   0  -2 1107.73   48.67
  18   0   2   57.87   10.62
 -18   0  -2   43.62   11.15
  20   0   2 2102.46   91.49
 -20   0  -2 2075.74   89.90
  22   0   2 1160.20   52.29
 -22   0  -2 1080.65   55.92
  24   0   2  708.05   41.14
 -24   0  -2  692.65   33.98
  26   0   2  121.93   16.55
 -26   0  -2  121.40   17.52
  28   0   2  250.41   20.71
 -28   0  -2  296.15   24.07
  30   0   2  100.96   21.41
 -30   0  -2   77.60   22.12
  32   0   2  159.80   26.10
 -32   0  -2  135.47   25.75
  34   0   2   74.06   27.61
 -37  -1   2   36.54   25.75
 -35  -1   2   29.11   22.21
 -33  -1   2   19.29   23.80
  33   1  -2   20.35   17.79
 -31  -1   2  174.67   23.09
  31   1  -2  178.12   20.09
 -29  -1   2   76.63   20.00
  29   1  -2   87.86   20.44
 -27  -1   2    7.61   10.71
  27   1  -2    8.76   16.55
 -25  -1   2   17.25   10.62
  25   1  -2   25.22   12.12
 -23  -1   2   23.71   12.56
  23   1  -2   27.25   11.68
 -21  -1   2   42.56    8.14
  21   1  -2   56.81   15.57
 -19  -1   2  237.05   15.66
  19   1  -2  236.61   16.02
 -17  -1   2    0.35    5.57
  17   1  -2    5.57    7.88
 -15  -1   2    3.27    8.23
  15   1  -2   -1.15    9.91
 -13  -1   2   11.50    4.78
  13   1  -2   14.78    8.76
 -11  -1   2   68.75    7.70
  11   1  -2   92.55   11.15
  -9  -1   2  213.33   11.41
   9   1  -2  231.65   12.21
  -7  -1   2 3276.64  107.77
   7   1  -2 3205.76  102.29
  -5  -1   2 4880.22  110.52
   5   1  -2 4892.26  160.86
  -3  -1   2   22.65    2.48
   3   1  -2   16.63    3.10
  -1  -1   2 8006.97  177.41
   1   1  -2 7934.32  248.11
   1  -1   2  235.10   11.77
  -1   1  -2  213.33   11.24
   3  -1   2  167.32    9.03
  -3   1  -2  143.34    9.56
   5  -1   2  132.19    8.67
  -5   1  -2  117.77    8.85
   7  -1   2  389.33   18.40
  -7   1  -2  372.60   18.58
   9  -1   2 2943.67  100.25
  -9   1  -2 2869.97  102.11
  11  -1   2  146.09   10.88
 -11   1  -2  148.83   12.56
  13  -1   2 1063.48   39.99
 -13   1  -2 1067.64   41.59
  15  -1   2  393.93   21.32
 -15   1  -2  423.57   25.93
  17  -1   2  280.76   19.82
 -17   1  -2  273.59   18.58
  19  -1   2   34.77    9.91
 -19   1  -2   40.44    8.41
  21  -1   2  226.16   20.88
 -21   1  -2  224.57   19.91
  23  -1   2   80.34   13.54
 -23   1  -2   92.20   16.02
  25  -1   2   14.07   11.33
 -25   1  -2    9.73    9.64
  27  -1   2   48.75   14.33
 -27   1  -2   32.38   12.30
  29  -1   2   13.80   16.19
 -29   1  -2    5.49   17.79
  31  -1   2    9.20   22.74
 -31   1  -2    9.82   24.60
  33  -1   2   -1.15   22.03
 -33   1  -2   -0.35   18.58
  35  -1   2   71.23   26.01
 -35   1  -2  128.57   22.65
 -36  -2   2  131.22   26.37
  36   2  -2  132.73   15.66
 -34  -2   2   88.22   23.89
  34   2  -2  101.49   26.81
 -32  -2   2  231.65   24.95
  32   2  -2  256.34   21.59
 -30  -2   2   93.62   15.57
  30   2  -2   66.45   15.75
 -28  -2   2    5.04   12.56
  28   2  -2   -0.44   18.85
 -26  -2   2  250.94   17.70
  26   2  -2  263.42   26.46
 -24  -2   2 1111.27   48.31
  24   2  -2 1091.80   58.31
 -22  -2   2  389.06   22.30
  22   2  -2  352.52   23.80
 -20  -2   2 1069.06   49.82
  20   2  -2 1104.72   44.68
 -18  -2   2 1964.78   81.05
  18   2  -2 2128.74   86.45
 -16  -2   2 1738.61   71.76
  16   2  -2 1751.98   67.87
 -14  -2   2  597.53   24.86
  14   2  -2  607.97   31.50
 -12  -2   2 1592.17   60.88
  12   2  -2 1555.98   56.98
 -10  -2   2  409.59   18.94
  10   2  -2  424.10   21.15
  -8  -2   2  743.88   29.55
   8   2  -2  778.83   34.51
  -6  -2   2  485.24   23.63
   6   2  -2  475.42   19.82
  -4  -2   2   17.79    2.30
   4   2  -2   15.04    3.36
  -2  -2   2 3986.81   91.76
   2   2  -2 3884.52   90.08
   0  -2   2 2281.99   76.63
   0   2  -2 2377.20   81.05
   2  -2   2   63.09    4.87
  -2   2  -2   54.68    4.51
   4  -2   2 2031.58   70.88
  -4   2  -2 1957.70   72.47
   6  -2   2 2157.50   76.72
  -6   2  -2 2142.36   73.88
   8  -2   2 5113.29  169.80
  -8   2  -2 4775.11  165.46
  10  -2   2 4390.29  147.15
 -10   2  -2 4399.67  151.84
  12  -2   2 3740.11  140.33
 -12   2  -2 3839.04  130.51
  14  -2   2 1296.02   57.96
 -14   2  -2 1327.34   50.70
  16  -2   2 2840.59  106.80
 -16   2  -2 2857.67  108.39
  18  -2   2  236.16   19.38
 -18   2  -2  180.33   15.22
  20  -2   2  223.86   19.29
 -20   2  -2  225.01   15.75
  22  -2   2  216.25   20.97
 -22   2  -2  224.48   15.04
  24  -2   2  306.77   26.81
 -24   2  -2  281.64   19.82
  26  -2   2  433.48   31.94
 -26   2  -2  445.34   28.85
  28  -2   2  917.66   47.87
 -28   2  -2  974.82   45.30
  30  -2   2    6.55   21.77
 -30   2  -2   25.93   21.15
 -32   2  -2   37.43   24.78
  34  -2   2  198.47   23.27
 -34   2  -2  185.73   26.55
  37   3  -2   -9.47   26.72
 -35  -3   2   -1.06   17.70
  35   3  -2    0.97   16.63
 -33  -3   2   59.02   15.93
  33   3  -2   44.33   23.54
 -31  -3   2   -1.68   13.27
  31   3  -2   -3.80   14.95
 -29  -3   2  -15.31   17.61
  29   3  -2   -9.47   13.45
 -27  -3   2  153.61   18.49
  27   3  -2  182.01   22.39
 -25  -3   2  425.61   26.19
  25   3  -2  442.42   29.64
 -23  -3   2  163.08   15.40
  23   3  -2  156.53   19.29
 -21  -3   2    7.43   10.97
  21   3  -2   -0.71   12.12
 -19  -3   2    2.04   10.09
  19   3  -2    5.57   11.59
 -17  -3   2   -1.77    8.76
  17   3  -2    3.01    7.17
 -15  -3   2   55.57    8.94
  15   3  -2   35.22    9.73
 -13  -3   2   10.62    6.90
  13   3  -2    5.66    6.11
 -11  -3   2 1063.40   44.77
  11   3  -2 1059.50   52.21
  -9  -3   2  187.23   10.44
   9   3  -2  190.77   10.79
  -7  -3   2  868.91   44.42
   7   3  -2  934.21   39.73
  -5  -3   2  592.22   24.69
   5   3  -2  588.50   23.18
  -3  -3   2 5144.52  116.89
   3   3  -2 4743.52  157.15
  -1  -3   2  146.09    4.42
   1   3  -2  150.42    6.37
   1  -3   2    6.90    2.12
  -1   3  -2    3.98    2.39
   3  -3   2  172.54    9.91
  -3   3  -2  166.53    9.03
   5  -3   2  708.31   30.35
  -5   3  -2  742.29   28.05
   7  -3   2  624.61   30.35
  -7   3  -2  629.74   26.46
   9  -3   2  772.28   35.48
  -9   3  -2  785.11   34.24
  11  -3   2   14.51    6.28
 -11   3  -2   12.12    7.52
  13  -3   2  305.45   20.71
 -13   3  -2  297.57   19.73
  15  -3   2  675.84   35.30
 -15   3  -2  643.72   28.49
  17  -3   2   28.76    8.23
 -17   3  -2   28.93   10.79
  19  -3   2 1335.66   62.73
 -19   3  -2 1399.19   56.45
  21  -3   2  164.31   18.94
 -21   3  -2  158.47   16.28
  23  -3   2   -4.34   15.22
 -23   3  -2   14.51   13.63
  25  -3   2   27.96   13.01
 -25   3  -2   36.01   16.46
  27  -3   2  -12.56   13.80
 -27   3  -2    2.74   11.86
  29  -3   2   18.14   21.77
 -29   3  -2   24.33   20.53
  31  -3   2  115.38   25.84
 -31   3  -2   94.50   25.66
  33  -3   2  205.19   26.81
 -33   3  -2  191.92   17.70
  35  -3   2   26.01   13.45
 -35   3  -2   35.30   27.52
 -36  -4   2   60.70   19.64
  36   4  -2   55.13   16.02
 -34  -4   2   19.82   25.48
  34   4  -2    5.40   25.39
 -32  -4   2  110.78   19.47
  32   4  -2   95.56   17.34
 -30  -4   2  557.18   27.70
  30   4  -2  543.47   34.77
 -28  -4   2  550.28   31.85
  28   4  -2  560.19   33.89
 -26  -4   2  395.08   25.57
  26   4  -2  430.03   29.91
 -24  -4   2   62.38   15.04
  24   4  -2   71.14   16.37
 -22  -4   2  352.08   21.06
  22   4  -2  384.73   23.98
 -20  -4   2 1397.51   59.81
  20   4  -2 1478.21   59.46
 -18  -4   2  898.99   38.67
  18   4  -2  916.78   45.22
 -16  -4   2 1398.22   51.59
  16   4  -2 1419.98   64.42
 -14  -4   2  365.97   21.24
  14   4  -2  344.02   17.96
 -12  -4   2 2036.10   79.81
  12   4  -2 2120.07   75.39
 -10  -4   2  600.45   29.55
  10   4  -2  586.12   23.27
  -8  -4   2   81.40    6.28
   8   4  -2   68.49    6.19
  -6  -4   2    3.80    2.74
   6   4  -2   13.45    3.27
  -4  -4   2 1451.13   49.82
   4   4  -2 1598.54   54.51
   0  -4   2 1106.13   38.49
   0   4  -2 1099.23   35.92
   2  -4   2 2669.82   89.90
  -2   4  -2 2585.58   86.80
   4  -4   2 2473.20   89.81
  -4   4  -2 2435.33   81.67
   6  -4   2  849.18   34.42
  -6   4  -2  858.20   33.98
   8  -4   2 5232.65  176.70
  -8   4  -2 5397.94  180.33
  10  -4   2   13.10    7.26
 -10   4  -2   20.62    5.93
  12  -4   2  482.15   25.13
 -12   4  -2  473.56   22.74
  14  -4   2  633.98   31.06
 -14   4  -2  647.97   28.05
  16  -4   2  926.16   48.49
 -16   4  -2  962.44   42.47
  18  -4   2  933.15   44.95
 -18   4  -2  975.97   36.63
  20  -4   2 2063.97   69.19
 -20   4  -2 2068.48   73.88
  22  -4   2  782.90   40.08
 -22   4  -2  787.33   35.92
  24  -4   2  337.03   23.36
 -24   4  -2  286.78   24.60
  26  -4   2  205.28   21.77
 -26   4  -2  233.51   19.11
  28  -4   2   62.82   21.06
 -28   4  -2  110.87   20.53
  30  -4   2   49.73   17.52
 -30   4  -2   48.93   16.63
  32  -4   2   74.68   24.51
 -32   4  -2   84.59   27.16
  34  -4   2    2.92   23.80
 -34   4  -2   10.97   23.18
 -37  -5   2   85.03   23.98
  37   5  -2   51.41   10.88
 -35  -5   2  139.63   17.96
  35   5  -2   78.48   20.79
 -33  -5   2   -5.22   23.71
  33   5  -2  -16.10   23.18
 -31  -5   2   42.65   16.99
  31   5  -2   31.32   16.99
 -29  -5   2   38.67   18.40
  29   5  -2   50.70   20.53
 -27  -5   2   76.54   14.60
  27   5  -2   32.74   18.23
 -25  -5   2   48.58   12.65
  25   5  -2   27.70   12.65
 -23  -5   2   69.55   14.60
  23   5  -2   63.35   15.93
 -21  -5   2    1.77   11.68
  21   5  -2   10.09   14.60
 -19  -5   2   32.92   10.26
  19   5  -2   20.62    8.76
 -17  -5   2  206.26   14.25
  17   5  -2  202.19   14.16
 -15  -5   2  315.09   17.70
  15   5  -2  311.73   16.90
 -13  -5   2   25.31    6.55
  13   5  -2   31.94    8.58
 -11  -5   2   85.03    8.14
  11   5  -2  108.22    9.38
  -9  -5   2  151.13   10.00
   9   5  -2  159.45   11.41
  -7  -5   2 1726.49   61.23
   7   5  -2 1765.69   63.97
  -5  -5   2  464.63   16.46
   5   5  -2  482.85   19.11
   1  -5   2  466.49   18.85
  -1   5  -2  454.36   17.61
   3  -5   2  139.01    9.56
  -3   5  -2  118.92    7.61
   5  -5   2  777.51   30.97
  -5   5  -2  762.64   34.60
   7  -5   2   31.77    7.17
  -7   5  -2   43.18    6.28
   9  -5   2   19.47    8.32
  -9   5  -2    5.49    6.37
  11  -5   2   -1.42    8.85
 -11   5  -2    6.55    6.81
  13  -5   2  156.62   14.25
 -13   5  -2  159.80   13.10
  15  -5   2  545.68   26.99
 -15   5  -2  568.42   31.85
  17  -5   2  175.02   15.66
 -17   5  -2  145.82   13.54
  19  -5   2  127.06   17.34
 -19   5  -2  136.88   10.79
  21  -5   2    1.06   14.33
 -21   5  -2    2.30    8.49
  23  -5   2    5.31   15.40
 -23   5  -2    2.65   13.89
  25  -5   2  121.49   16.55
 -25   5  -2  102.99   16.63
  27  -5   2   17.08   20.44
 -27   5  -2    6.64   18.40
  29  -5   2  356.15   27.16
 -29   5  -2  366.32   24.60
  31  -5   2  -17.43   15.75
 -31   5  -2    5.57   28.31
  33  -5   2   85.74   29.02
 -33   5  -2   60.17   23.27
  35  -5   2  -17.70   29.02
 -35   5  -2    3.98   33.09
 -36  -6   2   35.39   27.96
  36   6  -2   26.19   18.23
 -34  -6   2   64.95   21.41
  34   6  -2   41.94   14.07
 -32  -6   2   44.95   24.33
  32   6  -2   47.96   25.84
 -30  -6   2  152.99   25.13
  30   6  -2  128.57   24.16
 -28  -6   2   26.81   17.87
  28   6  -2   -3.01   14.60
 -26  -6   2  135.29   15.84
  26   6  -2  126.00   21.41
 -24  -6   2  758.84   38.14
  24   6  -2  803.34   37.43
 -22  -6   2  702.38   38.49
  22   6  -2  717.87   37.52
 -20  -6   2  951.20   37.87
  20   6  -2  917.40   38.05
 -18  -6   2  909.97   40.17
  18   6  -2  953.59   38.14
 -16  -6   2  959.78   39.46
  16   6  -2  974.56   43.71
 -14  -6   2  995.09   41.85
  14   6  -2 1110.73   49.90
 -12  -6   2 3965.66  128.30
  12   6  -2 4112.19  144.32
 -10  -6   2  658.32   31.15
  10   6  -2  695.13   27.34
  -8  -6   2 1117.72   39.46
   8   6  -2 1101.44   40.08
  -6  -6   2   10.35    3.27
   6   6  -2    6.99    3.36
  -4  -6   2  149.09    6.02
   4   6  -2  165.64    7.08
   0   6  -2 1464.14   32.74
   2  -6   2  925.89   37.61
  -2   6  -2  937.13   34.24
   4  -6   2 1921.51   73.71
  -4   6  -2 1899.57   65.74
   6  -6   2  338.72   17.52
  -6   6  -2  301.29   13.01
   8  -6   2 2227.04   76.27
  -8   6  -2 2281.46   80.79
  10  -6   2  760.96   32.38
 -10   6  -2  713.97   30.53
  12  -6   2 1652.78   68.04
 -12   6  -2 1455.82   55.21
  14  -6   2  652.12   30.70
 -14   6  -2  657.70   30.00
  16  -6   2 1775.87   71.23
 -16   6  -2 1620.67   67.69
  18  -6   2  988.18   44.51
 -18   6  -2  953.76   45.48
  20  -6   2  417.38   25.57
 -20   6  -2  425.08   24.42
  22  -6   2  173.07   20.09
 -22   6  -2  144.67   16.46
  24  -6   2   12.12   18.76
 -24   6  -2   18.23   11.06
  26  -6   2    2.83   20.44
 -26   6  -2   -1.86   17.34
  28  -6   2    4.25   15.75
 -28   6  -2    2.65   14.25
  30  -6   2   46.28   18.14
 -30   6  -2   41.32   17.43
  32  -6   2  306.86   32.74
 -32   6  -2  257.58   33.18
  34  -6   2  415.96   26.37
 -34   6  -2  437.46   21.77
 -37  -7   2    2.39   20.09
  37   7  -2   -1.06   11.50
 -35  -7   2   -7.61   12.03
  35   7  -2   -3.80   17.79
 -33  -7   2   28.14   27.08
  33   7  -2   -6.99   30.17
 -31  -7   2    9.73   27.87
  31   7  -2   17.70   17.87
 -29  -7   2  133.61   24.51
  29   7  -2  108.75   23.54
 -27  -7   2  -12.48   17.25
  27   7  -2   18.94   20.71
 -25  -7   2   12.30   10.35
  25   7  -2   16.46   12.30
 -23  -7   2   17.43   12.92
  23   7  -2   -4.34   15.48
 -21  -7   2  218.73   15.75
  21   7  -2  202.19   15.48
 -19  -7   2  599.65   28.76
  19   7  -2  609.03   34.86
 -17  -7   2    5.31    9.20
  17   7  -2   -1.95    7.17
 -15  -7   2   13.36    6.28
  15   7  -2   16.63   10.00
 -13  -7   2  706.98   32.74
  13   7  -2  715.12   32.65
 -11  -7   2    3.10    5.13
  11   7  -2    9.29    4.25
   9   7  -2  112.37    8.76
  -7  -7   2  247.75   10.88
   7   7  -2  278.46   14.51
  -5  -7   2 1250.72   42.65
   5   7  -2 1276.11   31.77
   1  -7   2  108.39    6.55
  -1   7  -2  101.84    6.02
   3  -7   2  369.15   21.06
  -3   7  -2  368.36   15.84
   5  -7   2   62.65    7.08
  -5   7  -2   60.61    6.11
   7  -7   2   21.59    5.57
  -7   7  -2   18.05    5.40
   9  -7   2 1044.90   41.85
  -9   7  -2 1072.33   40.44
  11  -7   2  146.35   12.74
 -11   7  -2  154.14   12.92
  13  -7   2  828.65   38.58
 -13   7  -2  815.73   38.49
  15  -7   2  375.61   22.92
 -15   7  -2  406.76   23.18
  17  -7   2   46.54   13.45
 -17   7  -2   29.82    8.32
  19  -7   2   16.63   14.60
 -19   7  -2   22.83   12.39
  21  -7   2    8.58   11.15
 -21   7  -2    0.80    9.47
  23  -7   2   24.07   18.14
 -23   7  -2   -3.19   13.89
  25  -7   2   -0.18   18.76
 -25   7  -2    6.81   11.33
  27  -7   2   64.33   22.12
 -27   7  -2   69.02   22.21
  29  -7   2   67.34   26.28
 -29   7  -2   52.74   14.16
  31  -7   2   56.28   31.32
 -31   7  -2   31.23   19.38
 -33   7  -2   10.62   28.67
 -36  -8   2   22.92   35.84
 -34  -8   2  221.83   34.07
  34   8  -2  232.00   18.94
 -32  -8   2   42.12   28.31
  32   8  -2   24.16   27.16
 -30  -8   2    9.29   24.51
  30   8  -2   59.37   25.13
 -28  -8   2  283.50   26.90
  28   8  -2  292.88   21.86
 -26  -8   2  369.95   26.46
  26   8  -2  393.93   27.78
 -24  -8   2  681.24   33.80
  24   8  -2  715.39   41.41
 -22  -8   2  552.23   27.61
  22   8  -2  573.64   28.76
 -20  -8   2  298.10   22.39
  20   8  -2  277.04   20.88
 -18  -8   2  160.42   14.69
  18   8  -2  174.40   16.02
 -16  -8   2  723.18   30.26
  16   8  -2  748.75   33.71
 -14  -8   2  876.43   41.94
  14   8  -2  941.38   43.98
  12   8  -2  760.52   34.24
 -10  -8   2  663.54   28.76
  10   8  -2  677.34   29.29
  -8  -8   2 1983.36   71.14
   8   8  -2 1992.21   71.49
  -6  -8   2 1085.78   38.40
   6   8  -2 1132.50   27.87
   4   8  -2 1865.23   43.71
   0   8  -2  435.34   11.86
   2  -8   2 1022.07   39.46
  -2   8  -2  959.25   34.51
   4  -8   2 1734.72   68.40
  -4   8  -2 1697.20   64.59
   6  -8   2  151.04   10.88
  -6   8  -2  156.70    6.64
   8  -8   2  490.73   23.71
  -8   8  -2  503.38   23.18
  10  -8   2   89.99   10.62
 -10   8  -2   72.20    8.49
  12  -8   2  614.52   35.57
 -12   8  -2  646.46   29.91
 -14   8  -2 1470.77   64.86
  16  -8   2  994.11   40.53
 -16   8  -2  935.98   39.82
  18  -8   2  579.30   26.90
 -18   8  -2  522.41   32.38
  20  -8   2  475.78   25.75
 -20   8  -2  459.32   27.52
  22  -8   2   -1.15   12.21
 -22   8  -2    0.88   10.26
  24  -8   2  136.53   22.56
 -24   8  -2  123.61   21.50
  26  -8   2   30.44   16.37
 -26   8  -2   35.75   18.49
 -28   8  -2    4.42   13.71
  30  -8   2  145.02   15.22
 -30   8  -2  136.18   26.81
  32  -8   2   86.80   20.79
 -32   8  -2  134.67   19.38
  34  -8   2   15.93   20.00
 -35  -9   2    0.88   14.07
 -33  -9   2    6.46   11.33
  33   9  -2   -9.91   20.00
 -31  -9   2   12.30   24.69
  31   9  -2    5.57   22.47
 -29  -9   2  126.62   18.76
  29   9  -2  129.10   31.32
 -27  -9   2  126.71   22.92
  27   9  -2   64.33   21.86
 -25  -9   2  121.13   21.41
  25   9  -2   89.46   16.37
 -23  -9   2  147.50   15.04
  23   9  -2  147.06   22.03
 -21  -9   2   36.19   14.87
  21   9  -2   30.88   16.10
 -19  -9   2  185.73   15.84
  19   9  -2  187.05   17.52
  17   9  -2   70.43   12.39
 -15  -9   2   45.13    9.38
  15   9  -2   51.76   10.79
 -13  -9   2  284.56   15.84
  13   9  -2  267.75   18.40
 -11  -9   2  363.49   17.61
  11   9  -2  354.47   16.46
  -9  -9   2   68.66    6.55
   9   9  -2   60.79    6.72
   7   9  -2  252.53    8.49
   5   9  -2  233.95   10.71
   3   9  -2   28.67    2.74
   1   9  -2  312.44    9.03
  -1   9  -2  228.82    8.05
   3  -9   2  105.38    7.70
  -3   9  -2  102.20    6.46
   5  -9   2   16.02    6.11
  -5   9  -2   30.79    3.98
   7  -9   2   41.68    8.05
  -7   9  -2   48.49    5.04
   9  -9   2   89.37   10.26
  -9   9  -2   97.69    6.64
  11  -9   2   11.77   10.18
 -11   9  -2   25.84    6.81
  13  -9   2  212.45   14.16
 -13   9  -2  220.41   15.48
  15  -9   2    3.63    8.14
 -15   9  -2   14.60    9.38
  17  -9   2    3.89   10.00
 -17   9  -2   12.30    7.96
  19  -9   2  115.21   19.02
 -19   9  -2  122.02   15.66
  21  -9   2   45.22   15.13
 -21   9  -2   10.71   14.51
  23  -9   2   73.00   16.63
 -23   9  -2   58.66   13.01
  25  -9   2   -1.59   22.39
 -25   9  -2  -13.18   15.75
  27  -9   2  162.37   20.26
 -27   9  -2  154.76   25.75
  29  -9   2   45.13   22.30
 -29   9  -2   52.82   16.02
  31  -9   2    4.25   11.68
 -31   9  -2   23.80   17.25
 -36 -10   2    5.31   14.25
  36  10  -2   15.40   16.72
 -34 -10   2   33.80   27.08
  34  10  -2   13.89   26.46
 -32 -10   2  -12.56   27.70
 -30 -10   2   71.76   26.63
  30  10  -2   55.13   24.33
 -28 -10   2  379.95   28.93
  28  10  -2  395.88   33.45
 -26 -10   2   54.06   23.36
  26  10  -2   55.66   24.69
 -24 -10   2  119.28   19.55
  24  10  -2  119.54   18.14
 -22 -10   2   64.59   15.48
  22  10  -2   68.49   19.29
 -20 -10   2  359.24   22.83
  20  10  -2  384.55   29.38
 -18 -10   2 1516.34   54.06
  18  10  -2 1475.99   57.16
 -16 -10   2 1667.03   65.92
  16  10  -2 1684.82   64.95
 -14 -10   2 2112.19   78.13
  14  10  -2 1918.06   69.19
 -12 -10   2  505.77   23.18
  12  10  -2  495.51   22.92
 -10 -10   2  110.34   10.00
  10  10  -2  111.22    8.23
  -8 -10   2  926.33   32.38
   8  10  -2  919.34   25.93
   6  10  -2  704.77   19.29
   4  10  -2  753.79   19.55
   2  10  -2  413.22   12.03
   0  10  -2  403.49   12.65
  -2  10  -2   70.96    4.25
   4 -10   2 1613.23   63.27
  -4  10  -2 1533.77   38.84
   6 -10   2 1495.55   64.95
  -6  10  -2 1423.97   38.84
   8 -10   2  640.44   32.38
  -8  10  -2  670.17   32.38
  10 -10   2 1403.53   57.07
 -10  10  -2 1385.65   53.53
  12 -10   2  861.65   39.82
 -12  10  -2  811.13   27.34
  14 -10   2  137.06   16.72
 -14  10  -2  136.18   12.65
  16 -10   2  142.46   17.61
 -16  10  -2  139.89   14.95
  18 -10   2   72.29   17.34
 -18  10  -2   68.66   14.33
  20 -10   2  129.45   20.62
 -20  10  -2  117.59   19.38
  22 -10   2   41.23   15.40
 -22  10  -2   37.25   13.01
  24 -10   2  241.21   20.53
 -24  10  -2  291.46   28.40
  26 -10   2   13.27   17.79
 -26  10  -2   26.10   25.31
  28 -10   2  100.07   29.38
 -28  10  -2  115.21   18.40
  30 -10   2  132.64   25.39
 -30  10  -2  140.69   16.55
  32 -10   2    7.17   15.66
 -32  10  -2    7.34   24.42
  35  11  -2   11.86   23.89
 -33 -11   2   13.01   19.29
  33  11  -2  -14.95   38.40
 -31 -11   2  -20.79   30.88
 -29 -11   2   -3.01   26.72
  29  11  -2  -10.88   28.40
 -27 -11   2   13.80   24.95
  27  11  -2   24.24   19.47
 -25 -11   2   89.99   25.13
  25  11  -2   61.67   18.05
 -23 -11   2  144.94   20.53
  23  11  -2  146.97   24.86
 -21 -11   2   -8.76   10.09
  21  11  -2   12.92   19.55
 -19 -11   2   46.54   13.80
  19  11  -2   49.37   16.63
 -17 -11   2   10.44   10.97
  17  11  -2   11.77   13.18
 -15 -11   2   20.62    9.56
  15  11  -2   16.55   11.86
 -13 -11   2   31.85    9.82
  13  11  -2   31.77    9.82
 -11 -11   2  285.45   14.95
  11  11  -2  280.23   16.81
   9  11  -2  351.37   12.92
   7  11  -2   71.76    4.87
   5  11  -2   47.34    3.36
   3  11  -2   75.21    3.72
   1  11  -2  153.25    5.66
  -1  11  -2   50.70    3.80
   3 -11   2  248.37   14.42
  -3  11  -2  233.15    9.03
   5 -11   2 1057.38   44.06
  -5  11  -2 1038.09   30.35
  -7  11  -2   26.81    6.37
   9 -11   2   74.95   10.88
  -9  11  -2   72.73   10.35
  11 -11   2   79.10   12.12
 -11  11  -2   69.55    7.88
  13 -11   2  123.17   12.39
 -13  11  -2  107.77   11.59
  15 -11   2    0.88   13.80
 -15  11  -2   -4.42    8.58
  17 -11   2    0.09   10.44
 -17  11  -2   10.53    9.73
  19 -11   2   56.01   18.94
 -19  11  -2   30.88   16.46
  21 -11   2   69.55   22.12
 -21  11  -2   29.47   12.21
  23 -11   2   26.37   17.43
 -23  11  -2   78.40   26.10
  25 -11   2    8.49   20.00
 -25  11  -2   20.88   27.16
  27 -11   2    4.51   11.77
 -27  11  -2  -21.41   24.51
  29 -11   2    0.97   11.77
 -29  11  -2   43.62   19.91
  31 -11   2    0.88   12.21
 -31  11  -2  -12.92   17.34
 -34 -12   2  115.56   33.45
  34  12  -2  116.71   38.58
 -32 -12   2  170.24   27.61
  32  12  -2  163.34   20.79
 -30 -12   2   70.70   25.84
  30  12  -2    0.09   21.06
 -28 -12   2   73.18   24.42
  28  12  -2  104.50   33.09
 -26 -12   2    3.98   18.76
  26  12  -2   26.10   29.38
 -24 -12   2  161.04   27.08
  24  12  -2  120.87   28.49
 -22 -12   2  798.83   32.83
  22  12  -2  765.03   41.68
 -20 -12   2  850.15   41.94
  20  12  -2  896.07   39.46
 -18 -12   2  263.42   20.62
  18  12  -2  227.58   22.21
 -16 -12   2  248.90   16.72
  16  12  -2  266.42   20.09
 -14 -12   2  234.39   16.02
  14  12  -2  229.61   15.66
 -12 -12   2  159.98   11.86
  12  12  -2  141.31    8.85
  10  12  -2 1246.82   35.39
   8  12  -2 1234.61   31.94
   6  12  -2  106.62    5.66
   4  12  -2  399.06   12.12
   2  12  -2  638.06   23.54
   0  12  -2 1473.61   55.48
  -2  12  -2  805.02   22.39
  -4  12  -2  359.24   12.83
   6 -12   2  137.95   12.03
  -6  12  -2  135.38    8.05
   8 -12   2  278.72   20.17
  -8  12  -2  251.38   16.28
  10 -12   2  786.80   42.12
 -10  12  -2  733.35   23.36
  12 -12   2  514.36   31.32
 -12  12  -2  505.68   20.44
  14 -12   2  176.17   18.49
 -14  12  -2  145.02   10.79
  16 -12   2   46.45   17.25
 -16  12  -2   54.95   10.35
  18 -12   2   72.73   21.41
 -18  12  -2   72.91   14.25
  20 -12   2  107.24   23.36
 -20  12  -2  120.51   19.73
  22 -12   2   90.16   26.37
 -22  12  -2   93.88   19.64
  24 -12   2  546.21   28.23
 -24  12  -2  652.39   26.10
  26 -12   2  266.60   33.89
 -26  12  -2  289.16   33.80
  28 -12   2   12.30   31.50
 -28  12  -2   31.32   27.52
  30 -12   2    3.80   14.87
 -30  12  -2    2.21   13.98
  33  13  -2   13.63   33.80
  31  13  -2   64.33   32.38
 -29 -13   2   24.69   39.55
  29  13  -2   15.22   19.82
 -27 -13   2    4.96   32.30
  27  13  -2   13.63   21.68
 -25 -13   2   92.02   21.77
  25  13  -2   73.44   25.57
 -23 -13   2   20.35   20.71
  23  13  -2   -8.49   26.28
 -21 -13   2   17.52   20.79
  21  13  -2   -2.12   23.71
 -19 -13   2    6.81   18.76
  19  13  -2  -14.07   17.61
 -17 -13   2   24.42   17.43
  17  13  -2   16.28   13.63
 -15 -13   2   25.22   10.44
  15  13  -2   17.61   13.45
 -13 -13   2    8.76   10.09
  13  13  -2    0.88    7.52
 -11 -13   2   46.81    9.64
  11  13  -2   50.08    6.72
   9  13  -2  146.44   11.24
   7  13  -2  218.29    8.76
   5  13  -2  371.72   16.99
   3  13  -2   12.39    2.57
   1  13  -2  158.56    6.19
  -1  13  -2  633.72   18.76
  -3  13  -2    1.42    4.42
   5 -13   2   81.14    9.47
  -5  13  -2   86.54    9.29
   7 -13   2   44.86    8.41
  -7  13  -2   48.49    7.52
   9 -13   2    1.42    9.11
  -9  13  -2    3.54   10.26
 -11  13  -2   12.56    9.03
  13 -13   2   10.00   14.33
 -13  13  -2   20.71   10.00
  15 -13   2   16.37   15.48
 -15  13  -2    5.04   10.26
  17 -13   2  -17.43   18.58
 -17  13  -2   -3.36   11.77
  19 -13   2   49.90   22.83
 -19  13  -2   54.33   16.37
  21 -13   2  -19.91   25.31
 -21  13  -2   10.26   26.46
  23 -13   2   11.77   25.22
 -23  13  -2  -10.53   28.93
  25 -13   2    2.39   14.33
 -25  13  -2   31.06   22.83
  27 -13   2   14.78   26.99
 -27  13  -2   89.55   15.57
  29 -13   2   19.02   28.23
 -29  13  -2   67.69   16.02
 -31  13  -2    8.05   14.42
 -30 -14   2  227.76   42.12
  30  14  -2  129.72   34.15
 -28 -14   2  265.63   48.14
  28  14  -2  209.26   18.32
 -26 -14   2  165.91   37.34
  26  14  -2  102.99   24.51
 -24 -14   2   68.57   26.28
  24  14  -2   17.61   18.49
 -22 -14   2  453.21   31.94
  22  14  -2  360.31   32.56
 -20 -14   2  514.18   29.91
  20  14  -2  490.73   34.86
 -18 -14   2  167.94   22.83
  18  14  -2  142.99   21.68
 -16 -14   2  166.00   20.44
  16  14  -2  174.93   12.30
 -14 -14   2  275.71   18.85
  14  14  -2  265.19   13.89
  12  14  -2  455.87   15.84
 -10 -14   2  279.79   18.58
  10  14  -2  242.62   10.97
   8  14  -2  249.17    9.91
   6  14  -2  475.16   21.41
   0  14  -2  176.26    6.81
  -2  14  -2    8.05    4.34
  -4  14  -2  184.22    9.03
   6 -14   2  526.57   31.23
  -6  14  -2  585.94   21.41
   8 -14   2  339.07   23.98
  -8  14  -2  385.88   21.77
  10 -14   2  595.14   33.89
 -10  14  -2  636.02   34.24
  12 -14   2  670.00   33.09
 -12  14  -2  694.42   32.38
  14 -14   2   82.82   21.06
 -14  14  -2   64.50   20.00
  16 -14   2  147.59   21.50
 -16  14  -2  223.69   14.07
  18 -14   2  162.19   24.33
 -18  14  -2  180.68   17.43
  20 -14   2   16.10   23.36
 -20  14  -2   11.24   17.43
  22 -14   2   89.55   23.01
 -22  14  -2  164.40   23.01
  24 -14   2   40.97   30.35
 -24  14  -2   48.31   22.47
 -26  14  -2   15.40   20.26
 -28  14  -2   50.97   27.87
 -27 -15   2    4.16   37.69
  27  15  -2   13.27   31.59
 -25 -15   2   42.56   37.61
  25  15  -2   52.12   21.86
 -23 -15   2    7.88   34.24
  23  15  -2   -1.68   22.47
 -21 -15   2   20.88   25.93
  21  15  -2   -8.05   24.16
 -19 -15   2   67.96   22.12
  19  15  -2   77.60   19.64
 -17 -15   2   49.82   23.01
  17  15  -2   38.31   15.13
 -15 -15   2   47.43   20.53
  15  15  -2   65.83   14.16
 -13 -15   2   72.38   19.11
  13  15  -2   42.74   10.44
  11  15  -2   93.08    9.29
   9  15  -2   10.79    5.75
  -1  15  -2  302.53   10.71
  -3  15  -2   49.90    6.46
  -5  15  -2   25.31    6.99
  -7  15  -2    5.22    9.73
   9 -15   2  101.67   15.84
  -9  15  -2   83.00   12.39
  11 -15   2   80.17   19.91
 -11  15  -2   85.48   11.15
  13 -15   2   28.85   17.96
 -13  15  -2   17.52   14.42
  15 -15   2    9.56   19.47
 -15  15  -2   -5.04   22.03
  17 -15   2    3.89   24.42
 -17  15  -2   21.68   17.87
  19 -15   2   -0.53   26.01
 -19  15  -2   10.09   19.11
  21 -15   2   21.94   31.94
 -21  15  -2   22.65   18.76
  23 -15   2  337.48   29.91
 -23  15  -2  466.75   38.31
  25 -15   2   26.01   27.25
 -25  15  -2   41.50   13.54
  27 -15   2   76.36   26.81
 -27  15  -2    6.37   22.83
  29 -15   2    2.48   23.63
 -29  15  -2   86.54   14.95
 -24 -16   2  163.69   44.60
  24  16  -2  168.56   19.02
 -22 -16   2  161.84   37.61
  22  16  -2  119.36   19.55
 -20 -16   2   16.81   25.31
  20  16  -2   11.24   15.93
 -18 -16   2  -35.84   29.47
  18  16  -2    2.92   15.75
  16  16  -2  341.46   20.26
  14  16  -2  150.95   22.03
  12  16  -2   69.46   11.41
  10  16  -2  255.45   10.00
  -2  16  -2  275.54    9.11
  -4  16  -2  251.29   18.32
  -6  16  -2  339.16   14.78
  -8  16  -2  343.32   14.78
  10 -16   2   55.92   15.04
 -10  16  -2   37.61   12.92
  12 -16   2   94.41   18.40
 -12  16  -2  110.60   15.93
  14 -16   2  149.45   26.55
 -14  16  -2  185.20   24.42
  16 -16   2  388.97   32.12
 -16  16  -2  446.22   26.28
  18 -16   2  368.98   38.84
 -18  16  -2  376.41   19.20
 -20  16  -2    8.14   19.91
 -22  16  -2    6.46   30.97
  24 -16   2   52.82   24.86
 -24  16  -2    9.11   22.47
  26 -16   2  170.15   23.71
 -26  16  -2  152.72   20.35
 -21 -17   2   53.97   27.61
  21  17  -2    1.06    9.56
  19  17  -2   -6.64   16.72
  17  17  -2   76.63   23.98
  15  17  -2   12.83   20.53
  13  17  -2   33.98   12.74
  -5  17  -2   -0.44    8.85
  -7  17  -2   38.76   11.15
  -9  17  -2   45.04   13.27
 -11  17  -2    4.16   15.84
  13 -17   2  167.23   26.10
 -13  17  -2  232.53   17.61
  15 -17   2    6.28   12.92
 -15  17  -2   14.60   27.96
  17 -17   2   30.70   26.55
 -17  17  -2   -7.96   20.44
  19 -17   2   15.48   27.70
 -19  17  -2   15.40   25.84
  21 -17   2   76.89   23.71
 -21  17  -2  107.07   21.15
 -23  17  -2   20.97   24.95
  -6  18  -2  226.78   11.15
  -8  18  -2    4.25    9.73
 -10  18  -2   60.88   15.48
 -12  18  -2  175.37   15.22
  14 -18   2   13.89   18.40
 -14  18  -2   73.88   30.62
 -16  18  -2   65.12   26.72
 -18  18  -2  117.15   18.40
  -5  21   3  298.81   55.39
  -3  21   3  290.58   26.19
  -1  21   3  285.45   50.61
 -14  20   3   54.33   14.33
 -12  20   3   11.06   28.40
 -10  20   3    4.69   25.31
  -8  20   3  106.36   18.76
  -6  20   3   -8.49   23.09
  -4  20   3   -6.11   19.20
  -2  20   3    1.50   23.98
   0  20   3   25.48   26.28
   2  20   3   66.72   28.58
   4  20   3   -2.30   10.97
   6  20   3    7.52   15.31
   8  20   3  121.40   21.15
  -8 -20  -3  -14.33   50.26
  21 -19  -3    2.57   15.93
 -17  19   3   60.35   13.89
  17 -19  -3    1.68   26.19
 -15  19   3  133.61   21.06
  15 -19  -3   32.47   26.19
 -13  19   3  472.68   29.47
 -11  19   3  439.23   24.86
  -9  19   3  264.83   25.39
  -7  19   3    8.94   16.63
  -5  19   3  -11.50   20.00
  -3  19   3   40.97   18.58
  -1  19   3  283.15   22.03
   1  19   3  828.91   31.68
  -1 -19  -3  858.64   42.65
   3  19   3  804.94   34.42
  -3 -19  -3  831.75   46.54
   5  19   3  223.51   26.28
   7  19   3  102.99   19.82
  -7 -19  -3   84.77   37.16
   9  19   3  264.30   24.69
  -9 -19  -3  204.57   34.51
  11  19   3  241.91   22.21
  13  19   3  162.19   24.33
 -13 -19  -3  191.74   37.52
  15  19   3   34.86   10.71
 -15 -19  -3   99.54   36.28
 -22  18   3    2.12   14.07
  22 -18  -3    2.65   19.11
 -20  18   3   -2.83   14.95
  20 -18  -3   39.73   32.92
 -18  18   3    2.04   12.48
  18 -18  -3   -2.48   19.82
 -16  18   3   12.74   30.97
  16 -18  -3  -24.16   27.70
 -14  18   3   63.71   16.90
  14 -18  -3   35.39   31.68
 -12  18   3   96.62   22.92
 -10  18   3   42.47   23.36
  -8  18   3   -0.53   16.81
  -6  18   3   41.06   17.79
  -4  18   3   77.42   16.46
  -2  18   3  164.31   18.58
   0  18   3   31.23   15.48
   0 -18  -3   69.11   28.23
   2  18   3   95.47   13.80
   4  18   3  -13.10   17.34
  -4 -18  -3  -10.88   19.64
   6  18   3   -4.69   19.73
  -6 -18  -3   -1.33   22.74
   8  18   3    6.72   23.54
  -8 -18  -3  -17.96   24.60
  10  18   3   41.14   25.39
 -10 -18  -3  -13.10   28.14
  12  18   3   40.26   18.94
  14  18   3   90.43   24.51
 -14 -18  -3  107.51   27.25
  16  18   3   24.69   14.60
 -16 -18  -3   -6.37   19.91
  18  18   3    8.76   10.26
 -18 -18  -3   12.92   22.03
  20  18   3   13.89   32.03
 -25  17   3  130.78   29.64
 -23  17   3   10.62   20.53
 -21  17   3  -12.74   13.98
  21 -17  -3   -3.54   22.39
 -19  17   3   -3.98   16.55
  19 -17  -3  -12.83   25.31
 -17  17   3  245.98   19.91
  17 -17  -3  179.09   26.55
 -15  17   3  425.43   20.26
  15 -17  -3  393.93   32.56
 -13  17   3  312.52   21.59
  13 -17  -3  278.02   26.37
 -11  17   3  167.50   18.23
  11 -17  -3  100.16   31.23
  -9  17   3   77.42   15.84
  -7  17   3  499.22   21.06
  -5  17   3  423.92   17.61
  -3  17   3  169.89   16.10
  -1  17   3  157.59   15.48
   1 -17  -3  159.80   25.22
   1  17   3  150.86   13.01
  -1 -17  -3  151.40   26.81
   3  17   3  818.65   28.76
  -3 -17  -3  819.62   38.14
   5  17   3  945.36   29.29
  -5 -17  -3  972.61   39.73
   7  17   3  354.82   22.47
  -7 -17  -3  290.23   30.88
   9  17   3   11.41   19.91
  -9 -17  -3   25.84   24.33
  11  17   3   -2.92   17.87
 -11 -17  -3  -11.77   21.68
  13  17   3  172.28   26.01
 -13 -17  -3  156.44   31.06
  15  17   3  116.44   24.95
 -15 -17  -3  132.73   32.65
  17  17   3  332.96   29.11
 -17 -17  -3  294.56   34.33
  19  17   3  172.19   26.55
  21  17   3  202.54   19.47
 -21 -17  -3  223.33   30.88
  23  17   3  180.60   31.94
 -23 -17  -3  181.48   37.61
 -26  16   3  180.68   32.83
  26 -16  -3   98.84   32.56
 -24  16   3    7.70   12.03
 -22  16   3   -0.53   10.18
  22 -16  -3    5.04   20.44
 -20  16   3  -18.85   27.96
  20 -16  -3   -7.52   25.22
 -18  16   3  107.51   16.90
  18 -16  -3  102.29   26.37
 -16  16   3  121.22   16.19
  16 -16  -3  129.81   18.32
 -14  16   3  145.20   17.70
  14 -16  -3  171.84   18.23
 -12  16   3   27.43   21.06
  12 -16  -3   11.59   20.88
 -10  16   3   11.77   13.54
  10 -16  -3   -1.06   19.47
  -8  16   3   91.05   10.53
  -6  16   3    5.22   10.00
  -4  16   3   -2.12    8.76
   4 -16  -3    2.74   18.23
  -2  16   3   10.35   12.30
   0  16   3   57.07   11.95
   2  16   3    9.82   12.12
  -2 -16  -3   18.40   21.06
   4  16   3   93.53   15.31
  -4 -16  -3  107.68   20.26
   6  16   3   11.68   14.95
   8  16   3    5.13   11.15
  -8 -16  -3    1.15   17.25
  10  16   3    5.93   17.61
 -10 -16  -3   14.07   20.88
  12  16   3   56.45   19.73
 -12 -16  -3   63.27   23.09
  14  16   3    1.42   19.02
 -14 -16  -3    2.30   16.90
  16  16   3   74.50   25.31
 -16 -16  -3   38.58   19.20
  18  16   3   59.46   26.90
 -18 -16  -3   52.56   30.17
  20  16   3   10.09   23.71
  22  16   3   18.40   18.76
 -22 -16  -3   90.08   32.30
  24  16   3    7.52   20.09
 -27  15   3   97.60   34.77
  27 -15  -3  354.11   22.21
 -25  15   3  149.71   21.41
  25 -15  -3  125.03   22.39
 -23  15   3   49.64   21.50
  23 -15  -3   75.92   30.88
 -21  15   3  213.78   17.52
  21 -15  -3  249.44   30.97
 -19  15   3  252.80   28.40
  19 -15  -3  215.72   30.53
 -17  15   3  338.36   18.23
  17 -15  -3  337.30   27.08
 -15  15   3  484.09   20.62
  15 -15  -3  465.51   29.73
 -13  15   3  250.14   16.37
  13 -15  -3  285.18   26.10
 -11  15   3  125.56   12.56
  11 -15  -3  146.53   19.47
  -9  15   3  199.00   15.57
   9 -15  -3  167.85   20.71
  -7  15   3  425.25   18.23
  -5  15   3   92.29   10.44
   5 -15  -3  101.05   19.02
  -3  15   3  227.76   13.45
   3 -15  -3  223.86   21.24
  -1  15   3  292.35   14.87
   1 -15  -3  293.77   23.18
   1  15   3   60.26   11.68
  -1 -15  -3   87.42   18.32
   3  15   3  447.90   20.44
  -3 -15  -3  469.49   28.40
   5  15   3  418.88   20.09
  -5 -15  -3  400.03   26.46
   7  15   3  442.15   21.59
  -7 -15  -3  478.96   27.70
   9  15   3  293.68   18.85
  11  15   3  138.21   17.61
 -11 -15  -3  144.05   20.88
  13  15   3  453.30   24.24
 -13 -15  -3  460.82   34.15
  15  15   3  319.07   19.55
 -15 -15  -3  308.01   27.87
  17  15   3  212.98   15.40
 -17 -15  -3  199.88   25.48
  19  15   3   10.88   20.53
 -19 -15  -3   25.04   26.81
  21  15   3   19.29   21.50
 -21 -15  -3  -33.00   31.77
  23  15   3    1.86   37.78
 -23 -15  -3   39.82   37.25
  25  15   3  185.99   47.52
 -25 -15  -3  172.37   39.20
 -28  14   3   52.29   39.02
 -26  14   3   26.99   21.15
 -24  14   3   59.73   27.16
  24 -14  -3   25.57   26.19
 -22  14   3   33.00   14.51
  22 -14  -3   53.71   28.76
 -20  14   3   68.40   17.96
  20 -14  -3   66.27   24.07
 -18  14   3  458.96   25.84
  18 -14  -3  500.64   30.17
 -16  14   3   61.85   11.33
  16 -14  -3  103.61   21.32
 -14  14   3   89.81   11.24
  14 -14  -3  106.71   19.47
 -12  14   3    7.61   10.88
  12 -14  -3    8.49   16.99
 -10  14   3   54.51    9.64
  10 -14  -3   42.47   16.19
  -8  14   3    0.27    8.05
   8 -14  -3   14.51   14.60
  -6  14   3   14.42    8.23
  -4  14   3   72.56    8.94
  -2  14   3    4.16    8.85
   2 -14  -3    1.59   13.98
   0  14   3   35.57    9.47
   0 -14  -3   45.13   14.95
   2  14   3  106.89   10.26
   4  14   3   34.07   10.71
   6  14   3   51.32   15.04
   8  14   3  130.42   14.60
  -8 -14  -3  129.98   18.23
  10  14   3   64.33   14.60
 -10 -14  -3   68.57   16.63
  12  14   3   10.18   14.60
 -12 -14  -3   27.61   17.34
  14  14   3   25.39   13.54
 -14 -14  -3   19.29   16.10
  16  14   3  244.75   20.17
 -16 -14  -3  216.25   25.22
  18  14   3   12.30   16.55
 -18 -14  -3   15.48   26.90
  20  14   3   18.14   36.72
 -20 -14  -3    1.95   27.87
  22  14   3  139.01   30.26
 -22 -14  -3  152.01   22.74
  24  14   3  166.70   33.18
 -24 -14  -3  109.72   30.70
  26  14   3    1.33   50.79
 -26 -14  -3    9.11   18.23
  28  14   3   -8.41   21.68
 -29  13   3  156.79   16.46
  29 -13  -3  146.79   21.41
 -27  13   3   70.17   30.35
  27 -13  -3   72.20   30.70
 -25  13   3   11.50   15.13
  25 -13  -3   10.44   17.96
 -23  13   3  358.27   18.85
 -21  13   3  921.91   33.62
  21 -13  -3  963.94   40.70
 -19  13   3  602.57   23.18
  19 -13  -3  608.41   36.01
 -17  13   3   31.23   11.68
  17 -13  -3   17.25   18.76
 -15  13   3   15.40   11.68
  15 -13  -3   27.16   17.43
 -13  13   3  182.98   13.45
  13 -13  -3  174.67   17.34
 -11  13   3  296.07   15.04
  11 -13  -3  266.87   20.71
  -9  13   3  538.33   20.71
   9 -13  -3  502.06   35.75
  -7  13   3  790.69   24.51
   7 -13  -3  832.63   33.62
  -5  13   3  491.70   19.29
   5 -13  -3  528.78   30.44
  -3  13   3  909.52   28.31
  -1  13   3 1357.52   38.67
   1 -13  -3 1329.11   50.17
   1  13   3  269.17   13.27
  -1 -13  -3  238.29   18.32
   3  13   3   34.69    7.70
  -3 -13  -3   35.39   12.56
   5  13   3   24.07    8.49
   7  13   3    4.96   10.09
  -7 -13  -3   14.69   12.65
   9  13   3  448.43   25.39
  -9 -13  -3  488.08   28.14
  11  13   3 1066.58   33.00
 -11 -13  -3 1071.62   48.05
  13  13   3  344.56   18.67
 -13 -13  -3  384.20   22.65
  15  13   3   45.57   16.19
 -15 -13  -3   68.57   13.63
  17  13   3  224.04   24.60
 -17 -13  -3  233.42   23.80
  19  13   3  680.62   37.52
 -19 -13  -3  695.04   30.35
  21  13   3  183.60   32.38
 -21 -13  -3  222.89   21.77
  23  13   3  118.13   30.08
 -23 -13  -3   73.09   28.05
  25  13   3  131.58   43.27
 -25 -13  -3  215.37   30.00
  27  13   3  143.96   30.00
 -27 -13  -3  130.34   36.10
  29  13   3  157.85   26.37
 -30  12   3    1.59    4.16
 -28  12   3    3.45   13.63
  28 -12  -3    1.68   20.44
 -26  12   3    2.48   16.28
  26 -12  -3   17.87   25.75
 -24  12   3   10.35   22.47
  24 -12  -3    9.56   23.63
 -22  12   3  348.36   18.67
  22 -12  -3  345.26   24.07
 -20  12   3  109.37   12.56
  20 -12  -3  122.46   16.81
 -18  12   3  100.16   13.01
  18 -12  -3   93.62   20.62
 -16  12   3    5.49    8.94
  16 -12  -3    0.00   11.24
 -14  12   3   25.22    7.79
  14 -12  -3   29.73   11.33
 -12  12   3   -0.44    6.81
  12 -12  -3    3.10   13.01
 -10  12   3  101.31    9.82
  10 -12  -3  113.44   12.65
  -8  12   3  240.23   11.77
   8 -12  -3  236.07   16.90
  -6  12   3  131.58   10.26
   6 -12  -3  143.61   16.10
  -4  12   3   90.16    7.08
   4 -12  -3   89.99   13.71
  -2  12   3  166.44   10.00
   2 -12  -3  157.32   16.63
   0  12   3   -4.69    7.17
   0 -12  -3    6.99    8.14
   2  12   3   19.55    8.14
   4  12   3    9.29    8.23
  -4 -12  -3    1.95   11.68
   6  12   3   60.97    9.56
   8  12   3  -10.88   10.00
  -8 -12  -3   -6.28   12.12
  10  12   3  206.17   12.65
 -10 -12  -3  205.10   15.48
  12  12   3    4.42    9.64
 -12 -12  -3   -0.62    8.49
  14  12   3   17.61   15.66
 -14 -12  -3   26.01   14.25
  16  12   3   35.66   23.63
 -16 -12  -3    3.98   12.12
  18  12   3   18.05   26.28
 -18 -12  -3    5.31   17.70
  20  12   3   17.34   27.08
 -20 -12  -3    0.71   20.62
  22  12   3   -9.03   18.94
 -22 -12  -3   -7.26   16.90
  24  12   3   26.10   31.06
 -24 -12  -3   15.13   24.78
  26  12   3   11.41   25.93
 -26 -12  -3    4.78   25.22
  28  12   3   27.43   25.57
 -28 -12  -3   -4.96   18.67
 -31  11   3   49.82   16.02
  31 -11  -3   30.97   20.09
 -29  11   3   35.75   15.22
  29 -11  -3   47.16   27.34
 -27  11   3  158.74   15.75
  27 -11  -3  140.60   18.58
 -25  11   3   21.06   12.48
  25 -11  -3   15.04   18.40
 -23  11   3  267.40   18.40
  23 -11  -3  266.25   28.76
 -21  11   3  727.51   24.07
  21 -11  -3  731.14   32.12
 -19  11   3 1581.64   45.48
  19 -11  -3 1566.43   62.65
 -17  11   3  550.19   21.06
 -15  11   3  511.17   20.00
  15 -11  -3  489.93   28.31
 -13  11   3  262.18   17.52
  13 -11  -3  303.06   21.32
 -11  11   3   97.24    7.52
  11 -11  -3  119.01   14.33
  -9  11   3  857.67   25.84
   9 -11  -3  880.77   38.49
  -7  11   3  337.92   18.23
   7 -11  -3  325.27   13.98
  -5  11   3  133.79    8.58
   5 -11  -3  135.29    8.58
  -3  11   3  546.65   18.23
   3 -11  -3  548.86   30.53
  -1  11   3  624.52   22.39
   1 -11  -3  571.69   31.50
   1  11   3  185.90    9.91
   3  11   3   12.56    7.61
   5  11   3  308.10   13.71
  -5 -11  -3  339.95   19.55
   7  11   3  539.22   26.72
   9  11   3  688.93   24.69
  -9 -11  -3  745.03   33.18
  11  11   3  721.85   24.42
 -11 -11  -3  707.43   34.77
  13  11   3  271.03   19.64
 -13 -11  -3  242.45   18.05
  15  11   3  272.88   22.03
 -15 -11  -3  237.05   20.71
  17  11   3  108.75   16.90
 -17 -11  -3   99.46   13.27
  19  11   3  323.23   31.50
 -19 -11  -3  299.96   20.71
  21  11   3  136.97   21.41
 -21 -11  -3  119.36   17.87
  23  11   3  190.59   25.04
 -23 -11  -3  251.56   28.14
  25  11   3  482.32   41.94
 -25 -11  -3  570.19   36.37
  27  11   3  142.81   37.78
 -27 -11  -3  215.28   25.22
  29  11   3  141.49   39.82
 -29 -11  -3  153.96   27.78
 -32  10   3   28.58   21.50
 -30  10   3  -13.18   21.06
  30 -10  -3   15.31   25.31
 -28  10   3    1.24   11.95
  28 -10  -3   -3.01   16.10
 -26  10   3   66.36   12.03
  26 -10  -3   98.92   17.79
 -24  10   3   90.16   12.21
  24 -10  -3  116.00   18.23
 -22  10   3   -0.88   11.41
  22 -10  -3    4.78   13.98
 -20  10   3  158.92   10.53
  20 -10  -3  177.32   17.17
 -18  10   3   96.27    9.82
  18 -10  -3   89.55   13.63
 -16  10   3   11.06   11.59
  16 -10  -3   35.66   15.04
 -14  10   3  124.14    8.49
  14 -10  -3  156.09   14.51
 -12  10   3   -1.33    6.72
  12 -10  -3   -7.79   11.68
 -10  10   3  306.15   13.63
  10 -10  -3  292.26   17.87
  -8  10   3  305.98   11.33
   8 -10  -3  333.41   14.87
  -6  10   3   36.90    5.93
   6 -10  -3   33.45    7.34
  -4  10   3  141.84    8.14
   4 -10  -3  154.67    8.58
  -2  10   3  449.76   15.04
   2 -10  -3  425.25   21.59
   0  10   3  900.06   26.63
   0 -10  -3  939.96   44.33
   2  10   3  581.96   20.44
   4  10   3   65.74    8.58
  -4 -10  -3   52.12    8.94
   6  10   3   32.03    6.72
  -6 -10  -3   25.13   10.18
   8  10   3  686.46   20.79
  -8 -10  -3  719.64   33.27
  10  10   3  714.68   33.62
 -10 -10  -3  699.99   36.99
  12  10   3  178.83   19.55
 -12 -10  -3  148.21   15.93
  14  10   3   13.80   17.70
 -14 -10  -3   27.34   13.10
  16  10   3    5.75   12.74
 -16 -10  -3   38.58   14.16
  18  10   3  -15.75   19.55
 -18 -10  -3   14.87   15.48
  20  10   3   15.40   21.86
 -20 -10  -3   36.28   16.99
  22  10   3   20.97   17.87
 -22 -10  -3    6.81   12.56
  24  10   3   23.01   22.92
 -24 -10  -3   16.02   13.71
  26  10   3   60.35   23.18
 -26 -10  -3   52.74   16.63
  28  10   3    2.57   23.63
 -28 -10  -3   10.97   15.57
  30  10   3   12.56   21.50
 -30 -10  -3   13.01   14.33
 -33   9   3  223.24   17.17
  33  -9  -3  174.40   21.68
 -31   9   3  107.77   16.63
  31  -9  -3  144.14   21.15
 -29   9   3   90.96   17.34
  29  -9  -3   88.04   25.84
 -27   9   3  436.76   19.73
  27  -9  -3  432.07   25.57
 -25   9   3  305.27   16.02
  25  -9  -3  336.33   27.87
 -23   9   3  481.17   29.55
  23  -9  -3  485.86   29.82
 -21   9   3  122.82   10.53
  21  -9  -3  151.48   15.75
 -19   9   3  110.60    9.29
  19  -9  -3   96.00   13.36
 -17   9   3  308.90   13.80
  17  -9  -3  301.91   21.77
 -15   9   3 2109.36   61.41
  15  -9  -3 2212.18   81.32
 -13   9   3 1179.66   34.69
 -11   9   3  169.09   13.71
  11  -9  -3  161.84   14.25
  -9   9   3  373.93   14.87
   9  -9  -3  379.95   21.15
  -7   9   3 1499.44   42.21
   7  -9  -3 1508.03   41.85
  -5   9   3 2013.97   53.00
   5  -9  -3 1895.32   49.82
  -3   9   3  312.52   11.59
   3  -9  -3  332.26   18.05
  -1   9   3    0.97    4.34
   1  -9  -3    4.51    8.58
   1   9   3  330.04   13.01
  -1  -9  -3  345.17   18.14
   3   9   3  620.71   19.64
  -3  -9  -3  636.55   27.70
   5   9   3 1354.51   38.58
  -5  -9  -3 1355.83   60.52
   7   9   3   39.64    7.08
  -7  -9  -3   52.65    8.58
   9   9   3   90.08   13.54
  -9  -9  -3   84.77    9.91
  11   9   3  457.28   22.92
 -11  -9  -3  457.99   23.54
  13   9   3  709.02   33.89
 -13  -9  -3  636.55   33.89
  15   9   3  560.28   31.77
 -15  -9  -3  515.06   28.76
  17   9   3  394.11   26.99
 -17  -9  -3  350.75   24.69
  19   9   3  364.11   28.76
 -19  -9  -3  484.98   23.80
  21   9   3  362.16   30.70
 -21  -9  -3  453.21   30.79
  23   9   3  758.22   38.14
 -23  -9  -3  766.44   38.67
  25   9   3  594.08   40.61
 -25  -9  -3  544.00   37.61
  27   9   3  319.43   26.10
 -27  -9  -3  255.81   23.80
  29   9   3  105.03   25.22
 -29  -9  -3   71.67   29.47
  31   9   3   41.68   28.49
 -31  -9  -3   55.83   26.55
 -34   8   3    2.30    8.85
  34  -8  -3    3.54   16.19
 -32   8   3   62.65   27.61
  32  -8  -3   89.46   28.05
 -30   8   3   59.46   24.33
  30  -8  -3   51.32   25.84
 -28   8   3   38.93   12.21
  28  -8  -3   42.65   18.58
 -26   8   3    1.95   12.56
  26  -8  -3   -3.89   22.03
 -24   8   3    3.80    9.03
  24  -8  -3  -15.57   20.09
 -22   8   3  129.27   12.03
  22  -8  -3  130.96   20.53
 -20   8   3  120.69   10.35
  20  -8  -3  117.33   13.89
 -18   8   3   29.38    7.70
  18  -8  -3   36.63   11.15
 -16   8   3  360.75   14.78
  16  -8  -3  403.75   24.24
 -14   8   3  418.26   22.30
  14  -8  -3  423.22   23.63
 -12   8   3  311.55   13.27
  12  -8  -3  323.58   19.38
 -10   8   3  796.26   24.78
  10  -8  -3  777.42   34.07
  -8   8   3  127.15    8.05
   8  -8  -3  120.51   12.03
  -6   8   3    4.07    5.49
   6  -8  -3    9.82    9.03
  -4   8   3  345.97   13.63
   4  -8  -3  351.81   12.56
  -2   8   3  950.49   26.19
   2  -8  -3  923.06   39.91
   0   8   3  683.62   19.55
   0  -8  -3  647.88   30.00
   2   8   3   16.55    6.28
  -2  -8  -3    6.28    8.85
   4   8   3  873.07   25.13
  -4  -8  -3  879.00   34.42
   6   8   3  134.14    9.56
   8   8   3   -4.16   11.95
  -8  -8  -3   19.91    9.91
  10   8   3   45.48   13.10
 -10  -8  -3   18.58    7.43
  12   8   3   64.77   11.24
 -12  -8  -3   57.34   10.88
  14   8   3   39.29   16.10
 -14  -8  -3   45.75    9.03
  16   8   3   20.17   11.77
 -16  -8  -3   22.47   13.10
  18   8   3    6.19   12.65
 -18  -8  -3    5.04   12.83
  20   8   3   35.92   19.82
 -20  -8  -3   39.82   11.06
  22   8   3    8.76   15.48
 -22  -8  -3   -2.57   15.04
  24   8   3  153.08   27.78
 -24  -8  -3  160.60   17.25
  26   8   3   34.33   18.05
 -26  -8  -3   37.07   21.50
  28   8   3   37.87   20.26
 -28  -8  -3   43.18   18.40
  30   8   3   -5.57   24.42
 -30  -8  -3   -4.87   20.71
  32   8   3    7.88   20.88
 -32  -8  -3   17.43   22.12
 -35   7   3   63.44    7.43
  35  -7  -3   79.99   18.05
 -33   7   3   35.92   15.31
  33  -7  -3   39.99   27.78
 -31   7   3  125.82   17.87
  31  -7  -3  158.03   27.96
 -29   7   3   46.19   15.13
  29  -7  -3   32.47   25.04
 -27   7   3  594.08   36.54
  27  -7  -3  573.73   33.27
 -25   7   3  416.76   18.49
  25  -7  -3  474.45   33.09
 -23   7   3  100.34   10.18
  23  -7  -3   85.30   15.31
 -21   7   3  179.89   11.77
  21  -7  -3  224.75   21.06
 -19   7   3  333.14   16.28
  19  -7  -3  330.04   20.71
 -17   7   3  635.84   23.54
  17  -7  -3  719.37   33.80
 -15   7   3 2202.00   56.98
  15  -7  -3 2115.64   79.28
 -13   7   3  922.71   28.76
  13  -7  -3  942.08   39.38
 -11   7   3 1773.03   45.83
  11  -7  -3 1857.09   71.58
  -9   7   3 1155.86   41.41
   9  -7  -3 1120.47   45.92
  -7   7   3  903.06   34.15
   7  -7  -3  923.95   36.46
  -5   7   3  275.01   11.24
   5  -7  -3  282.62   11.41
  -3   7   3  277.84   11.77
   3  -7  -3  280.14   10.18
  -1   7   3  220.24    9.64
   1  -7  -3  203.69   13.27
   1   7   3  291.46   11.15
   3   7   3  710.70   19.64
  -3  -7  -3  703.53   29.29
   5   7   3 1405.47   37.96
  -5  -7  -3 1378.31   48.58
  -7  -7  -3 1300.09   53.53
   9   7   3  123.70   11.06
  -9  -7  -3  102.20   11.95
  11   7   3  156.70   13.54
 -11  -7  -3  135.20   12.48
  13   7   3  306.95   24.16
 -13  -7  -3  316.77   18.05
  15   7   3  630.00   31.94
 -15  -7  -3  560.46   27.52
  17   7   3 1018.62   44.77
 -17  -7  -3  944.74   49.64
  19   7   3  470.82   26.10
 -19  -7  -3  489.49   26.01
  21   7   3  471.18   28.14
 -21  -7  -3  490.02   25.75
  23   7   3  738.40   45.57
 -23  -7  -3  725.03   34.42
  25   7   3   80.79   17.43
 -25  -7  -3  105.47   19.73
  27   7   3  121.75   21.94
 -27  -7  -3  115.38   23.36
  29   7   3   31.15   22.30
 -29  -7  -3   19.02   24.60
  31   7   3  478.87   32.92
 -31  -7  -3  442.68   35.75
  33   7   3  431.00   24.60
 -33  -7  -3  491.00   36.99
 -34   6   3    3.80   16.72
  34  -6  -3   10.79   27.61
 -32   6   3   81.40   12.92
  32  -6  -3   96.80   26.28
 -30   6   3   47.25   13.01
  30  -6  -3   76.63   19.47
 -28   6   3   32.30   11.33
  28  -6  -3   38.93   24.95
 -26   6   3    1.42   10.00
  26  -6  -3   11.50   19.73
 -24   6   3   12.92    8.41
  24  -6  -3   29.11   12.12
 -22   6   3   37.69    7.17
  22  -6  -3   50.52   11.41
 -20   6   3   67.34    8.23
  20  -6  -3  101.05   16.90
 -18   6   3   23.98    7.26
  18  -6  -3    7.52   10.00
 -16   6   3  362.61   15.48
  16  -6  -3  411.89   24.16
 -14   6   3   54.77    6.19
  14  -6  -3   32.56   11.41
 -12   6   3  458.61   16.28
  12  -6  -3  481.70   23.89
 -10   6   3  341.90   12.92
  10  -6  -3  327.04   16.72
  -8   6   3  826.08   39.11
   8  -6  -3  770.78   24.24
  -6   6   3  371.28   12.48
   6  -6  -3  376.76   13.18
  -4   6   3  193.07    8.49
   4  -6  -3  203.34    9.11
  -2   6   3  352.16   11.77
   2  -6  -3  318.19   11.59
   0   6   3  353.58   13.36
   0  -6  -3  324.12   17.70
   2   6   3   51.41    6.37
  -2  -6  -3   46.45    7.70
   4   6   3   30.62    9.11
  -4  -6  -3   32.92    7.96
   6   6   3  269.26   17.25
  -6  -6  -3  293.94   14.51
   8   6   3   28.93   10.79
  -8  -6  -3   31.23    8.76
  10   6   3  539.66   25.39
 -10  -6  -3  546.92   26.63
  12   6   3   31.15    9.38
 -12  -6  -3   29.64    7.61
  14   6   3  135.82   12.83
 -14  -6  -3  143.70   13.36
  16   6   3  169.98   14.60
 -16  -6  -3  158.39   16.81
  18   6   3  542.67   30.53
 -18  -6  -3  531.52   28.05
  20   6   3  304.47   21.59
 -20  -6  -3  307.66   25.31
  22   6   3   37.78   18.05
 -22  -6  -3   26.90   14.33
  24   6   3  -17.87   14.07
 -24  -6  -3   -0.62   11.15
  26   6   3   68.40   22.56
 -26  -6  -3   61.50   20.53
  28   6   3   13.18   25.39
 -28  -6  -3   17.61   22.74
  30   6   3   86.98   35.66
 -30  -6  -3   97.77   18.58
  32   6   3   20.00   22.12
 -32  -6  -3   33.00   15.75
 -35   5   3   -2.30   13.71
  35  -5  -3   18.05   23.36
 -33   5   3  -16.72   12.30
  33  -5  -3  -30.62   26.19
 -31   5   3  377.56   20.17
  31  -5  -3  442.06   26.28
 -29   5   3  224.75   15.13
  29  -5  -3  241.21   22.12
 -27   5   3  255.98   16.10
  27  -5  -3  278.28   21.15
 -25   5   3  182.45   12.65
  25  -5  -3  162.01   21.32
 -23   5   3  324.20   15.31
  23  -5  -3  361.90   21.59
 -21   5   3  538.78   21.32
  21  -5  -3  576.29   28.40
 -19   5   3  150.78    9.73
  19  -5  -3  169.62   17.96
 -17   5   3   51.32    7.34
  17  -5  -3   57.87   12.74
 -15   5   3  756.27   23.18
  15  -5  -3  776.00   35.13
 -13   5   3 1923.28   50.26
  13  -5  -3 2026.89   70.79
 -11   5   3 6776.16  158.21
  11  -5  -3 7002.24  232.36
  -9   5   3 1706.67   64.06
   9  -5  -3 1691.01   61.14
  -7   5   3  391.63   13.63
   7  -5  -3  412.25   14.51
  -5   5   3   43.00    4.69
   5  -5  -3   53.71    8.67
  -3   5   3  240.68   15.40
   3  -5  -3  252.36   10.53
  -1   5   3 2653.71   68.57
   1   5   3 3286.37   78.48
  -1  -5  -3 3349.63  108.83
   3   5   3 1463.70   40.35
  -3  -5  -3 1378.57   50.97
   5   5   3   -0.44    8.49
  -5  -5  -3   14.69    7.26
   7   5   3  149.89   12.21
  -7  -5  -3  142.99   11.06
   9   5   3  325.53   18.94
  -9  -5  -3  333.94   20.62
  11   5   3  692.21   33.71
 -11  -5  -3  708.31   31.32
  13   5   3  455.34   23.98
 -13  -5  -3  458.52   27.78
  15   5   3  366.06   21.15
 -15  -5  -3  373.67   21.50
  17   5   3 1632.52   63.97
 -17  -5  -3 1644.64   61.50
  19   5   3 1432.64   67.60
 -19  -5  -3 1398.04   52.65
  21   5   3  840.95   39.02
 -21  -5  -3  887.76   38.31
  23   5   3  430.56   31.50
 -23  -5  -3  487.99   30.70
  25   5   3   10.79   14.69
 -25  -5  -3   16.90   13.10
  27   5   3  492.85   28.85
 -27  -5  -3  581.96   28.67
  29   5   3   83.44   22.56
 -29  -5  -3   65.83   25.66
  31   5   3   12.83   27.96
 -31  -5  -3   70.43   27.78
  33   5   3  -18.58   33.54
 -33  -5  -3  -20.00   19.11
 -36   4   3   16.10   17.96
 -34   4   3    7.88   26.10
  34  -4  -3   -3.63   17.43
 -32   4   3  -21.94   16.46
  32  -4  -3   14.42   24.60
 -30   4   3   -0.35   15.84
  30  -4  -3    0.00   16.28
 -28   4   3   13.54   14.33
  22  -4  -3  208.47   18.32
 -20   4   3   15.31    7.26
  20  -4  -3   -2.48    9.03
 -18   4   3   41.85    9.11
  18  -4  -3   18.67   12.65
 -16   4   3   17.08    7.17
  16  -4  -3   55.39   12.56
 -14   4   3   17.52    8.49
  14  -4  -3   13.54    9.38
 -12   4   3   23.45    8.32
  12  -4  -3   25.75    6.72
 -10   4   3  521.96   27.52
  10  -4  -3  511.52   25.31
  -8   4   3 1827.27   69.55
   8  -4  -3 1803.65   46.37
  -6   4   3  976.95   28.40
   6  -4  -3  987.30   25.75
  -4   4   3   23.18    3.98
   4  -4  -3   21.86    4.25
  -2   4   3  879.70   26.55
   2  -4  -3  839.97   23.18
   0   4   3   53.80    4.96
   0  -4  -3   65.21    6.64
   2   4   3   58.75    6.11
  -2  -4  -3   56.01    7.17
   4   4   3  353.31   21.15
  -4  -4  -3  318.72   15.40
   6   4   3   64.15    7.79
  -6  -4  -3   64.68    8.41
   8   4   3  498.34   26.46
  -8  -4  -3  484.89   21.59
  10   4   3    8.23    7.26
 -10  -4  -3   -1.24    5.66
  12   4   3   15.57    8.23
 -12  -4  -3   22.12    9.91
  14   4   3   63.44   13.10
 -14  -4  -3   35.04    7.61
  16   4   3  965.62   36.63
 -16  -4  -3  928.37   39.20
  18   4   3   24.24   10.97
 -18  -4  -3   34.07   12.48
  20   4   3   16.10   11.86
 -20  -4  -3   37.07   14.78
  22   4   3  -13.71   17.25
 -22  -4  -3  -14.07   10.62
  24   4   3   29.91   19.55
 -24  -4  -3   47.60   15.84
  26   4   3    4.87   22.56
 -26  -4  -3  -21.41   17.70
  28   4   3  -13.10   24.33
 -28  -4  -3   -2.39   19.64
  30   4   3   89.10   28.76
 -30  -4  -3   77.42   17.17
  32   4   3  -17.17   19.20
 -32  -4  -3   -4.78   26.37
  34   4   3   94.50   34.33
 -34  -4  -3   94.24   32.21
 -37   3   3   80.87   26.37
  37  -3  -3   30.17   18.32
 -35   3   3   27.78   18.32
  35  -3  -3    0.71   25.93
 -33   3   3  -39.82   24.16
  33  -3  -3   20.26   25.66
 -31   3   3  213.51   20.26
  31  -3  -3  213.78   22.39
 -29   3   3  226.25   20.26
  29  -3  -3  197.32   19.47
 -27   3   3  171.84   16.19
  27  -3  -3  162.99   22.83
 -25   3   3   19.73   11.50
  25  -3  -3   13.45   13.63
 -23   3   3   53.53    9.29
  23  -3  -3   30.79   12.65
 -21   3   3  124.85   11.59
  21  -3  -3   -9.20   10.18
 -19   3   3 1730.56   61.58
  19  -3  -3  -16.02   10.26
 -17   3   3 1686.05   66.63
  17  -3  -3  -48.67   13.01
 -15   3   3  948.37   29.47
  15  -3  -3   27.61   16.02
 -13   3   3  475.69   15.66
 -11   3   3 2149.09   56.45
  -9   3   3 1648.18   57.07
  -7   3   3 2312.70   92.29
   1  -3  -3 1092.51   30.70
  -1  -3  -3  446.93   19.64
  -3  -3  -3  602.40   27.25
  -5  -3  -3  627.88   25.93
  -7  -3  -3 2841.56   96.62
  -9  -3  -3 2449.76   88.57
 -11  -3  -3  208.73   13.18
 -13  -3  -3   66.81    8.05
  15   3   3  967.04   41.14
 -15  -3  -3  945.71   41.23
  17   3   3 1439.36   58.75
 -17  -3  -3 1338.93   56.45
  19   3   3 1109.94   49.20
 -19  -3  -3 1163.03   53.80
  21   3   3  391.36   26.01
 -21  -3  -3  392.42   25.39
  23   3   3  196.43   22.56
 -23  -3  -3  174.58   16.99
  25   3   3   30.62   20.44
 -25  -3  -3   64.33   15.31
  27   3   3  481.70   37.34
 -27  -3  -3  488.69   34.33
  29   3   3  193.51   21.68
 -29  -3  -3  204.84   20.44
  31   3   3   93.44   17.17
 -31  -3  -3  140.07   26.19
  33   3   3    7.52   30.17
 -33  -3  -3  -17.52   15.66
 -36   2   3    4.78   21.41
  36  -2  -3   18.49   19.55
 -34   2   3   13.18   26.10
  34  -2  -3   14.16   25.84
 -32   2   3  232.00   22.56
  32  -2  -3  190.95   28.40
 -30   2   3  211.30   18.94
  30  -2  -3  237.58   19.47
 -28   2   3  123.61   18.76
  28  -2  -3  109.28   15.57
 -26   2   3   17.34   14.16
  26  -2  -3   26.72   17.96
 -24   2   3  385.35   25.04
  24  -2  -3  400.65   27.08
 -22   2   3   42.30   10.35
  22  -2  -3   49.99   13.36
 -20   2   3  424.72   22.30
  20  -2  -3  420.83   25.13
 -18   2   3   -9.47    9.47
  18  -2  -3   -5.49    8.85
 -16   2   3   86.89    8.32
  16  -2  -3   85.30   11.41
 -14   2   3   20.97    5.84
  14  -2  -3   31.50   10.79
 -12   2   3  143.08    7.61
  12  -2  -3  139.01   10.35
 -10   2   3   16.63    3.89
  10  -2  -3   11.06    8.14
  -8   2   3   60.08    4.60
   8  -2  -3   64.68    7.34
  -6   2   3  107.86    5.49
   6  -2  -3  104.76    7.26
  -4   2   3  601.07   19.20
   4  -2  -3  606.20   18.49
  -2   2   3   88.40    5.22
   2  -2  -3  102.11    8.67
   0   2   3  211.03    7.34
   0  -2  -3  234.22   13.01
   2   2   3   -4.96    6.55
  -2  -2  -3    5.04    4.51
   4   2   3   17.25    7.88
  -4  -2  -3   29.29    6.81
   6   2   3   16.02    6.19
  -6  -2  -3   11.77    4.42
   8   2   3   92.38   10.26
  -8  -2  -3   86.27    7.96
  10   2   3  534.53   23.54
 -10  -2  -3  548.42   29.02
  12   2   3 1010.84   46.63
 -18  -2  -3  313.41   21.32
  20   2   3  245.01   23.18
 -20  -2  -3  224.66   15.75
  22   2   3   47.60   13.36
 -22  -2  -3   51.06   10.71
  24   2   3   15.84   13.27
 -24  -2  -3    7.88   11.50
  26   2   3  134.32   22.21
 -26  -2  -3   54.77   12.56
  28   2   3  -20.44   22.12
 -28  -2  -3  -24.16   19.02
  30   2   3  -18.76   14.07
 -30  -2  -3   22.74   18.14
  32   2   3  -12.30   17.79
 -32  -2  -3   99.01   17.17
  34   2   3    9.73   16.63
 -34  -2  -3   59.20   25.66
 -37   1   3  134.32   24.42
  37  -1  -3  113.61   32.92
 -35   1   3  381.01   26.99
  35  -1  -3  358.89   30.70
 -33   1   3  158.03   18.23
  33  -1  -3  180.68   29.02
 -31   1   3   33.98   15.57
  31  -1  -3   36.54   17.25
 -29   1   3   33.89   17.87
  29  -1  -3   20.00   14.42
 -27   1   3   -5.84   11.77
  27  -1  -3    6.28   13.80
 -25   1   3  128.92   13.98
  25  -1  -3  116.89   19.82
 -23   1   3 1499.53   63.27
  23  -1  -3 1488.82   61.23
 -21   1   3   56.01   11.95
  21  -1  -3   56.54   10.71
 -19   1   3  805.55   37.16
  19  -1  -3  900.23   42.12
 -17   1   3  902.80   36.01
  17  -1  -3  959.07   47.60
 -15   1   3 1107.11   43.53
  15  -1  -3 1185.50   49.99
 -13   1   3 1152.68   52.74
  13  -1  -3 1163.21   53.44
 -11   1   3  653.54   19.29
  11  -1  -3  691.15   29.91
  -9   1   3  917.66   27.25
   9  -1  -3  954.47   41.85
  -7   1   3 4696.09  109.72
   7  -1  -3 4837.49  118.92
  -5   1   3 7629.23  251.20
   5  -1  -3 7898.84  194.13
  -3   1   3 6239.51  142.28
   3  -1  -3 6101.92  141.84
  -1   1   3  314.74    9.64
   1  -1  -3  350.66   14.95
   1   1   3  627.97   30.97
  -1  -1  -3  625.67   27.78
   3   1   3  991.28   35.48
  -3  -1  -3 1017.74   40.61
   5   1   3  344.02   19.38
  -5  -1  -3  361.01   19.91
   7   1   3   24.95    8.41
  -7  -1  -3   19.73    4.87
   9   1   3 1703.22   68.49
  -9  -1  -3 1557.49   61.41
  11   1   3 2094.32   81.40
 -11  -1  -3 2078.57   81.76
  13   1   3 2342.43   88.57
 -13  -1  -3 2309.60   83.44
  15   1   3 3115.15  120.16
 -15  -1  -3 3160.10  112.20
  17   1   3   -0.44   11.15
 -17  -1  -3    7.61   10.18
  19   1   3  185.20   15.40
 -19  -1  -3  195.99   15.84
  21   1   3  438.70   33.00
 -21  -1  -3  402.69   28.05
  23   1   3  735.30   38.76
 -23  -1  -3  839.00   45.04
  25   1   3  524.97   29.02
 -25  -1  -3  531.61   30.70
  27   1   3  107.33   17.70
 -27  -1  -3  149.80   16.19
  29   1   3  101.05   22.30
 -29  -1  -3   90.25   16.46
  31   1   3   50.79   17.43
 -31  -1  -3   38.67   27.78
  33   1   3    8.41   20.35
 -36   0   3  -24.86   19.47
  36   0  -3   -6.19   29.64
 -34   0   3    3.10   18.49
  34   0  -3    5.66   28.14
 -32   0   3   14.95   19.29
  32   0  -3  -11.06   24.51
 -30   0   3   -2.30   12.21
  30   0  -3    0.88   15.57
 -28   0   3   -0.71   18.23
  28   0  -3    6.02   19.73
 -26   0   3   -3.72   13.63
  26   0  -3   21.86   12.03
 -24   0   3    3.63    8.49
  24   0  -3   -0.35   13.71
 -22   0   3    1.50    7.70
  22   0  -3    3.10    9.11
 -20   0   3   -7.34   10.44
  20   0  -3  -10.53   12.03
 -18   0   3    3.98    7.08
  18   0  -3    3.98    8.58
 -16   0   3    6.64    7.88
  16   0  -3  -15.22    8.85
 -14   0   3    2.74    4.69
  14   0  -3    0.44   10.09
 -12   0   3   -6.55    6.46
  12   0  -3   -1.15    5.31
 -10   0   3    2.12    5.57
  10   0  -3    4.96    6.81
  -8   0   3    2.48    3.89
   8   0  -3   -5.75    6.11
  -6   0   3    3.36    2.92
   6   0  -3    0.09    3.10
  -4   0   3    0.27    2.57
   4   0  -3    1.95    3.19
  -2   0   3    1.15    3.10
   2   0  -3   -2.12    3.19
   0   0   3    1.77    2.74
   0   0  -3    0.71    3.54
   2   0   3   -5.66    4.96
  -2   0  -3    7.79    4.60
   4   0   3   -4.51    5.84
  -4   0  -3    2.92    5.22
   6   0   3    2.65    5.31
  -6   0  -3   -0.97    4.34
   8   0   3  -12.65    8.32
  10   0   3    2.83    8.49
 -10   0  -3    7.34    7.43
  12   0   3   -6.46    9.56
 -12   0  -3   -0.09    6.02
  14   0   3   -6.37    7.43
 -14   0  -3   -0.18    5.84
  16   0   3   10.53   11.15
 -16   0  -3   -1.33    6.81
  18   0   3   -1.86    8.58
 -18   0  -3   -8.76   11.41
  20   0   3   11.41   10.79
 -20   0  -3    0.35    7.34
  22   0   3    9.03    9.91
 -22   0  -3   -3.72   13.27
  24   0   3    7.26   12.03
 -24   0  -3  -16.90   14.78
  26   0   3   -6.19   18.49
 -26   0  -3   -7.17   13.63
  28   0   3   -1.15   13.89
 -28   0  -3   -8.05   18.58
  30   0   3    2.83   20.97
 -30   0  -3   -7.17   22.56
  32   0   3   -4.78   26.01
 -32   0  -3    3.19   22.47
  34   0   3    3.10   17.25
 -34   0  -3   -3.27   28.49
 -37  -1   3  174.05   21.77
  37   1  -3  143.79   23.18
 -35  -1   3  418.88   28.49
  35   1  -3  348.80   32.38
 -33  -1   3  154.23   26.28
  33   1  -3  163.87   25.75
 -31  -1   3   23.01   19.55
  31   1  -3   18.40   17.08
 -29  -1   3   23.09   11.77
  29   1  -3   19.82   15.75
 -27  -1   3   13.98   15.48
 -25  -1   3  120.51   13.27
 -23  -1   3 1497.50   64.86
 -21  -1   3   48.40    9.56
 -19  -1   3  896.34   40.08
 -17  -1   3  958.63   46.10
  17   1  -3  977.39   46.10
 -15  -1   3 1124.63   43.98
  15   1  -3 1222.05   52.91
 -13  -1   3 1182.23   47.34
  13   1  -3 1231.60   57.87
 -11  -1   3  672.21   29.29
  11   1  -3  732.82   31.41
  -9  -1   3  954.38   25.31
   9   1  -3  991.99   39.46
  -7  -1   3 4758.56  110.43
   7   1  -3 4800.68  173.16
  -5  -1   3 8232.69  184.84
   5   1  -3 8362.94  260.23
  -3  -1   3 6308.53  144.67
   3   1  -3 6265.79  144.85
  -1  -1   3  345.00   11.24
   1   1  -3  359.69   16.90
   1  -1   3  638.14   24.51
  -1   1  -3  620.71   31.50
   3  -1   3  958.01   37.16
  -3   1  -3 1001.10   35.04
   5  -1   3  383.31   19.47
  -5   1  -3  389.86   19.82
   7  -1   3   22.56    5.93
  -7   1  -3   15.04    4.69
   9  -1   3 1702.42   64.15
  -9   1  -3 1606.15   64.06
  11  -1   3 2292.08   88.40
 -11   1  -3 2148.38   83.17
  13  -1   3 2456.22   97.33
 -13   1  -3 2402.15   97.42
  15  -1   3 3316.72  125.74
 -15   1  -3 3154.00  118.48
  17  -1   3   -0.27   11.86
 -17   1  -3    7.61    7.26
  19  -1   3  203.07   19.91
 -19   1  -3  198.65   14.33
  21  -1   3  366.15   22.74
 -21   1  -3  407.29   25.84
  23  -1   3  863.33   35.57
 -23   1  -3  810.33   39.11
  25  -1   3  533.82   33.98
 -25   1  -3  535.33   31.85
  27  -1   3  130.07   18.49
 -27   1  -3  157.59   22.83
  29  -1   3  110.34   17.17
 -29   1  -3   97.07   22.92
  31  -1   3   44.60   23.36
 -31   1  -3   48.31   24.86
  33  -1   3    3.80   24.24
 -33   1  -3  -11.06   24.69
 -38  -2   3   38.93   27.96
  38   2  -3   30.88   34.77
 -36  -2   3   70.34   22.03
  36   2  -3   21.24   16.99
 -34  -2   3   -1.59   19.47
  34   2  -3   19.82   16.55
 -32  -2   3  253.42   24.33
  32   2  -3  217.05   14.69
 -30  -2   3  262.35   23.01
 -28  -2   3  116.44   19.29
  28   2  -3  104.15   16.02
 -26  -2   3   24.07   10.26
  26   2  -3   -9.91   17.70
 -24  -2   3  403.22   24.86
  24   2  -3  388.35   25.93
 -22  -2   3   35.84    9.38
  22   2  -3   32.83    9.56
 -20  -2   3  424.81   21.24
  20   2  -3  380.30   25.39
 -18  -2   3   -2.65    6.81
  18   2  -3    8.05    9.56
 -16  -2   3  118.48   11.15
 -14  -2   3   18.58    5.66
  14   2  -3   36.90    9.73
 -12  -2   3  157.85   11.33
  12   2  -3  132.99   11.24
 -10  -2   3   12.48    4.69
  10   2  -3    8.85    4.87
  -8  -2   3   78.48    6.81
   8   2  -3   74.41    5.84
  -6  -2   3  118.57    5.75
   6   2  -3  112.91    9.03
  -4  -2   3  620.00   25.48
   4   2  -3  618.50   32.12
  -2  -2   3   97.51    4.69
   2   2  -3   99.01    6.28
   0  -2   3  226.52    8.14
   0   2  -3  242.27   11.68
   2  -2   3   -1.77    4.25
  -2   2  -3   -1.24    2.92
   4  -2   3   26.72    4.42
  -4   2  -3   26.46    5.40
   6  -2   3   18.14    4.78
  -6   2  -3   17.87    4.42
   8  -2   3   99.46    7.88
  -8   2  -3  100.34    8.49
  10  -2   3  569.75   23.63
 -10   2  -3  552.85   26.01
  12  -2   3 1051.45   40.97
 -12   2  -3 1038.53   42.03
  14  -2   3  351.28   22.39
 -14   2  -3  333.32   17.61
  16  -2   3  500.02   29.02
 -16   2  -3  540.28   33.89
  18  -2   3  334.47   21.24
 -18   2  -3  267.04   21.32
  20  -2   3  275.36   18.94
 -20   2  -3  222.80   21.94
  22  -2   3   61.41   16.37
 -22   2  -3   54.33   14.51
  24  -2   3   -0.09   11.06
 -24   2  -3   11.33   11.95
  26  -2   3   89.10   15.13
 -26   2  -3   68.40   20.88
  28  -2   3   17.70   15.84
 -28   2  -3   -8.85   18.49
  30  -2   3   10.88   21.77
 -30   2  -3   26.81   23.27
  32  -2   3  113.88   28.93
 -32   2  -3   52.38   29.29
  34  -2   3    6.28   20.17
 -34   2  -3   19.11   27.78
 -37  -3   3   49.37   27.78
  37   3  -3   61.85   14.69
 -35  -3   3   49.20   28.49
  35   3  -3   23.89   23.01
 -33  -3   3   14.60   22.47
 -31  -3   3  254.66   27.08
 -29  -3   3  258.11   24.95
  29   3  -3  256.16   28.76
 -27  -3   3  206.34   18.05
  27   3  -3  215.99   21.86
 -25  -3   3    5.04   10.18
  25   3  -3   -1.24   11.06
 -23  -3   3   67.07   13.98
  23   3  -3   61.23   16.55
 -21  -3   3  139.63   15.48
  21   3  -3  158.47   16.46
 -19  -3   3 1969.73   76.63
  19   3  -3 1975.40   92.47
 -17  -3   3 1871.87   72.11
  17   3  -3 1817.01   69.90
 -15  -3   3  986.42   37.96
  15   3  -3 1007.47   47.87
 -13  -3   3  529.84   24.95
 -11  -3   3 2324.11   79.64
  11   3  -3 2383.57   86.71
  -9  -3   3 1926.11   66.89
   9   3  -3 1916.91   69.46
  -7  -3   3 2473.56   58.93
   7   3  -3 2365.08   81.23
  -5  -3   3 1399.54   49.37
   5   3  -3 1430.87   55.48
  -3  -3   3 2566.20   59.73
   3   3  -3 2633.36   61.67
  -1  -3   3 1064.81   29.20
   1   3  -3 1089.23   39.20
   1  -3   3  486.48   22.39
  -1   3  -3  463.21   17.61
   3  -3   3  591.25   26.90
  -3   3  -3  638.06   27.43
   5  -3   3  731.85   30.00
  -5   3  -3  738.22   31.32
   7  -3   3 3132.58  114.06
  -7   3  -3 3110.02  115.29
   9  -3   3 2758.03  100.52
  -9   3  -3 2773.43   99.90
  11  -3   3  250.41   17.79
 -11   3  -3  257.31   15.93
  13  -3   3   59.28   11.33
 -13   3  -3   54.77    9.03
  15  -3   3  999.25   39.55
 -15   3  -3  962.26   41.41
  17  -3   3 1456.44   57.07
 -17   3  -3 1410.34   58.13
  19  -3   3 1266.20   50.70
 -19   3  -3 1259.21   59.73
  21  -3   3  408.26   24.78
 -21   3  -3  408.17   26.55
  23  -3   3  231.92   21.41
 -23   3  -3  208.29   16.99
  25  -3   3   49.37   19.02
 -25   3  -3   58.49   16.72
  27  -3   3  423.31   32.65
 -27   3  -3  409.33   28.58
  29  -3   3  197.14   24.86
 -29   3  -3  199.80   26.10
  31  -3   3   94.59   26.90
 -31   3  -3  125.38   26.90
  33  -3   3   10.62   23.54
 -33   3  -3   13.27   24.33
 -38  -4   3  -12.21   22.30
  38   4  -3   -2.48   13.45
 -36  -4   3  -14.25   19.64
 -34  -4   3   11.86   16.19
 -32  -4   3    7.61   15.04
  32   4  -3   -8.14   18.32
 -30  -4   3    6.64   13.10
  30   4  -3   -6.11   17.08
 -28  -4   3   -1.50   16.28
  28   4  -3    8.67   14.16
 -26  -4   3   49.99   15.66
  26   4  -3   49.73   13.18
 -24  -4   3  176.35   17.52
  24   4  -3  178.65   20.00
 -22  -4   3  217.23   20.17
  22   4  -3  196.52   16.02
 -20  -4   3    1.68    9.64
  20   4  -3    8.67   12.48
 -18  -4   3   30.53    9.73
  18   4  -3   30.00    8.76
 -16  -4   3   57.87    7.88
  16   4  -3   46.90    9.91
 -14  -4   3   20.17    7.34
  14   4  -3   23.54    6.37
 -12  -4   3   38.05    6.55
 -10  -4   3  527.54   30.08
  10   4  -3  557.80   26.72
  -8  -4   3 1837.72   70.88
   8   4  -3 1887.97   71.67
  -6  -4   3  971.90   39.55
   6   4  -3 1008.80   40.97
  -4  -4   3   26.10    2.12
   4   4  -3   19.38    2.74
  -2  -4   3  862.01   20.97
   2   4  -3  872.27   30.53
   0  -4   3   64.42    3.54
   0   4  -3   68.84    4.42
   2  -4   3   56.19    4.69
  -2   4  -3   53.62    4.34
   4  -4   3  372.52   19.02
  -4   4  -3  386.05   17.17
   6  -4   3   74.50    7.88
  -6   4  -3   68.49    6.99
   8  -4   3  539.66   24.69
  -8   4  -3  531.26   25.48
  10  -4   3    7.52    5.13
 -10   4  -3   11.24    4.42
  12  -4   3   23.45    9.73
 -12   4  -3   18.58    7.43
  14  -4   3   66.45   11.77
 -14   4  -3   62.03    7.52
  16  -4   3  980.84   46.54
 -16   4  -3  928.64   38.40
  18  -4   3   40.53   14.33
 -18   4  -3   26.81    8.41
  20  -4   3   12.74   14.42
 -20   4  -3   27.52   13.18
  22  -4   3   -5.93   15.48
 -22   4  -3    0.62    9.03
  24  -4   3   39.20   18.32
 -24   4  -3   29.02   11.50
  26  -4   3   16.99   19.20
 -26   4  -3   -8.67   18.23
  28  -4   3   -1.24   15.13
 -28   4  -3   -0.80   14.78
  30  -4   3   89.37   18.05
 -30   4  -3   73.26   17.52
  32  -4   3    1.24   18.94
 -32   4  -3   -0.88   19.64
  34  -4   3  109.54   27.16
 -34   4  -3  190.86   35.92
 -37  -5   3   62.47   20.53
 -35  -5   3   43.53   26.37
 -33  -5   3  -12.56   17.43
  33   5  -3   15.84   18.32
 -31  -5   3  535.33   26.99
  31   5  -3  504.36   37.07
 -29  -5   3  241.74   24.33
  29   5  -3  234.75   26.90
 -27  -5   3  296.42   19.29
  27   5  -3  312.52   28.49
 -25  -5   3  191.39   14.51
  25   5  -3  198.38   20.71
 -23  -5   3  342.87   23.45
  23   5  -3  343.94   23.80
 -21  -5   3  560.54   31.94
  21   5  -3  580.89   38.84
 -19  -5   3  158.21   13.54
  19   5  -3  170.15   17.17
 -17  -5   3   41.94    7.96
  17   5  -3   52.56   11.59
 -15  -5   3  779.81   30.70
  15   5  -3  794.67   35.66
 -13  -5   3 1973.27   71.58
  13   5  -3 2075.12   75.56
 -11  -5   3 6711.75  239.53
  11   5  -3 7121.16  239.08
  -9  -5   3 1784.18   65.30
   9   5  -3 1739.41   69.11
  -7  -5   3  427.55   12.56
   7   5  -3  400.65   17.17
  -5  -5   3   42.65    3.89
   5   5  -3   46.54    3.54
  -3  -5   3  236.78    6.11
  -1  -5   3 2701.05   60.61
   1  -5   3 3221.60  103.61
  -1   5  -3 3288.94  107.15
   3  -5   3 1520.24   61.23
   5  -5   3    4.96    5.22
  -5   5  -3    6.55    4.07
   7  -5   3  148.83   10.44
  -7   5  -3  162.01    9.73
   9  -5   3  387.82   19.47
  -9   5  -3  371.10   18.40
  11  -5   3  705.66   31.77
 -11   5  -3  751.23   35.04
  13  -5   3  513.47   24.42
 -13   5  -3  466.40   24.33
  15  -5   3  372.34   20.71
 -15   5  -3  345.97   21.15
  17  -5   3 1653.05   67.16
 -17   5  -3 1712.60   72.82
  19  -5   3 1546.60   67.16
 -19   5  -3 1493.43   63.89
  21  -5   3  868.55   38.49
 -21   5  -3  877.49   44.86
  23  -5   3  494.53   29.55
 -23   5  -3  436.05   29.11
  25  -5   3   15.75   18.67
 -25   5  -3   18.85   12.30
  27  -5   3  501.79   26.99
 -27   5  -3  496.22   28.40
  29  -5   3   50.44   25.31
 -29   5  -3   66.98   31.15
  31  -5   3   23.98   25.75
 -31   5  -3   50.08   31.06
  33  -5   3    6.99   14.87
 -33   5  -3    1.50   23.71
 -36  -6   3   19.02   22.92
 -34  -6   3   37.34   26.19
  34   6  -3   18.94   18.67
 -32  -6   3   98.39   18.67
  32   6  -3  113.26   26.90
 -30  -6   3   39.64   20.17
  30   6  -3   41.94   23.45
 -28  -6   3   35.13   17.87
  28   6  -3   44.95   20.88
 -26  -6   3   32.30   13.98
  26   6  -3    2.57   18.76
 -24  -6   3   25.57   14.60
  24   6  -3   38.14   17.96
 -22  -6   3   27.25   13.27
  22   6  -3   33.27   13.10
 -20  -6   3   76.89   13.63
  20   6  -3   87.69   14.69
 -18  -6   3   17.17    9.82
  18   6  -3   21.59    8.41
 -16  -6   3  371.37   18.23
  16   6  -3  392.25   25.22
 -14  -6   3   52.29    8.32
  14   6  -3   67.69    9.11
 -12  -6   3  435.87   21.50
  12   6  -3  473.74   22.65
 -10  -6   3  325.97   14.69
  -8  -6   3  703.18   27.87
   8   6  -3  804.58   31.85
  -6  -6   3  344.02   14.33
   6   6  -3  338.80   15.93
   2  -6   3   44.86    4.42
  -2   6  -3   45.66    3.89
   4  -6   3   37.16    4.87
  -4   6  -3   32.83    4.42
   6  -6   3  272.44   14.07
  -6   6  -3  298.10   14.07
   8  -6   3   31.85    7.34
  -8   6  -3   30.79    6.19
  10  -6   3  532.58   28.67
 -10   6  -3  531.34   25.13
  12  -6   3   27.96    7.26
 -12   6  -3   32.83    7.79
  14  -6   3  156.00   12.30
 -14   6  -3  121.84   12.65
  16  -6   3  183.87   13.36
 -16   6  -3  138.03   15.22
  18  -6   3  561.69   29.64
 -18   6  -3  592.49   28.23
  20  -6   3  301.29   22.92
 -20   6  -3  307.13   21.06
  22  -6   3   24.86   18.67
 -22   6  -3   27.96   14.87
  24  -6   3    2.83   12.92
 -24   6  -3    4.25   15.48
  26  -6   3   67.87   22.03
 -26   6  -3   78.13   21.41
  28  -6   3    3.72   22.03
 -28   6  -3   31.32   15.66
  30  -6   3   92.55   18.94
 -30   6  -3   94.77   23.71
  32  -6   3    8.94   16.02
 -32   6  -3   -3.54   32.03
  34  -6   3    9.11   23.71
 -34   6  -3   32.65   25.84
 -37  -7   3   11.77   20.26
 -35  -7   3  187.23   27.70
  35   7  -3  170.07   24.51
 -33  -7   3   61.94   30.26
  33   7  -3   15.13   24.95
 -31  -7   3  201.30   18.94
  31   7  -3  163.96   27.34
 -29  -7   3   77.33   21.94
  29   7  -3   35.92   22.65
 -27  -7   3  618.23   32.56
  27   7  -3  602.31   30.62
 -25  -7   3  482.94   28.85
  25   7  -3  519.93   28.58
 -23  -7   3  114.94   15.04
  23   7  -3   75.92   17.61
 -21  -7   3  220.86   15.84
  21   7  -3  229.17   19.55
 -19  -7   3  311.02   20.00
  19   7  -3  350.84   22.92
 -17  -7   3  711.59   30.53
  17   7  -3  685.22   33.89
 -15  -7   3 2241.02   78.31
  15   7  -3 2252.08   90.52
 -13  -7   3  926.51   41.59
  13   7  -3  912.09   38.40
 -11  -7   3 1582.79   59.02
  11   7  -3 1719.50   65.39
  -9  -7   3 1149.40   38.76
   9   7  -3 1099.94   40.79
  -7  -7   3  900.14   31.23
   7   7  -3  882.89   32.74
  -1   7  -3  280.67   10.35
   3  -7   3  674.69   30.79
  -3   7  -3  668.14   26.46
   5  -7   3 1396.71   58.49
  -5   7  -3 1380.87   52.47
   7  -7   3 1407.69   60.61
  -7   7  -3 1306.28   49.46
   9  -7   3  138.57   11.77
  -9   7  -3  108.75    8.32
  11  -7   3  160.77   12.74
 -11   7  -3  127.95   10.97
  13  -7   3  326.68   20.88
 -13   7  -3  303.41   19.73
  15  -7   3  623.37   28.14
 -15   7  -3  561.34   28.93
  17  -7   3  976.06   43.71
 -17   7  -3  926.42   48.49
  19  -7   3  454.27   24.60
 -19   7  -3  527.27   28.93
  21  -7   3  474.63   27.87
 -21   7  -3  484.09   25.57
  23  -7   3  720.79   35.30
 -23   7  -3  701.41   36.81
  25  -7   3   89.63   15.84
 -25   7  -3   84.59   19.82
  27  -7   3  124.23   17.61
 -27   7  -3  112.64   23.71
  29  -7   3   15.66   24.60
 -29   7  -3    0.18   16.55
  31  -7   3  438.08   27.87
 -31   7  -3  506.39   23.18
  33  -7   3  459.58   31.15
 -33   7  -3  458.70   33.98
 -36  -8   3    5.49   25.75
 -34  -8   3   70.43   16.81
  34   8  -3   -6.28   35.30
 -32  -8   3  121.93   26.90
  32   8  -3   85.12   19.73
 -30  -8   3   66.36   20.09
  30   8  -3   39.64   25.04
 -28  -8   3   58.66   22.47
  28   8  -3   34.24   22.74
 -26  -8   3    4.34   16.72
  26   8  -3    3.98   21.41
 -24  -8   3   10.88   10.53
  24   8  -3   10.79   18.76
 -22  -8   3  114.50   16.10
  22   8  -3  149.01   19.38
 -20  -8   3  125.20   14.16
  20   8  -3  113.26   16.90
 -18  -8   3   37.07   11.15
  18   8  -3   36.01   12.65
 -16  -8   3  359.15   22.65
  16   8  -3  374.90   23.18
 -14  -8   3  395.43   20.00
  14   8  -3  442.77   23.89
 -12  -8   3  297.04   17.96
  12   8  -3  305.89   15.57
 -10  -8   3  776.97   30.26
  10   8  -3  780.69   32.30
  -8  -8   3  124.67    6.81
   8   8  -3  114.94    7.26
   4  -8   3  852.19   38.22
  -4   8  -3  839.71   34.69
   6  -8   3  139.80   10.71
  -6   8  -3  139.72   10.97
   8  -8   3    4.87    6.11
  -8   8  -3   11.77    4.16
  10  -8   3   17.08    8.41
 -10   8  -3   16.19    5.57
  12  -8   3   62.38    8.58
 -12   8  -3   66.45   10.09
  14  -8   3   55.39   12.65
 -14   8  -3   68.31   11.50
  16  -8   3   35.84   10.88
 -16   8  -3   21.06   11.77
  18  -8   3    3.63   10.62
 -18   8  -3    4.51    9.82
  20  -8   3    5.40   15.93
 -20   8  -3   31.06   10.71
  22  -8   3    8.85   14.51
 -22   8  -3   -0.53   11.24
  24  -8   3  174.93   18.94
 -24   8  -3  135.47   17.61
  26  -8   3   65.65   17.08
 -26   8  -3   51.32   21.94
  28  -8   3   46.45   21.50
 -28   8  -3   33.09   26.19
  30  -8   3   20.35   19.29
 -30   8  -3  -11.33   22.65
 -32   8  -3    1.68   33.54
 -37  -9   3  121.66   29.64
 -35  -9   3  237.05   40.88
  35   9  -3  179.71   28.05
 -33  -9   3  238.99   36.81
  33   9  -3  198.38   36.72
 -31  -9   3  179.44   31.41
  31   9  -3  171.39   22.92
 -29  -9   3   67.96   24.69
  29   9  -3   64.42   26.46
 -27  -9   3  417.02   31.23
  27   9  -3  396.76   33.54
 -25  -9   3  315.18   23.89
  25   9  -3  345.53   30.35
 -23  -9   3  466.31   32.56
  23   9  -3  513.65   35.66
 -21  -9   3  108.83   15.48
  21   9  -3  126.89   16.28
 -19  -9   3  104.68   14.16
  19   9  -3   92.64   14.87
 -17  -9   3  319.96   19.38
  17   9  -3  273.15   18.49
 -15  -9   3 2080.78   76.36
  15   9  -3 2086.71   78.66
 -13  -9   3 1084.28   40.88
  13   9  -3 1147.01   47.25
 -11  -9   3  127.24    9.20
  11   9  -3  151.48   11.24
  -9  -9   3  355.35   14.69
   3  -9   3  555.15   24.24
  -3   9  -3  589.21   23.45
   5  -9   3 1272.92   54.77
  -5   9  -3 1274.08   46.98
   7  -9   3   38.76    8.23
  -7   9  -3   32.74    6.02
   9  -9   3   93.17   10.35
  -9   9  -3   85.65   10.44
  11  -9   3  484.80   26.28
 -11   9  -3  500.46   26.28
 -13   9  -3  597.53   27.34
  15  -9   3  481.88   26.46
 -15   9  -3  501.88   29.82
  17  -9   3  366.76   22.56
 -17   9  -3  366.94   24.86
  19  -9   3  429.59   25.22
 -19   9  -3  423.04   26.99
  21  -9   3  387.47   23.89
 -21   9  -3  383.75   22.83
  23  -9   3  677.52   40.53
 -23   9  -3  765.56   35.13
  25  -9   3  453.39   26.10
 -25   9  -3  468.96   33.98
 -27   9  -3  326.77   33.62
  29  -9   3   93.70   16.37
 -29   9  -3   72.03   17.52
  31  -9   3   60.97   25.93
 -31   9  -3   17.70   31.59
 -36 -10   3   74.86   21.24
 -34 -10   3  -11.15   21.24
  34  10  -3   15.48   40.17
 -32 -10   3   11.86   16.28
  32  10  -3   45.39   19.64
 -30 -10   3    7.08   23.18
  30  10  -3    7.70   28.76
 -28 -10   3   -5.49   20.79
  28  10  -3   -2.04   26.99
 -26 -10   3  124.14   21.32
  26  10  -3   64.59   25.75
 -24 -10   3   74.77   19.64
  24  10  -3  111.67   19.11
 -22 -10   3   -2.39   14.51
  22  10  -3    8.94   18.40
  20  10  -3  119.54   18.05
 -18 -10   3   75.74   12.39
  18  10  -3   70.17   12.30
 -16 -10   3   35.57   10.18
  16  10  -3    9.73   10.35
 -14 -10   3  109.72    9.73
  14  10  -3  127.68   11.77
 -12 -10   3    3.80    5.84
  12  10  -3    1.06    7.34
 -10 -10   3  285.36   14.60
  10  10  -3  287.66   15.40
   4 -10   3   46.37    6.55
  -4  10  -3   47.52    3.98
   6 -10   3   22.56    5.75
  -6  10  -3   28.93    5.04
   8 -10   3  683.45   31.85
  -8  10  -3  677.08   28.14
  10 -10   3  662.48   32.30
 -10  10  -3  657.34   28.76
  12 -10   3  166.08   13.27
 -12  10  -3  153.25   14.78
  14 -10   3   14.33   12.21
 -14  10  -3   19.29   11.95
  16 -10   3   22.21   15.93
 -16  10  -3   31.41   14.42
  18 -10   3   -5.66   11.24
 -18  10  -3    0.27   11.77
  20 -10   3   31.77   19.55
 -20  10  -3   49.64   13.98
  22 -10   3    9.64   22.12
 -22  10  -3    6.46   20.00
  24 -10   3   35.13   25.93
 -24  10  -3    6.19   22.74
  26 -10   3   74.59   20.44
 -26  10  -3   47.07   27.61
  28 -10   3   -5.31   21.15
 -28  10  -3   37.43   21.50
 -30  10  -3   97.15   28.40
 -35 -11   3  124.76   23.63
 -33 -11   3  281.38   29.11
  33  11  -3  229.79   42.83
 -31 -11   3   69.11   29.02
  31  11  -3   31.23   30.44
 -29 -11   3   57.69   18.32
  29  11  -3   31.59   29.38
 -27 -11   3  177.41   25.93
  27  11  -3  171.13   32.03
 -25 -11   3   34.69   20.44
  25  11  -3   16.72   19.02
 -23 -11   3  273.15   25.57
  23  11  -3  264.04   22.03
 -21 -11   3  716.72   38.14
  21  11  -3  680.53   43.45
 -19 -11   3 1586.16   65.39
  19  11  -3 1509.80   65.04
 -17 -11   3  538.25   28.85
  17  11  -3  548.86   28.14
 -15 -11   3  485.33   25.04
  15  11  -3  441.98   23.98
 -13 -11   3  240.06   15.31
  13  11  -3  220.50   13.89
 -11 -11   3   91.14    7.96
  11  11  -3   94.59    5.49
   9  11  -3  798.65   27.34
  -3  11  -3   10.53    2.65
   5 -11   3  270.49   17.79
  -5  11  -3  253.95   14.78
   7 -11   3  515.33   26.37
  -7  11  -3  500.91   23.01
   9 -11   3  694.33   31.06
  -9  11  -3  678.58   34.07
  11 -11   3  751.76   38.05
 -11  11  -3  675.22   29.11
  13 -11   3  229.00   19.38
 -13  11  -3  218.47   17.96
  15 -11   3  279.79   23.09
 -15  11  -3  258.28   20.00
  17 -11   3   95.03   17.70
 -17  11  -3   92.73   18.40
  19 -11   3  290.23   26.19
 -19  11  -3  338.98   29.38
  21 -11   3  112.37   17.43
 -21  11  -3  102.29   23.54
  23 -11   3  195.64   28.23
 -23  11  -3  171.57   27.70
  25 -11   3  458.61   33.80
 -25  11  -3  479.40   30.26
  27 -11   3  170.51   23.80
 -27  11  -3  195.46   34.86
  29 -11   3  115.21   30.97
 -29  11  -3  157.68   20.44
  31 -11   3  129.89   24.42
 -34 -12   3   72.73   17.61
 -32 -12   3   43.80   35.30
  32  12  -3   45.66   29.29
 -30 -12   3   30.00   33.27
  30  12  -3  -19.91   28.93
 -28 -12   3   17.52   31.41
  28  12  -3   21.68   31.77
 -26 -12   3   25.22   28.67
  26  12  -3   13.80   30.26
 -24 -12   3   46.54   20.44
  24  12  -3   29.47   27.25
 -22 -12   3  384.02   26.10
  22  12  -3  388.71   29.64
 -20 -12   3  144.05   20.00
  20  12  -3  120.51   18.40
 -18 -12   3   63.53   15.66
  18  12  -3   72.47   14.87
 -16 -12   3    1.77   11.15
  16  12  -3   -4.60   11.59
 -14 -12   3   32.03    8.41
  14  12  -3   26.81   10.79
 -12 -12   3   -5.13    6.55
  12  12  -3   -3.63    4.34
  10  12  -3   97.33    6.37
  -4  12  -3    0.80    3.27
   6 -12   3   56.72    8.05
  -6  12  -3   50.26    8.41
   8 -12   3    0.09    8.32
  -8  12  -3    9.64    8.05
  10 -12   3  197.23   18.23
 -10  12  -3  195.19   15.13
  12 -12   3   14.69   13.98
 -12  12  -3   14.60   11.68
  14 -12   3   16.02   14.33
 -14  12  -3   16.99   13.01
  16 -12   3    5.13   15.93
 -16  12  -3    3.36   10.71
  18 -12   3   28.14   21.32
 -18  12  -3    1.77   14.07
  20 -12   3    6.90   21.50
 -20  12  -3  -20.62   16.63
  22 -12   3   18.94   22.56
 -22  12  -3  -10.71   24.78
  24 -12   3   -3.98   17.17
 -24  12  -3  -13.54   27.16
 -26  12  -3   15.66   21.59
 -28  12  -3   32.03   31.77
 -30  12  -3   48.58   32.56
 -31 -13   3  140.07   32.38
  31  13  -3  152.63   44.95
  29  13  -3  131.13   20.88
 -27 -13   3   63.09   34.33
  27  13  -3  100.96   30.35
 -25 -13   3    1.86   26.10
  25  13  -3  -10.18   31.77
 -23 -13   3  345.26   28.49
  23  13  -3  347.65   30.97
 -21 -13   3 1000.75   40.53
  21  13  -3  930.85   45.04
 -19 -13   3  584.79   29.73
  19  13  -3  591.25   35.66
 -17 -13   3   38.40   14.42
  17  13  -3   23.27   15.48
 -15 -13   3    7.70   13.10
  15  13  -3    7.61    8.41
 -13 -13   3  147.59   12.39
  13  13  -3  151.57    8.85
  11  13  -3  265.01    7.88
  -5  13  -3   14.16    5.40
   7 -13   3    9.64   10.26
  -7  13  -3   21.41    9.56
   9 -13   3  409.15   27.08
  -9  13  -3  433.39   24.33
  11 -13   3  994.38   47.07
 -11  13  -3  985.88   32.74
  13 -13   3  295.54   24.51
 -13  13  -3  327.12   17.17
  15 -13   3   13.71   17.34
 -15  13  -3   51.32   17.25
  17 -13   3  198.91   20.26
 -17  13  -3  220.41   24.42
  19 -13   3  598.06   25.31
 -19  13  -3  607.88   39.02
  21 -13   3  132.99   22.92
 -21  13  -3  187.14   29.55
  23 -13   3   53.18   26.90
 -23  13  -3  154.76   31.15
  25 -13   3  114.76   30.08
 -25  13  -3  168.92   23.45
  27 -13   3   77.07   19.64
 -27  13  -3  128.04   19.73
  29 -13   3   31.77   21.24
 -29  13  -3  138.57   18.49
 -30 -14   3   15.40   38.49
  30  14  -3   11.86   26.37
 -28 -14   3  130.25   40.53
  28  14  -3   58.66   35.66
 -26 -14   3    1.42   39.11
  26  14  -3   14.42   24.60
 -24 -14   3   14.51   29.73
  24  14  -3   35.75   29.29
 -22 -14   3   43.18   30.26
  22  14  -3   43.53   26.01
 -20 -14   3  156.09   24.24
  20  14  -3   84.15   27.25
 -18 -14   3  447.46   27.25
  18  14  -3  442.06   29.11
  16  14  -3   79.02   10.26
  14  14  -3   73.53   10.79
  -6  14  -3   66.36    6.81
   8 -14   3  100.78   13.63
  -8  14  -3   86.80    8.05
  10 -14   3   51.59   13.80
 -10  14  -3   73.80   16.55
 -12  14  -3   19.02   15.13
  14 -14   3   19.02   20.17
 -14  14  -3   27.34   18.40
  16 -14   3  173.78   21.77
 -16  14  -3  196.26   16.19
  18 -14   3    6.37   21.41
 -18  14  -3   13.36   16.46
  20 -14   3   22.56   29.29
 -20  14  -3   -3.45   19.91
  22 -14   3  119.81   25.39
 -22  14  -3  139.63   23.63
  24 -14   3   89.72   25.66
 -24  14  -3   89.72   24.69
 -26  14  -3    3.10   20.79
 -28  14  -3   -3.10   20.88
 -30  14  -3   -8.41   16.10
 -27 -15   3  236.07   35.39
  27  15  -3  127.15   32.38
 -25 -15   3  223.42   32.56
  25  15  -3  234.30   44.60
 -23 -15   3   32.74   32.38
  23  15  -3   64.24   27.78
 -21 -15   3  244.57   31.77
  21  15  -3  235.90   27.96
 -19 -15   3  275.89   27.16
  19  15  -3  218.20   17.96
 -17 -15   3  330.04   23.01
  17  15  -3  311.11   22.39
  15  15  -3  394.81   15.40
  -7  15  -3  364.11   14.25
   9 -15   3  218.64   20.44
  -9  15  -3  231.38   20.71
  11 -15   3  126.80   18.32
 -11  15  -3  136.44   18.05
  13 -15   3  423.31   28.23
 -13  15  -3  421.00   22.12
 -15  15  -3  234.22   20.09
  17 -15   3  108.57   26.46
 -17  15  -3  133.43   25.57
  19 -15   3   20.35   36.63
 -19  15  -3   44.33   22.83
  21 -15   3    6.46   13.27
 -21  15  -3   13.36   27.61
  23 -15   3    9.73   20.88
 -23  15  -3    1.50   18.67
  25 -15   3  156.35   30.08
 -25  15  -3  186.97   19.91
  27 -15   3  114.94   24.95
 -27  15  -3  168.12   35.39
 -22 -16   3   49.90   34.77
  20  16  -3   12.65   17.52
  18  16  -3   79.10   14.33
  16  16  -3   73.62    8.49
  -8  16  -3   -3.19    7.70
  10 -16   3   15.40   14.07
 -10  16  -3   -0.97   11.50
  12 -16   3   38.14   19.82
 -12  16  -3   72.91   12.56
  14 -16   3    2.92   24.33
 -14  16  -3   -1.33   24.42
  16 -16   3   29.38   29.02
 -16  16  -3   45.48   25.57
 -18  16  -3   29.91   15.93
  20 -16   3   -3.45   20.97
 -20  16  -3    1.50   16.02
 -22  16  -3   38.67   36.54
 -24  16  -3   47.16   35.75
  -9  17  -3   -7.79   11.24
 -11  17  -3    3.80   12.39
  13 -17   3   99.19   23.01
 -13  17  -3  114.23   16.19
  15 -17   3   76.98   18.05
 -15  17  -3  102.99   16.90
  17 -17   3  130.16   26.37
 -17  17  -3  205.90   20.35
 -19  17  -3  135.47   26.81
 -14  18  -3  135.20   25.57
  -7  21   4    8.76   17.61
  -5  21   4   -3.10   33.09
  -3  21   4   -4.87   29.38
   1  21   4   68.49   17.87
 -16  20   4   23.89   39.02
 -12  20   4  352.34   24.86
 -10  20   4  316.59   31.68
  -8  20   4  198.29   19.64
  -6  20   4    4.87   34.07
  -4  20   4  172.72   20.97
  -2  20   4  166.88   27.87
   0  20   4   13.18   21.86
   0 -20  -4   95.30   32.03
   2  20   4   43.53   25.57
  -2 -20  -4    2.12   36.28
   4  20   4   75.03   14.69
   6  20   4  174.31   18.49
  -6 -20  -4  234.22   39.20
   8  20   4  135.11   28.49
  10  20   4  195.46   25.39
 -19  19   4   88.31   14.95
 -17  19   4    0.62   15.31
  17 -19  -4  -21.41   30.97
 -15  19   4   22.39   24.24
 -13  19   4  -11.68   24.07
 -11  19   4  108.75   22.65
  -9  19   4   25.31   22.12
  -7  19   4   -5.49   20.79
  -5  19   4   50.79   17.08
  -3  19   4   30.97   17.87
  -1  19   4    5.57   24.07
   1  19   4   20.79   18.40
   3  19   4  120.34   23.45
  -3 -19  -4  124.14   35.30
   5  19   4   -0.88   20.09
  -5 -19  -4  -23.80   34.42
   7  19   4   -1.06   18.40
   9  19   4   -3.36   16.72
  -9 -19  -4  -23.36   31.85
  11  19   4   76.45   29.55
 -11 -19  -4  105.74   37.52
  13  19   4   -4.16   10.97
 -13 -19  -4   23.63   18.85
  15  19   4   -5.75   14.95
 -20  18   4   16.02   19.02
  20 -18  -4   59.02   26.72
 -18  18   4   34.15   21.50
  18 -18  -4   27.08   12.12
 -16  18   4  320.66   20.97
  16 -18  -4  262.71   31.94
 -14  18   4  569.66   36.72
  14 -18  -4 1109.05   62.12
 -12  18   4  395.26   22.03
 -10  18   4  269.43   21.94
  -8  18   4   93.08   20.62
  -6  18   4   81.49   17.52
  -4  18   4   45.04   18.32
  -2  18   4   95.30   19.91
   0  18   4  223.24   24.16
   2  18   4  452.42   26.28
   4  18   4  170.07   22.21
   6  18   4  153.87   21.50
  -6 -18  -4  135.56   29.11
   8  18   4  169.98   20.53
  -8 -18  -4  118.21   28.76
  10  18   4  102.73   24.24
 -10 -18  -4  154.40   23.45
  12  18   4   92.64   16.02
 -12 -18  -4  128.30   31.41
  14  18   4  118.83   24.60
 -14 -18  -4   38.05   27.52
  16  18   4    6.37   11.95
 -16 -18  -4   17.43   15.75
  18  18   4   85.74   18.85
 -18 -18  -4   30.08   44.24
 -20 -18  -4   76.27   17.61
 -23  17   4  140.16   21.59
 -21  17   4   44.86   22.03
  21 -17  -4   33.54   29.73
 -19  17   4   -4.96   22.47
  19 -17  -4  -13.63   33.09
 -17  17   4   33.54   22.30
  17 -17  -4   16.46   27.08
 -15  17   4  242.71   20.26
  15 -17  -4  203.25   22.30
 -13  17   4  222.62   23.18
  13 -17  -4  219.79   29.02
 -11  17   4   53.18   14.60
  -9  17   4   25.84   15.66
  -7  17   4   45.30   12.83
  -5  17   4   29.38   12.74
  -3  17   4  119.98   13.71
   3 -17  -4  111.40   25.93
  -1  17   4  310.75   19.29
   1 -17  -4  339.33   31.59
   1  17   4   37.25   16.63
   3  17   4    9.56   17.43
   5  17   4    1.50   18.14
   7  17   4   16.81   17.17
  -7 -17  -4   -0.44   23.36
   9  17   4  116.71   23.18
  -9 -17  -4   77.69   28.67
  11  17   4   -1.15   26.19
 -11 -17  -4   -5.49   19.47
  13  17   4   42.38   22.12
 -13 -17  -4  -33.00   29.55
  15  17   4   16.90   18.40
 -15 -17  -4   29.11   36.46
  17  17   4   65.92   25.93
 -17 -17  -4   88.57   24.51
  19  17   4   74.24   20.71
 -19 -17  -4   53.62   19.47
  21  17   4  158.39   22.03
 -21 -17  -4  215.02   27.34
 -24  16   4   -1.50   10.53
  24 -16  -4   35.22   26.10
 -22  16   4    4.34   16.72
  22 -16  -4   -8.14   18.23
 -20  16   4  179.71   21.32
  20 -16  -4  168.03   36.63
 -18  16   4  167.41   20.79
  18 -16  -4  156.53   28.40
 -16  16   4  301.02   18.67
  16 -16  -4  298.81   32.30
 -14  16   4  334.11   21.50
  14 -16  -4  285.01   32.92
 -12  16   4  179.53   15.31
  12 -16  -4  169.62   25.31
 -10  16   4   66.98   15.31
  -8  16   4  129.19   12.65
  -6  16   4  451.80   19.64
  -4  16   4  319.60   18.23
  -2  16   4  446.93   17.79
   2 -16  -4  440.65   30.88
   0  16   4  184.22   15.40
   0 -16  -4  171.57   23.09
   2  16   4  212.27   18.76
   4  16   4  548.33   21.68
  -4 -16  -4  554.35   31.85
   6  16   4  266.51   15.75
  -6 -16  -4  258.20   24.33
   8  16   4   26.28   19.11
  10  16   4   12.56   18.05
 -10 -16  -4   14.69   22.03
  12  16   4  291.82   25.04
 -12 -16  -4  260.05   27.96
  14  16   4  404.90   28.31
 -14 -16  -4  376.14   30.97
  16  16   4  230.50   28.49
 -16 -16  -4  195.46   31.59
  18  16   4  100.96   28.85
 -18 -16  -4   69.02   34.86
  20  16   4   33.89   24.60
 -20 -16  -4   73.71   31.41
  22  16   4  254.39   23.09
 -22 -16  -4  260.41   30.26
 -25  15   4   -2.83   11.86
  25 -15  -4    3.54   21.50
 -23  15   4   -6.02   31.23
  23 -15  -4   13.98   27.43
 -21  15   4   36.90   15.75
  21 -15  -4   41.50   29.47
 -19  15   4   -2.65   26.19
  19 -15  -4   -2.21   23.27
 -17  15   4  117.06   18.32
 -15  15   4   13.54   12.21
  15 -15  -4   13.45   16.28
 -13  15   4   -9.82    9.91
  13 -15  -4    1.06   19.02
 -11  15   4    8.41   10.53
  11 -15  -4   12.74   17.79
  -9  15   4   16.19    9.82
   9 -15  -4    8.05   18.32
  -7  15   4   24.51    8.14
  -5  15   4   35.92   12.48
  -3  15   4  137.15   14.33
   3 -15  -4  148.65   22.30
  -1  15   4  139.89   12.21
   1 -15  -4  155.73   16.90
   1  15   4    1.86   10.26
  -1 -15  -4    4.78   17.34
   3  15   4   47.34   11.59
  -3 -15  -4   43.53   12.74
   5  15   4   22.74   12.21
  -5 -15  -4   52.38   20.62
   7  15   4   41.94   15.57
  -7 -15  -4   62.91   22.30
   9  15   4  124.05   15.04
  -9 -15  -4  112.91   20.71
  11  15   4   14.95   14.25
 -11 -15  -4   14.51   18.14
  13  15   4  128.74   20.71
 -13 -15  -4  162.72   24.69
  15  15   4   37.69   21.41
 -15 -15  -4   71.14   25.75
  17  15   4   -5.31   23.98
 -17 -15  -4   12.83   17.08
  19  15   4   85.65   20.79
 -19 -15  -4  112.29   32.83
  21  15   4   -3.54   21.24
 -21 -15  -4   25.04   23.09
  23  15   4  113.35   20.71
 -23 -15  -4   82.20   22.74
 -28  14   4   15.48   11.59
  28 -14  -4   15.31   13.89
 -26  14   4   92.20   29.02
  26 -14  -4   73.97   29.55
 -24  14   4   74.50   19.20
  24 -14  -4   34.24   22.03
 -22  14   4  159.98   16.90
  22 -14  -4   95.03   30.70
 -20  14   4  455.07   22.47
  20 -14  -4  444.54   31.50
 -18  14   4  217.05   15.22
  18 -14  -4  263.24   21.77
 -16  14   4  251.56   17.52
  16 -14  -4  238.11   26.19
 -14  14   4   49.99   18.23
  14 -14  -4   45.75   19.29
 -12  14   4   16.37   10.79
  12 -14  -4   19.20   13.18
 -10  14   4  263.24   12.65
  10 -14  -4  240.68   19.73
  -8  14   4  564.79   21.32
  -6  14   4  618.15   21.41
   6 -14  -4  639.56   34.15
  -4  14   4  202.72   12.21
   4 -14  -4  191.30   21.32
  -2  14   4  162.99   11.41
   2 -14  -4  164.14   18.32
   0  14   4  731.41   25.93
   2  14   4  508.25   21.32
  -2 -14  -4  484.01   26.46
   4  14   4  106.36    9.91
  -4 -14  -4  161.31   19.29
   6  14   4  292.26   16.72
  -6 -14  -4  290.23   22.30
   8  14   4  504.44   22.12
  -8 -14  -4  446.84   26.46
  10  14   4  174.22   26.81
 -10 -14  -4  146.09   19.55
  12  14   4  374.02   21.24
 -12 -14  -4  422.86   27.16
  14  14   4  126.44   18.58
 -14 -14  -4  111.05   19.64
  16  14   4  148.92   16.46
 -16 -14  -4  159.71   23.45
  18  14   4  668.14   27.70
 -18 -14  -4  669.82   40.17
  20  14   4  210.33   25.31
 -20 -14  -4  287.84   33.98
  22  14   4  -33.80   40.08
 -22 -14  -4   18.32   24.69
  24  14   4   30.35   41.06
 -24 -14  -4    1.77   31.68
  26  14   4  155.64   30.62
 -26 -14  -4   86.01   34.42
 -29  13   4   -1.06   17.25
 -27  13   4   -4.42   18.58
 -25  13   4   -0.35   19.02
  25 -13  -4   15.57   28.05
 -23  13   4    1.33   11.59
  23 -13  -4    0.00   18.58
 -21  13   4   63.44   20.97
  21 -13  -4   45.13   24.24
 -19  13   4    9.47   13.63
  19 -13  -4   18.49   23.36
 -17  13   4   48.05   10.97
  17 -13  -4   77.16   21.32
 -15  13   4   58.93   11.77
  15 -13  -4   44.95   18.14
 -13  13   4   -8.58   10.35
  13 -13  -4   10.00   16.46
 -11  13   4   53.00    9.38
  11 -13  -4   51.67   15.66
  -9  13   4  173.16   11.41
   9 -13  -4  170.24   18.32
  -7  13   4   36.28    8.49
   7 -13  -4   46.01   13.98
  -5  13   4   47.78    9.64
  -3  13   4  173.78   12.12
  -1  13   4  167.32   10.97
   1 -13  -4  158.30   14.25
   1  13   4   99.90   10.79
  -1 -13  -4   85.92   12.30
   3  13   4  174.49   13.45
   5  13   4  201.92   13.36
  -5 -13  -4  189.62   18.94
   7  13   4  187.50   19.91
  -7 -13  -4  217.32   18.76
   9  13   4   47.43   13.98
  -9 -13  -4   30.44   15.22
  11  13   4   -1.68   11.41
 -11 -13  -4   -7.96   14.60
  13  13   4   57.69   14.51
 -13 -13  -4   87.95   17.96
  15  13   4  120.60   17.25
 -15 -13  -4  111.22   24.78
  17  13   4  135.73   20.17
  19  13   4   24.51   26.46
 -19 -13  -4   11.95   17.79
  21  13   4  138.12   25.84
 -21 -13  -4  123.61   26.28
  23  13   4   26.01   32.74
 -23 -13  -4   28.40   18.32
  25  13   4  -12.21   26.63
 -25 -13  -4   18.23   23.18
  27  13   4    4.25   39.02
 -27 -13  -4    0.09    9.56
 -30  12   4   87.07   11.24
  30 -12  -4   61.23   27.25
 -28  12   4    9.03    5.75
  28 -12  -4   21.77   20.09
 -26  12   4   38.76   14.87
  26 -12  -4   52.21   19.29
 -24  12   4   25.84   16.72
 -22  12   4   84.50   12.03
  22 -12  -4   82.73   18.32
 -20  12   4  297.30   14.69
  20 -12  -4  321.55   22.12
 -18  12   4   50.88   10.09
  18 -12  -4   66.98   20.97
 -16  12   4   14.95    7.43
  16 -12  -4   -9.64   18.40
 -14  12   4  465.95   19.11
  14 -12  -4  451.62   27.25
 -12  12   4  887.58   28.14
  12 -12  -4  886.16   40.26
 -10  12   4  385.35   17.17
  10 -12  -4  377.65   22.92
  -8  12   4  453.74   16.63
   8 -12  -4  427.55   21.77
  -6  12   4  112.82    8.49
   6 -12  -4  124.76    9.47
  -4  12   4  447.64   17.43
   4 -12  -4  443.92   30.08
  -2  12   4 1179.84   35.75
   2 -12  -4 1235.50   52.47
   0  12   4 1375.74   39.82
   0 -12  -4 1325.93   51.23
   2  12   4   50.17    8.41
  -2 -12  -4   73.26   14.42
   4  12   4   34.69    7.17
  -4 -12  -4   43.09   10.09
   6  12   4  377.65   17.34
  -6 -12  -4  364.29   23.98
   8  12   4  437.29   18.14
  -8 -12  -4  476.22   24.24
  10  12   4  990.13   30.17
  12  12   4  702.83   40.17
 -12 -12  -4  709.02   35.57
  14  12   4  116.27   14.78
 -14 -12  -4  109.10   17.25
  16  12   4  105.56   22.83
 -16 -12  -4  109.45   17.43
  18  12   4  194.13   22.92
 -18 -12  -4  149.71   17.52
  20  12   4  652.65   42.83
 -20 -12  -4  710.26   32.47
  22  12   4  355.26   42.74
 -22 -12  -4  373.22   31.50
  24  12   4  235.45   32.38
 -24 -12  -4  218.38   25.84
  26  12   4  121.58   37.52
 -26 -12  -4  139.89   34.77
  28  12   4   73.09   32.30
 -29  11   4   -5.13   16.37
  29 -11  -4   33.27   20.35
 -27  11   4    3.19   11.86
  27 -11  -4   16.37   19.20
 -25  11   4   11.15   10.62
  25 -11  -4   12.56   16.19
 -23  11   4   72.20   15.84
  23 -11  -4   82.38   23.54
 -21  11   4  120.78   14.25
  21 -11  -4   99.81   15.84
 -19  11   4    5.75   10.53
 -17  11   4   16.46   13.63
  17 -11  -4  -18.58   17.43
 -15  11   4   46.37   13.10
  15 -11  -4   42.03   16.02
 -13  11   4   -4.34    6.90
  13 -11  -4   10.53   10.88
 -11  11   4  360.57   14.78
  11 -11  -4  387.38   23.45
  -9  11   4   -0.62    7.61
   9 -11  -4  -18.40   13.80
  -7  11   4   22.92    6.37
   7 -11  -4   29.38    8.85
  -5  11   4  188.56   10.79
   5 -11  -4  196.08   11.68
  -3  11   4    4.51    5.84
   3 -11  -4    2.12    8.49
  -1  11   4  102.82    9.29
   1 -11  -4   94.77   13.10
   1  11   4    9.73    6.55
  -1 -11  -4    2.04   11.86
   3  11   4  447.90   17.17
  -3 -11  -4  482.32   25.39
   5  11   4    3.19    7.17
  -5 -11  -4    2.30   11.24
   7  11   4    2.83    8.05
  -7 -11  -4    2.39    8.32
   9  11   4   -3.01    7.43
  -9 -11  -4    8.49   12.65
  11  11   4    0.35    9.56
 -11 -11  -4   12.74    8.85
  13  11   4   47.07   16.63
 -13 -11  -4   46.45   11.41
  15  11   4    9.73   22.47
 -15 -11  -4   29.47   12.74
  17  11   4  226.16   28.23
 -17 -11  -4  241.74   22.47
  19  11   4   24.86   27.61
 -19 -11  -4  -31.77   18.40
  21  11   4    3.54   27.96
 -21 -11  -4   14.16   14.60
  23  11   4  -12.48   19.82
 -23 -11  -4   23.54   20.62
  25  11   4   50.44   33.71
 -25 -11  -4   49.29   24.86
  27  11   4   35.04   28.40
 -27 -11  -4   33.98   11.77
  29  11   4    6.81   18.14
 -29 -11  -4   94.24   16.63
 -32  10   4  228.46   11.95
  32 -10  -4  247.22   13.80
 -30  10   4   28.31   16.10
  30 -10  -4  -15.84   25.39
 -28  10   4   95.65   12.65
  28 -10  -4  117.68   21.24
 -26  10   4   13.27   12.03
  26 -10  -4    9.73   18.32
 -24  10   4   22.39   11.95
  24 -10  -4   38.14   16.55
 -22  10   4  134.67   14.69
  22 -10  -4  134.41   23.54
 -20  10   4  221.30   14.87
  20 -10  -4  210.94   24.95
 -18  10   4  466.57   29.91
 -16  10   4  383.66   16.55
  16 -10  -4  420.56   24.78
 -14  10   4  405.08   16.28
  14 -10  -4  428.26   27.78
 -12  10   4  132.64   10.44
  12 -10  -4  141.31   15.84
 -10  10   4   39.11    8.05
  10 -10  -4   41.68   13.27
  -8  10   4  716.72   22.65
   8 -10  -4  670.00   23.98
  -6  10   4  839.09   28.85
   6 -10  -4  800.25   23.89
  -4  10   4  816.26   25.04
   4 -10  -4  872.80   29.47
  -2  10   4  117.33    7.88
   0  10   4  569.48   19.47
   2  10   4  584.08   19.82
  -2 -10  -4  550.28   31.50
   4  10   4 1260.18   33.62
  -4 -10  -4 1221.16   50.97
   6  10   4 2161.30   55.74
   8  10   4  865.02   25.75
  -8 -10  -4  841.92   38.76
  10  10   4  121.13   11.68
 -10 -10  -4   98.13   14.78
  12  10   4  242.53   24.33
 -12 -10  -4  254.57   18.14
  14  10   4  353.67   21.68
 -14 -10  -4  374.37   21.24
  16  10   4  349.42   29.29
 -16 -10  -4  343.58   26.46
  18  10   4  367.47   23.45
 -18 -10  -4  313.05   23.01
  20  10   4  504.80   36.10
 -20 -10  -4  519.84   29.02
  22  10   4   21.15   27.08
 -22 -10  -4   36.72   23.01
  24  10   4  492.50   33.18
 -24 -10  -4  529.40   34.51
  26  10   4  412.60   36.90
 -26 -10  -4  466.75   36.90
  28  10   4  100.16   28.58
 -28 -10  -4  107.42   22.47
 -33   9   4   11.68   17.70
  33  -9  -4   -0.62   29.38
 -31   9   4   20.97   13.80
  31  -9  -4   23.54   23.09
 -29   9   4   -4.25   13.63
  29  -9  -4    6.81   27.25
 -27   9   4   34.33   13.27
  27  -9  -4   39.29   17.70
 -25   9   4  209.97   13.80
  25  -9  -4  174.76   18.58
 -23   9   4   88.93   13.27
  23  -9  -4   83.71   16.72
 -21   9   4   -5.04    9.29
  21  -9  -4    5.66   18.14
 -19   9   4   16.72   13.63
  19  -9  -4   24.51   16.90
 -17   9   4    2.30    6.37
  17  -9  -4    9.82   13.98
 -15   9   4  382.16   15.31
  15  -9  -4  454.54   25.84
 -13   9   4   54.24   11.68
  13  -9  -4   40.35   13.10
 -11   9   4  366.41   23.45
  11  -9  -4  376.32   23.27
  -9   9   4  457.37   17.79
   9  -9  -4  468.79   19.73
  -7   9   4   12.12    5.22
   7  -9  -4   13.45    7.52
  -5   9   4  162.46    8.85
   5  -9  -4  161.92    9.82
  -3   9   4  196.52   10.62
  -1   9   4  274.03   11.95
   1  -9  -4  295.27   16.46
   1   9   4  187.76    9.29
  -1  -9  -4  216.17   15.31
   3   9   4   61.23    8.14
  -3  -9  -4   53.89    8.94
   5   9   4  135.65    9.91
  -5  -9  -4  127.50   13.36
   7   9   4    9.64    7.43
  -7  -9  -4    5.40   10.71
   9   9   4  533.73   31.15
  -9  -9  -4  555.32   27.25
  11   9   4   36.28   15.93
 -11  -9  -4   30.53   12.21
  13   9   4   10.62   12.03
 -13  -9  -4    7.26   12.39
  15   9   4   65.65   21.15
 -15  -9  -4   42.91   14.51
  17   9   4   13.71   13.10
 -17  -9  -4   36.01   14.16
  19   9   4   10.00   15.13
 -19  -9  -4   19.82   16.63
  21   9   4   -4.51   15.84
 -21  -9  -4   -4.51   12.03
  23   9   4   24.95   25.93
 -23  -9  -4   11.41   12.03
  25   9   4   -6.46   18.05
 -25  -9  -4   -5.84   12.65
  27   9   4   27.43   33.54
 -27  -9  -4   18.05   23.89
  29   9   4  -27.25   38.49
 -29  -9  -4   14.60   22.21
 -34   8   4   94.15   18.76
  34  -8  -4  101.23   26.19
 -32   8   4   79.99   16.99
  32  -8  -4   78.93   31.23
 -30   8   4   53.89   12.30
  30  -8  -4  129.10   20.79
 -28   8   4  194.84   16.19
  28  -8  -4  279.17   29.29
 -26   8   4  401.80   17.17
  26  -8  -4  418.08   26.01
 -24   8   4  391.72   16.81
  24  -8  -4  450.12   26.19
 -22   8   4   34.60    9.11
  22  -8  -4   27.16   18.40
 -20   8   4   23.27    8.32
  20  -8  -4   20.62   11.86
 -18   8   4   32.92    9.20
  18  -8  -4   33.27   14.69
 -16   8   4   97.07    7.52
  16  -8  -4   81.14   12.30
 -14   8   4  530.90   19.20
 -12   8   4  737.69   23.98
  12  -8  -4  724.68   35.66
 -10   8   4   81.32    6.64
  10  -8  -4   89.19    8.05
  -8   8   4 1887.27   48.49
   8  -8  -4 1898.15   49.99
  -6   8   4 2407.28   60.17
   6  -8  -4 2541.60   62.29
  -4   8   4 1193.47   33.18
   4  -8  -4 1222.31   45.57
  -2   8   4 1370.08   36.54
   0   8   4  877.93   26.28
   0  -8  -4  892.71   36.46
   2   8   4  365.79   14.51
  -2  -8  -4  368.27   17.43
   4   8   4 1418.39   37.69
  -4  -8  -4 1391.32   51.06
   6   8   4  137.33   10.35
  -6  -8  -4  145.29   11.41
  -8  -8  -4   77.42   13.01
  10   8   4  236.25   19.73
 -10  -8  -4  242.00   16.02
  12   8   4  814.76   40.79
 -12  -8  -4  789.89   36.72
  14   8   4 1019.24   44.24
 -14  -8  -4 1014.73   45.13
  16   8   4  744.15   43.09
 -16  -8  -4  802.37   38.76
  18   8   4  118.74   20.97
 -18  -8  -4  116.89   16.55
  20   8   4  621.33   41.68
 -20  -8  -4  574.08   30.97
  22   8   4  493.74   35.04
 -22  -8  -4  571.25   34.95
  24   8   4  644.96   34.69
 -24  -8  -4  597.88   34.69
  26   8   4  250.05   27.52
 -26  -8  -4  268.72   22.30
  28   8   4   15.57   33.45
 -28  -8  -4   35.48   25.57
  30   8   4  117.51   36.81
 -30  -8  -4   72.65   29.91
 -33   7   4   22.30   16.28
  33  -7  -4   19.47   28.40
 -31   7   4  204.31   18.85
  31  -7  -4  237.49   32.47
 -29   7   4    4.07   10.53
  29  -7  -4   -4.51   18.49
 -27   7   4    5.04   13.36
  27  -7  -4   26.01   22.74
 -25   7   4   27.16   10.44
  25  -7  -4   17.87   15.40
 -23   7   4  131.84   12.83
  23  -7  -4  124.58   20.00
 -21   7   4   15.31   13.63
  21  -7  -4  -19.64   16.63
 -19   7   4    7.26    9.03
  19  -7  -4   -6.11   12.92
 -17   7   4   21.06    7.17
  17  -7  -4   25.31   10.53
 -15   7   4   37.87    5.93
  15  -7  -4   54.95   10.09
 -13   7   4  104.50    9.47
 -11   7   4   53.71    6.46
  11  -7  -4   50.44   11.95
  -9   7   4   51.85    6.90
   9  -7  -4   48.93    7.52
  -7   7   4  639.12   20.00
   7  -7  -4  657.17   21.15
  -5   7   4  200.15   10.00
   5  -7  -4  186.08   11.77
  -3   7   4    8.49    5.04
   3  -7  -4    4.51    4.34
  -1   7   4    3.10    3.98
   1  -7  -4    5.31    6.11
   1   7   4   28.76    6.81
  -1  -7  -4   36.19    7.17
   3   7   4   88.48    8.05
  -3  -7  -4   84.06   10.26
   5   7   4  436.31   16.81
  -5  -7  -4  386.32   18.85
   7   7   4  607.71   25.75
  -7  -7  -4  583.55   30.97
   9   7   4  304.30   19.64
  -9  -7  -4  292.79   15.40
  11   7   4   -1.06   13.36
 -11  -7  -4    4.25    7.52
  13   7   4   85.83   12.56
 -13  -7  -4   96.62   10.71
  15   7   4  -12.21   15.75
 -15  -7  -4   -0.09   12.30
  17   7   4   50.44   13.80
 -17  -7  -4   32.12   10.18
  19   7   4   -1.68   12.83
 -19  -7  -4   -3.45   13.98
  21   7   4   16.46   14.42
 -21  -7  -4   31.15   16.10
  23   7   4   75.48   18.67
 -23  -7  -4   74.68   19.64
  25   7   4    6.55   16.81
 -25  -7  -4   -1.06   20.09
  27   7   4  128.21   28.67
 -27  -7  -4   97.77   18.32
  29   7   4    3.19   32.65
 -29  -7  -4    3.80   17.87
  31   7   4  -16.02   34.51
 -31  -7  -4   33.00   23.71
 -34   6   4   49.90   17.70
  34  -6  -4   75.74   29.02
 -32   6   4   23.36   13.80
  32  -6  -4   17.79   27.52
 -30   6   4  157.94   15.31
  30  -6  -4  179.71   30.00
 -28   6   4  307.57   16.37
  28  -6  -4  338.18   23.27
 -26   6   4  280.40   16.90
  26  -6  -4  322.17   31.06
 -24   6   4  255.01   15.22
  24  -6  -4  328.19   26.72
 -22   6   4  309.60   14.78
  22  -6  -4  344.73   28.23
 -20   6   4  258.99   14.16
  20  -6  -4  289.25   21.06
 -18   6   4   73.71    9.47
  18  -6  -4   87.95   11.68
 -16   6   4  446.31   21.59
  16  -6  -4  423.22   23.01
 -14   6   4  210.33   10.88
  14  -6  -4  198.38   15.13
 -12   6   4 2099.54   52.12
  12  -6  -4 2122.90   72.91
 -10   6   4 1578.10   44.24
  10  -6  -4 1605.45   48.67
  -8   6   4  653.63   20.09
   8  -6  -4  632.83   18.85
  -6   6   4  452.33   15.48
   6  -6  -4  442.24   15.22
  -4   6   4  461.62   15.75
   4  -6  -4  421.36   15.84
  -2   6   4 1572.18   42.30
   2  -6  -4 1576.42   56.10
   0   6   4 2221.29   57.78
   0  -6  -4 2071.75   79.10
   2   6   4 1217.62   35.22
  -2  -6  -4 1153.03   40.88
   4   6   4 1132.59   30.35
  -4  -6  -4 1107.11   42.12
   6   6   4  195.19   13.10
  -6  -6  -4  192.81   12.48
   8   6   4 1734.01   65.48
  -8  -6  -4 1670.22   63.97
  10   6   4  342.87   20.88
 -10  -6  -4  348.09   20.79
  12   6   4 1082.33   49.02
 -12  -6  -4 1066.76   44.95
  14   6   4  517.10   30.35
 -14  -6  -4  470.47   26.72
  16   6   4   95.56   13.54
 -16  -6  -4   89.28   10.97
  18   6   4  185.90   17.96
 -18  -6  -4  208.47   19.82
  20   6   4  297.30   21.24
 -20  -6  -4  340.93   19.82
  22   6   4  180.42   19.91
 -22  -6  -4  204.84   18.14
  24   6   4  370.48   30.17
 -24  -6  -4  410.56   27.16
  26   6   4  213.69   27.52
 -26  -6  -4  185.73   19.64
  28   6   4  259.17   24.95
 -28  -6  -4  305.62   30.35
  30   6   4  402.07   23.09
 -30  -6  -4  331.28   34.60
  32   6   4  334.82   31.85
 -32  -6  -4  315.71   26.63
 -35   5   4    1.68   10.53
  35  -5  -4   74.59   20.71
 -33   5   4   36.46   28.49
  33  -5  -4   67.07   28.49
 -31   5   4  229.00   27.70
  31  -5  -4  228.46   32.12
 -29   5   4  119.28   22.92
  25  -5  -4   -4.78   19.47
 -23   5   4  -11.33   12.39
  23  -5  -4    9.11   17.79
 -21   5   4   24.69    6.64
  21  -5  -4   12.03   11.06
 -19   5   4   29.11    8.14
  19  -5  -4   23.80   14.69
 -17   5   4   -5.75    6.02
  17  -5  -4   -5.84    8.94
 -15   5   4  576.38   24.16
  15  -5  -4  587.00   29.73
 -13   5   4   10.18    6.02
  13  -5  -4   39.73   10.18
 -11   5   4  147.33   11.59
  11  -5  -4  137.77   13.36
  -9   5   4   96.36   10.09
   9  -5  -4   95.92    7.61
  -7   5   4  163.96    8.67
   7  -5  -4  196.88   12.48
  -5   5   4    1.50    4.34
   5  -5  -4   -0.35    4.42
  -3   5   4 1962.39   53.00
   3  -5  -4 1987.16   53.18
  -1   5   4   -8.94    5.31
   1  -5  -4    1.86    7.79
   1   5   4  175.55    8.32
  -1  -5  -4  172.10   11.41
   3   5   4   39.46    5.57
  -3  -5  -4   42.91    8.76
   5   5   4   71.05   10.35
  -5  -5  -4   70.61    8.41
  -7  -5  -4   39.20    9.20
   9   5   4    2.21    7.17
  -9  -5  -4   -5.31    7.88
  11   5   4   18.05   12.83
 -11  -5  -4   28.58    7.79
  13   5   4   90.61   12.83
 -13  -5  -4   78.31   12.92
  15   5   4   33.36   11.68
 -15  -5  -4   62.82   12.39
  17   5   4  139.98   18.85
 -17  -5  -4  123.52   16.37
  19   5   4   28.23   18.14
 -19  -5  -4   44.15   11.06
  21   5   4   10.62   13.10
 -21  -5  -4   45.57   11.15
  23   5   4   59.28   20.26
 -23  -5  -4   35.30   12.65
  25   5   4   12.03   16.81
 -25  -5  -4    5.49   18.85
  27   5   4  348.45   25.13
 -27  -5  -4  270.58   26.10
  29   5   4  108.13   27.25
 -29  -5  -4  156.44   26.90
  31   5   4    5.93   24.51
 -31  -5  -4   11.86   29.55
 -36   4   4  122.20   14.60
  36  -4  -4   69.90   27.78
 -34   4   4  155.20   14.95
  34  -4  -4  146.00   22.39
 -32   4   4  253.15   23.45
  32  -4  -4  274.21   31.15
 -30   4   4  821.39   36.81
  30  -4  -4  734.24   39.55
 -28   4   4  242.00   14.16
  28  -4  -4  263.59   22.30
 -26   4   4  171.66   13.36
  26  -4  -4  138.30   22.39
 -24   4   4  102.02    9.03
  24  -4  -4   10.53   12.30
 -22   4   4   12.92    7.34
  22  -4  -4  -15.48   11.68
 -20   4   4  163.78   11.41
  20  -4  -4  -40.35   16.81
 -18   4   4  273.15   12.39
  18  -4  -4   -6.55   16.90
 -16   4   4  860.59   27.61
 -14   4   4  648.05   21.77
 -12   4   4 1916.55   51.06
 -10   4   4 2563.46   64.95
   4  -4  -4  833.69   34.60
   2  -4  -4 1190.64   36.54
   0   4   4 1687.21   65.30
   0  -4  -4 1542.45   59.11
   2   4   4  448.08   23.98
  -2  -4  -4  502.06   23.27
  -4  -4  -4  967.92   40.97
  -6  -4  -4   11.77    5.13
   8   4   4  -11.86    7.26
  -8  -4  -4 1252.57   51.50
 -10  -4  -4  371.28   20.62
  12   4   4   28.14    9.29
 -12  -4  -4   12.92    7.61
  14   4   4    0.88    9.56
 -14  -4  -4    3.63   11.06
  16   4   4 1254.61   55.74
 -16  -4  -4 1246.38   49.20
  18   4   4 1019.24   41.50
 -18  -4  -4 1012.25   41.41
  20   4   4  531.26   31.41
 -20  -4  -4  533.29   29.11
  22   4   4  120.78   21.15
 -22  -4  -4  150.25   15.13
  24   4   4   45.13   19.47
 -24  -4  -4   55.74   18.40
  26   4   4  424.54   29.20
 -26  -4  -4  405.61   26.01
  28   4   4 1212.76   46.98
 -28  -4  -4 1225.41   49.64
  30   4   4  120.51   26.10
 -30  -4  -4  121.22   28.40
  32   4   4   60.26   30.17
 -32  -4  -4   23.63   15.66
 -35   3   4   33.62   15.22
  35  -3  -4   -0.18   29.82
 -33   3   4   31.85   14.60
  33  -3  -4   46.45   20.62
 -31   3   4  135.56   12.48
  31  -3  -4  160.16   20.97
 -29   3   4  201.57   13.54
  29  -3  -4  206.70   20.88
 -27   3   4    9.20    8.32
  27  -3  -4   22.47   14.60
 -25   3   4  421.54   18.58
  25  -3  -4  450.91   32.74
 -23   3   4   93.35    9.11
  23  -3  -4  105.91   20.44
 -21   3   4   -2.83    6.64
  21  -3  -4   16.19   15.75
 -19   3   4   -1.33    4.78
  19  -3  -4   -4.34    9.38
 -17   3   4   20.71    5.04
  17  -3  -4   21.68   10.09
 -15   3   4   22.21    4.60
  15  -3  -4   12.83    7.61
 -13   3   4  277.75   10.71
  13  -3  -4  273.24   22.12
 -11   3   4    6.02    4.42
  11  -3  -4   -1.68    6.19
  -9   3   4  139.80    8.14
  -7   3   4    3.54    3.89
   7  -3  -4    9.20    4.42
  -5   3   4  215.90    9.29
   5  -3  -4  242.27   10.62
  -3   3   4  976.33   25.66
   3  -3  -4  967.66   35.13
  -1   3   4  172.19    8.32
   1  -3  -4  169.09   10.00
   1   3   4   59.81    5.49
  -1  -3  -4   56.72    7.17
   3   3   4   -4.07    5.31
  -3  -3  -4   -2.39    4.34
   5   3   4   33.45    7.34
  -5  -3  -4   29.64    5.66
   7   3   4  239.79   14.78
  -7  -3  -4  254.92   16.37
   9   3   4   11.50   10.71
  11   3   4  117.77   11.59
 -17  -3  -4   -1.95    9.29
  19   3   4   -1.50   16.63
 -19  -3  -4   -5.31   13.18
  21   3   4   17.79   13.01
 -21  -3  -4    5.22   10.35
  23   3   4   42.03   18.94
 -23  -3  -4    5.04   16.72
  25   3   4   36.99   20.44
 -25  -3  -4   33.00   15.57
  27   3   4  -14.07   16.55
 -27  -3  -4   -7.43   16.90
  29   3   4  -43.71   27.87
  31   3   4  -49.64   27.34
 -31  -3  -4   33.98   27.52
  33   3   4  153.87   18.94
 -33  -3  -4  206.87   26.55
 -36   2   4  300.58   24.16
  36  -2  -4  331.19   33.09
 -34   2   4   99.90   12.92
  34  -2  -4  107.42   22.39
 -32   2   4   57.07   18.23
  32  -2  -4   53.09   24.78
 -30   2   4  132.28   18.14
  30  -2  -4  137.59   17.61
 -28   2   4  268.02   20.26
  28  -2  -4  287.22   20.62
 -26   2   4  127.15   14.51
  26  -2  -4  118.92   20.26
 -24   2   4  259.26   13.36
  24  -2  -4  299.25   22.92
 -22   2   4  549.84   25.66
  22  -2  -4  675.48   33.98
 -20   2   4  630.18   20.26
  20  -2  -4  680.17   31.41
 -18   2   4  791.66   33.98
  18  -2  -4  864.13   41.32
 -16   2   4 1704.37   42.30
  16  -2  -4 1832.94   74.86
 -14   2   4  996.41   31.23
  14  -2  -4 1065.34   45.66
 -12   2   4 1566.16   43.53
  12  -2  -4 1569.43   69.46
 -10   2   4 1716.05   46.37
  10  -2  -4 1821.43   81.14
  -8   2   4  472.94   16.99
   8  -2  -4  486.22   15.66
  -6   2   4  501.44   16.55
   6  -2  -4  489.93   16.90
  -4   2   4 7070.46  238.37
   4  -2  -4 7183.63  170.24
  -2   2   4  659.29   18.23
   2  -2  -4  698.58   29.73
   0   2   4 1384.24   35.66
   0  -2  -4 1457.06   50.61
   2   2   4 1036.94   29.29
  -2  -2  -4 1028.62   40.53
   4   2   4  671.77   33.54
  -4  -2  -4  678.32   30.00
   6   2   4  810.51   33.36
  -6  -2  -4  795.56   36.90
   8   2   4  814.14   37.07
  -8  -2  -4  823.78   33.98
  10   2   4   46.19   11.33
 -10  -2  -4   31.85    8.05
  12   2   4  537.80   28.93
 -12  -2  -4  542.67   28.05
  14   2   4   84.68   10.53
 -14  -2  -4   82.73   10.00
  16   2   4  274.74   21.86
 -16  -2  -4  274.83   18.94
  18   2   4   13.89   13.10
 -18  -2  -4    7.88   11.24
  20   2   4  197.50   20.88
 -20  -2  -4  209.71   18.67
  22   2   4  405.61   34.33
 -22  -2  -4  461.53   23.54
  24   2   4  891.91   39.29
 -24  -2  -4  902.36   36.81
  26   2   4   87.24   16.99
 -26  -2  -4   85.65   15.93
  28   2   4  308.63   25.22
 -28  -2  -4  287.22   25.31
  30   2   4  328.01   35.04
 -30  -2  -4  364.82   35.04
  32   2   4  130.07   25.22
 -37   1   4  -21.24   26.01
  37  -1  -4    5.22   29.02
 -35   1   4    8.58   19.64
  35  -1  -4   -8.32   25.31
 -33   1   4   52.82   18.32
  33  -1  -4   53.71   17.61
 -31   1   4   95.12   22.83
  31  -1  -4  101.23   25.57
 -29   1   4    1.33   18.14
  29  -1  -4   -4.51   20.97
 -27   1   4   14.07   16.72
  27  -1  -4   41.59   19.38
 -25   1   4  371.10   24.33
  25  -1  -4  344.02   25.66
 -23   1   4  372.96   21.68
  23  -1  -4  371.72   26.10
 -21   1   4   -1.68    8.41
  21  -1  -4   17.25   13.54
 -19   1   4   61.23    7.08
  19  -1  -4   72.47   14.87
 -17   1   4   14.25    6.28
  17  -1  -4   26.72   11.50
 -15   1   4    3.72    5.40
  15  -1  -4   -1.50    9.11
 -13   1   4  167.15    8.05
  13  -1  -4  183.87   13.01
 -11   1   4 1292.04   46.72
  11  -1  -4 1316.28   54.77
  -9   1   4 2096.09   76.10
   9  -1  -4 2075.83   83.97
  -7   1   4  128.04    6.11
   7  -1  -4  127.42   10.26
  -5   1   4 4837.93  114.85
   5  -1  -4 5181.16  129.19
  -3   1   4  674.33   21.24
   3  -1  -4  663.98   18.85
  -1   1   4  135.73    6.37
   1  -1  -4  134.50    8.67
   1   1   4   16.99    3.89
  -1  -1  -4    9.91    6.11
   3   1   4   47.16    7.88
  -3  -1  -4   36.10    5.22
  -5  -1  -4  171.75   11.95
   7   1   4  355.35   17.34
  -7  -1  -4  331.28   19.82
   9   1   4  420.92   23.18
  -9  -1  -4  411.98   23.89
  11   1   4   30.17   10.88
 -11  -1  -4   32.47    7.70
  13   1   4  100.78   13.45
 -13  -1  -4   86.89    8.85
  15   1   4   36.63   10.18
 -15  -1  -4   22.47    7.08
  17   1   4   21.68    9.64
 -17  -1  -4   13.36   11.95
  19   1   4  228.55   21.50
 -19  -1  -4  222.80   15.22
  21   1   4  178.29   15.93
 -21  -1  -4  184.22   18.23
  23   1   4   27.43   13.71
 -23  -1  -4   10.18    9.91
  25   1   4  155.11   18.85
 -25  -1  -4  180.24   18.32
  27   1   4   32.38   16.63
 -27  -1  -4   37.07   16.02
  29   1   4   21.77   25.66
 -29  -1  -4   -3.27   23.18
  31   1   4   16.99   24.16
 -31  -1  -4   -9.38   14.25
  33   1   4    8.41   14.78
 -33  -1  -4   60.79   19.55
 -36   0   4  308.10   28.76
  36   0  -4  249.61   24.78
 -34   0   4  415.08   32.21
  34   0  -4  342.87   25.31
 -32   0   4  890.32   42.74
  32   0  -4  876.87   53.97
 -30   0   4  266.25   21.94
  30   0  -4  285.45   22.92
 -28   0   4   -6.90   11.06
  28   0  -4   -5.04   14.16
 -26   0   4   52.21   12.21
  26   0  -4   64.95   14.42
 -24   0   4  868.20   37.61
  24   0  -4  872.01   41.59
 -22   0   4  600.80   30.35
  22   0  -4  589.48   32.74
 -20   0   4  433.39   20.35
  20   0  -4  411.63   23.18
 -18   0   4  599.83   29.02
  18   0  -4  578.51   36.28
 -16   0   4  694.07   20.17
  16   0  -4  653.81   30.17
 -14   0   4  355.08   13.01
  14   0  -4  335.26   19.20
 -12   0   4  104.68    6.81
  12   0  -4   82.82    7.52
 -10   0   4 1194.88   33.27
  10   0  -4 1194.44   54.95
  -8   0   4 7087.36  164.14
   8   0  -4 7129.03  234.13
  -6   0   4 6396.92  151.84
   6   0  -4 6601.14  151.13
  -4   0   4 9851.76  228.38
   4   0  -4 9999.00  235.72
  -2   0   4  643.90   18.32
   2   0  -4  630.27   26.90
   0   0   4 1071.18   29.64
   0   0  -4 1135.60   41.94
   2   0   4  915.72   38.31
  -2   0  -4  871.39   32.56
  -4   0  -4  827.94   36.46
   6   0   4   42.47    7.70
  -6   0  -4   36.90    7.34
   8   0   4  142.19   10.53
  -8   0  -4  151.04   11.86
  10   0   4  101.31   10.35
 -10   0  -4   99.54    8.67
  12   0   4  268.37   15.84
 -12   0  -4  276.07   15.22
  14   0   4  171.75   17.61
 -14   0  -4  191.21   15.84
  16   0   4 1840.55   74.59
 -16   0  -4 1904.43   70.08
  18   0   4  147.68   17.96
 -18   0  -4  119.81   12.48
  20   0   4  614.70   32.83
 -20   0  -4  632.92   33.62
  22   0   4  900.50   42.21
 -22   0  -4  934.12   41.59
  24   0   4  516.39   31.23
 -24   0  -4  573.55   28.40
  26   0   4   18.76   22.12
 -26   0  -4    1.33   17.61
  28   0   4  122.11   18.05
 -28   0  -4  131.75   23.80
  30   0   4   17.87   18.14
 -30   0  -4   28.40   17.87
  32   0   4  181.83   26.37
 -32   0  -4  163.96   22.47
 -37  -1   4  -10.62   21.41
  37   1  -4   17.25   22.74
 -35  -1   4    3.01   31.15
  35   1  -4  -12.65   28.93
 -33  -1   4   53.27   16.90
  33   1  -4   63.09   26.46
 -31  -1   4   70.79   24.51
  31   1  -4   90.96   16.99
 -29  -1   4   10.79   11.86
  29   1  -4    9.38   19.73
 -27  -1   4   45.66   11.77
  27   1  -4   41.85   17.08
 -25  -1   4  366.50   20.62
  25   1  -4  419.15   31.32
 -23  -1   4  342.34   23.71
  23   1  -4  359.86   20.79
 -21  -1   4    1.95   11.33
  21   1  -4   -0.27   12.83
 -19  -1   4   52.91    9.03
  19   1  -4   73.53   10.26
 -17  -1   4   10.18    6.46
  17   1  -4    7.34   10.26
 -15  -1   4    6.72    4.60
  15   1  -4    2.92    9.73
 -13  -1   4  164.49   12.39
  13   1  -4  170.77   11.77
 -11  -1   4 1303.10   50.88
  11   1  -4 1357.16   55.21
  -9  -1   4 2068.83   53.00
   9   1  -4 2275.97   94.77
  -7  -1   4  142.90    6.28
   7   1  -4  125.29    9.47
  -5  -1   4 5153.64  119.28
   5   1  -4 5009.41  121.66
  -3  -1   4  713.09   21.94
   3   1  -4  716.45   22.21
  -1  -1   4  144.85    6.72
   1   1  -4  150.95    8.32
   1  -1   4   17.79    4.16
  -1   1  -4   14.69    4.96
   3  -1   4   35.13    5.49
  -3   1  -4   32.56    5.75
   5  -1   4  151.48   10.97
  -5   1  -4  165.46    9.73
   7  -1   4  369.95   17.43
  -7   1  -4  385.43   19.55
   9  -1   4  447.99   21.94
  -9   1  -4  402.69   19.73
  11  -1   4   18.23    8.76
  13  -1   4   95.56   11.68
 -13   1  -4   96.80    9.03
  15  -1   4   26.90    8.76
 -15   1  -4   23.80   10.26
  17  -1   4   23.09   12.74
 -17   1  -4   33.45   11.77
  19  -1   4  266.69   17.79
 -19   1  -4  235.99   19.91
  21  -1   4  188.74   17.96
 -21   1  -4  165.82   17.70
  23  -1   4   22.56   16.72
 -23   1  -4   21.77   15.22
  25  -1   4  185.28   23.18
 -25   1  -4  169.71   21.41
  27  -1   4   45.30   15.84
 -27   1  -4   28.67   13.98
  29  -1   4   28.93   22.92
 -29   1  -4   33.80   20.35
  31  -1   4    6.11   17.17
 -31   1  -4   31.15   21.24
 -33   1  -4   22.21   22.47
 -38  -2   4  248.37   22.92
 -36  -2   4  363.76   25.75
  36   2  -4  357.03   34.95
 -34  -2   4   96.71   26.72
  34   2  -4  115.83   21.94
 -32  -2   4   67.87   18.40
  32   2  -4   53.71   19.20
 -30  -2   4  152.37   22.12
  30   2  -4  128.66   24.60
 -28  -2   4  280.58   21.94
  28   2  -4  280.14   23.71
 -26  -2   4  115.74   17.70
  26   2  -4  108.48   15.22
 -24  -2   4  230.15   21.24
  24   2  -4  267.40   21.24
 -22  -2   4  593.81   32.30
  22   2  -4  576.12   30.44
 -20  -2   4  655.75   31.68
  20   2  -4  671.33   38.05
 -18  -2   4  943.59   48.49
  18   2  -4  893.95   41.59
 -16  -2   4 1806.66   69.19
  16   2  -4 1859.39   74.15
 -14  -2   4 1031.81   29.73
  14   2  -4 1082.15   43.71
 -12  -2   4 1557.93   44.51
  12   2  -4 1610.58   70.52
 -10  -2   4 1823.38   47.69
  10   2  -4 1785.33   72.56
  -8  -2   4  504.53   14.95
   8   2  -4  480.64   21.94
  -6  -2   4  510.02   15.31
   6   2  -4  520.99   17.96
  -4  -2   4 7137.53  163.96
   4   2  -4 7362.72  170.51
  -2  -2   4  717.60   21.06
   0  -2   4 1543.60   42.47
   0   2  -4 1519.17   55.57
  -2   2  -4 1057.82   40.44
   4  -2   4  728.93   33.00
  -4   2  -4  768.21   35.66
   6  -2   4  854.75   34.60
  -6   2  -4  913.42   36.90
   8  -2   4  882.36   39.46
  -8   2  -4  801.22   32.65
  10  -2   4   38.31    9.47
  12  -2   4  588.86   27.78
 -12   2  -4  621.60   26.55
  14  -2   4   92.29   13.18
 -14   2  -4   84.15    8.85
  16  -2   4  261.38   16.81
 -16   2  -4  269.70   18.14
  18  -2   4    9.82   14.51
 -18   2  -4   28.58    8.94
  20  -2   4  218.82   15.75
 -20   2  -4  205.02   20.26
  22  -2   4  455.25   27.16
 -22   2  -4  461.80   33.54
  24  -2   4  909.97   44.95
 -24   2  -4  912.62   43.98
  26  -2   4  120.07   15.48
 -26   2  -4  112.11   15.22
  28  -2   4  359.07   29.91
 -28   2  -4  349.33   28.31
  30  -2   4  386.58   29.47
 -30   2  -4  364.02   32.12
  32  -2   4  185.90   22.03
 -32   2  -4  124.23   31.41
 -37  -3   4  104.50   36.90
  37   3  -4   93.97   31.59
 -35  -3   4   21.86   21.59
  35   3  -4   51.76   28.05
 -33  -3   4   22.30   18.23
  33   3  -4   43.98   24.78
 -31  -3   4  161.57   23.09
  31   3  -4  140.69   20.09
 -29  -3   4  227.49   21.94
  29   3  -4  241.29   24.86
 -27  -3   4   22.74   12.03
  27   3  -4    8.76   13.27
 -25  -3   4  386.76   27.25
  25   3  -4  469.58   26.72
 -23  -3   4   88.22   14.16
  23   3  -4  107.60   15.93
 -21  -3   4   10.62    8.05
  21   3  -4    0.80   13.89
 -19  -3   4   -4.51   10.44
  19   3  -4  -14.60   11.77
 -17  -3   4   17.52    6.90
  17   3  -4   25.57   10.79
 -15  -3   4   25.31    6.19
  15   3  -4   19.55    9.20
 -13  -3   4  293.41   12.83
  13   3  -4  297.13   17.96
 -11  -3   4    7.08    4.07
  11   3  -4    3.98    6.37
  -9  -3   4  148.65    7.08
   9   3  -4  137.06   10.97
  -7  -3   4    6.02    4.25
   7   3  -4    1.86    4.60
  -5  -3   4  235.72    8.94
   5   3  -4  239.26    9.20
  -3  -3   4 1058.26   32.03
   3   3  -4 1028.00   39.73
  -1  -3   4  183.96    7.08
   1   3  -4  180.06    8.41
   1  -3   4   64.33    7.34
  -1   3  -4   59.11    5.75
   3  -3   4   -1.15    5.49
  -3   3  -4   -4.42    4.69
   5  -3   4   33.45    7.17
  -5   3  -4   30.26    4.96
   7  -3   4  239.17   13.36
  -7   3  -4  229.61   13.54
   9  -3   4    5.04    8.41
  -9   3  -4   11.15    5.04
  11  -3   4  103.61   11.41
 -11   3  -4  111.93   10.44
  13  -3   4  146.17   14.25
 -13   3  -4  141.04   14.25
  15  -3   4 1026.14   51.59
 -15   3  -4  982.26   43.36
  17  -3   4   -0.71   12.48
 -17   3  -4   -3.27   10.09
  19  -3   4   -4.42   10.00
 -19   3  -4   14.95    9.11
  21  -3   4  -12.92   16.46
 -21   3  -4   -4.87    9.29
  23  -3   4   19.55   12.48
 -23   3  -4   19.91   11.68
  25  -3   4   31.06   20.17
 -25   3  -4   23.80   19.73
  27  -3   4  -27.25   20.17
 -27   3  -4    8.67   15.57
  29  -3   4   72.20   18.23
 -29   3  -4   48.49   15.84
  31  -3   4   17.34   17.08
 -31   3  -4   -1.24   23.63
  33  -3   4  217.76   20.44
 -33   3  -4  208.82   26.63
 -38  -4   4  146.97   29.11
  38   4  -4  161.75   33.09
 -36  -4   4  202.27   31.41
  36   4  -4  168.65   21.41
 -34  -4   4  201.83   27.08
  34   4  -4  162.10   29.20
 -32  -4   4  363.67   31.41
  32   4  -4  333.14   31.06
 -30  -4   4  932.62   48.49
  30   4  -4  889.35   43.09
 -28  -4   4  271.20   22.30
  28   4  -4  285.09   25.22
 -26  -4   4  186.26   16.19
  26   4  -4  163.34   18.67
 -24  -4   4  123.08   15.22
  24   4  -4  118.66   16.19
 -22  -4   4    9.38   11.68
  22   4  -4    3.01    9.20
 -20  -4   4  154.85   16.28
  20   4  -4  172.63   17.43
 -18  -4   4  293.77   16.55
  18   4  -4  300.76   18.76
 -16  -4   4  852.89   41.85
  16   4  -4  869.44   35.57
 -14  -4   4  665.84   28.58
  14   4  -4  706.36   35.30
 -12  -4   4 2088.57   56.28
  12   4  -4 2083.43   90.16
 -10  -4   4 2695.12   63.97
  10   4  -4 2645.31   95.74
  -8  -4   4 4209.87  100.25
   8   4  -4 4131.56  140.33
  -6  -4   4 1811.44   48.49
   6   4  -4 1822.85   67.42
  -4  -4   4  908.99   25.93
   4   4  -4  920.23   38.40
  -2  -4   4 1248.15   47.52
   0  -4   4 1680.83   44.51
   0   4  -4 1706.41   60.52
   2  -4   4  493.12   21.68
  -2   4  -4  534.62   20.17
   4  -4   4 1101.27   40.70
  -4   4  -4  993.23   39.64
   6  -4   4    3.01    6.55
  -6   4  -4   10.26    3.98
   8  -4   4 1373.53   56.10
  -8   4  -4 1370.26   57.69
  10  -4   4  411.71   21.32
 -10   4  -4  378.44   17.43
  12  -4   4   23.18    9.64
 -12   4  -4   11.06    8.67
  14  -4   4   -6.28   10.79
 -14   4  -4    7.70    5.93
  16  -4   4 1349.82   55.30
 -16   4  -4 1334.42   67.34
  18  -4   4 1059.24   52.74
 -18   4  -4 1053.93   49.11
  20  -4   4  588.68   31.41
 -20   4  -4  542.23   32.74
  22  -4   4  183.25   17.25
 -22   4  -4  130.69   17.70
  24  -4   4   55.74   15.13
 -24   4  -4   37.52   13.54
  26  -4   4  473.74   30.08
 -26   4  -4  454.45   33.36
  28  -4   4 1103.74   47.43
 -28   4  -4 1156.48   53.27
  30  -4   4  139.01   26.63
 -30   4  -4  144.94   21.32
  32  -4   4   23.09   23.36
 -32   4  -4    5.04   17.87
 -37  -5   4    8.58   27.61
  37   5  -4    0.35   24.33
 -35  -5   4   15.84   30.08
  35   5  -4    9.82   23.09
 -33  -5   4    9.56   28.40
  33   5  -4   29.91   18.67
 -31  -5   4  224.22   25.39
  31   5  -4  213.16   29.11
 -29  -5   4  150.95   22.65
  29   5  -4  144.94   23.80
 -27  -5   4   -8.85   16.55
  27   5  -4  -18.05   20.62
 -25  -5   4   20.53   14.25
  25   5  -4    9.56   13.18
 -23  -5   4   17.08   13.71
  23   5  -4    6.90   11.33
 -21  -5   4   20.79   10.62
  21   5  -4   13.80   13.63
 -19  -5   4   36.28   11.06
  19   5  -4   44.86   11.95
 -17  -5   4   -0.53    5.93
  17   5  -4   -0.62    8.67
 -15  -5   4  583.81   26.99
  15   5  -4  626.38   28.31
 -13  -5   4   35.13    6.99
  13   5  -4   34.51    6.02
 -11  -5   4  138.74    6.81
  11   5  -4  149.45   10.44
  -9  -5   4  102.29    7.88
   9   5  -4  105.12    9.20
  -7  -5   4  175.37    5.75
   7   5  -4  195.19   10.79
  -5  -5   4    2.12    2.12
   5   5  -4   -2.92    2.74
  -3  -5   4 1990.00   49.37
  -1  -5   4    0.27    2.04
   1  -5   4  182.54    8.85
  -1   5  -4  175.29    9.47
   3  -5   4   41.85    5.49
  -3   5  -4   37.78    4.87
   5  -5   4   91.49    8.76
  -5   5  -4   82.64    7.96
   7  -5   4   41.85    6.11
  -7   5  -4   50.88    5.57
   9  -5   4    9.56    5.22
  -9   5  -4   -3.80    6.90
  11  -5   4   37.34    9.29
 -11   5  -4   26.63    7.79
  13  -5   4   88.22   10.00
 -13   5  -4  107.51   10.26
  15  -5   4   59.99   14.16
 -15   5  -4   53.00    8.49
  17  -5   4  145.91   16.28
 -17   5  -4  117.86   13.80
  19  -5   4   56.72   16.02
 -19   5  -4   36.99   10.44
  21  -5   4   21.32   16.02
 -21   5  -4   21.77   15.84
  23  -5   4   75.12   19.38
 -23   5  -4   48.75   16.90
 -25   5  -4    0.80   19.02
  27  -5   4  312.35   20.97
 -27   5  -4  338.18   23.01
  29  -5   4  146.17   19.64
 -29   5  -4  122.37   20.44
  31  -5   4  -10.26   19.73
 -31   5  -4    8.23   27.08
  33  -5   4    2.21   19.20
 -36  -6   4   57.16   21.15
  36   6  -4   23.71   34.95
 -34  -6   4  172.63   20.97
  34   6  -4  109.45   30.70
 -32  -6   4   20.44   17.70
  32   6  -4   -2.04   25.13
 -30  -6   4  237.84   22.65
  30   6  -4  158.03   26.01
 -28  -6   4  331.46   27.08
  28   6  -4  323.58   21.77
 -26  -6   4  351.72   25.13
  26   6  -4  301.55   27.25
 -24  -6   4  298.37   19.29
  24   6  -4  320.66   23.45
 -22  -6   4  314.21   24.16
  22   6  -4  381.98   26.90
 -20  -6   4  294.56   18.14
  20   6  -4  305.71   21.06
 -18  -6   4   64.15    9.29
  18   6  -4   67.25    9.47
 -16  -6   4  420.47   25.66
  16   6  -4  432.95   25.31
 -14  -6   4  216.96   13.10
  14   6  -4  184.84   13.27
 -12  -6   4 2089.89   81.32
  12   6  -4 2174.40   74.77
 -10  -6   4 1600.58   41.76
  10   6  -4 1579.87   58.93
  -8  -6   4  628.76   27.61
  -6  -6   4  452.42   13.27
   6   6  -4  449.59   18.67
  -4  -6   4  425.25   12.03
  -2  -6   4 1432.20   49.73
   0  -6   4 2157.50   50.79
   2  -6   4 1184.44   48.22
  -2   6  -4 1237.97   43.71
   4  -6   4 1165.51   41.94
  -4   6  -4 1106.84   40.08
   6  -6   4  198.03   12.65
   8  -6   4 1811.44   77.51
  -8   6  -4 1660.93   63.71
  10  -6   4  343.23   23.36
 -10   6  -4  343.67   18.58
  12  -6   4 1147.01   48.75
 -12   6  -4 1072.42   50.44
  14  -6   4  538.87   29.11
 -14   6  -4  504.09   30.53
  16  -6   4  112.29   11.50
 -16   6  -4   95.65   13.10
  18  -6   4  220.68   18.32
 -18   6  -4  206.61   16.63
  20  -6   4  392.69   24.07
 -20   6  -4  351.28   22.83
  22  -6   4  186.88   16.81
 -22   6  -4  197.32   23.71
  24  -6   4  346.86   27.96
 -24   6  -4  450.12   27.70
  26  -6   4  210.33   25.57
 -26   6  -4  226.25   24.07
  28  -6   4  232.00   20.97
 -28   6  -4  263.24   28.05
  30  -6   4  327.30   31.23
 -30   6  -4  348.54   38.58
  32  -6   4  263.33   26.28
 -32   6  -4  287.13   34.15
  37   7  -4   13.63   37.07
 -35  -7   4   -1.33   16.90
  35   7  -4  -19.73   33.27
 -33  -7   4   19.73   19.91
  33   7  -4   23.98   32.21
 -31  -7   4  195.81   28.05
  31   7  -4  209.97   28.67
 -29  -7   4   -4.51   18.85
  29   7  -4    7.88   22.47
 -27  -7   4   17.70   21.41
  27   7  -4    2.92   21.32
 -25  -7   4   15.75   18.94
  25   7  -4   27.87   14.07
 -23  -7   4  134.58   18.49
  23   7  -4  129.98   15.75
 -21  -7   4   -1.59    8.85
  21   7  -4   -8.14   15.75
 -19  -7   4    8.58    7.96
  19   7  -4    7.88    9.20
 -17  -7   4   26.46    8.94
  17   7  -4   35.13    9.82
 -15  -7   4   49.46    9.29
  15   7  -4   41.94    9.56
 -13  -7   4  107.24    8.94
  13   7  -4  106.62   10.88
 -11  -7   4   58.22    6.19
  11   7  -4   63.44    8.23
  -9  -7   4   42.65    5.13
   9   7  -4   45.83    5.49
  -7  -7   4  583.02   14.42
   7   7  -4  629.21   22.56
   1  -7   4   23.18    2.30
  -1   7  -4   29.02    3.10
   3  -7   4   77.69    7.08
  -3   7  -4   75.65    6.81
   5  -7   4  448.88   22.03
  -5   7  -4  463.21   19.64
   7  -7   4  591.42   23.98
  -7   7  -4  560.54   27.87
   9  -7   4  335.71   16.81
  -9   7  -4  294.83   16.72
  11  -7   4   14.16   10.35
 -11   7  -4   13.89    7.08
  13  -7   4   96.27   13.18
 -13   7  -4   94.50   11.59
  15  -7   4    4.51   12.92
 -15   7  -4   -2.65   11.41
  17  -7   4   38.31   14.60
 -17   7  -4   45.66   10.62
  19  -7   4   -8.05   15.31
 -19   7  -4    2.92   11.41
  21  -7   4   39.64   14.78
 -21   7  -4   26.28   17.43
  23  -7   4   68.84   21.15
 -23   7  -4   80.43   15.48
  25  -7   4   -1.86   17.52
 -25   7  -4  -17.52   21.15
  27  -7   4  140.51   26.28
 -27   7  -4  105.91   25.04
  29  -7   4   -8.67   25.66
 -29   7  -4    0.71   25.22
 -31   7  -4   32.83   31.32
 -36  -8   4   14.87   20.26
  36   8  -4   73.71   27.52
 -34  -8   4   73.53   33.54
  34   8  -4  156.44   24.42
 -32  -8   4   80.87   20.79
  32   8  -4   73.97   21.50
 -30  -8   4   84.94   18.85
  30   8  -4  118.39   20.62
 -28  -8   4  242.00   24.95
  28   8  -4  204.84   25.84
 -26  -8   4  408.53   28.14
  26   8  -4  414.37   26.37
 -24  -8   4  424.81   22.83
 -22  -8   4   34.42   14.87
 -20  -8   4    9.11   10.97
  20   8  -4   31.68   15.75
 -18  -8   4   40.08   10.35
  18   8  -4   48.05   13.18
 -16  -8   4   92.47   11.15
  16   8  -4   73.62   10.44
 -14  -8   4  563.82   27.08
  14   8  -4  520.73   28.67
 -12  -8   4  698.75   28.67
  12   8  -4  725.12   33.09
 -10  -8   4   80.25    4.69
  10   8  -4   65.83    6.28
   8   8  -4 1886.91   59.46
   2  -8   4  335.35   14.69
  -2   8  -4  381.90   15.04
   4  -8   4 1354.68   59.37
  -4   8  -4 1353.71   48.84
   6  -8   4  123.26   10.53
  -6   8  -4  132.11    9.64
   8  -8   4   72.56    9.03
  -8   8  -4   76.72    8.32
 -10   8  -4  241.83   14.33
  12  -8   4  796.62   35.39
 -12   8  -4  797.33   31.77
  14  -8   4 1044.55   46.81
 -14   8  -4 1066.32   41.94
 -16   8  -4  812.46   45.30
  18  -8   4  119.19   14.16
 -18   8  -4   86.18   17.08
  20  -8   4  573.55   30.62
 -20   8  -4  615.05   36.54
  22  -8   4  515.24   31.68
 -22   8  -4  485.07   31.15
  24  -8   4  573.46   33.80
 -24   8  -4  480.91   32.65
  26  -8   4  217.67   23.63
 -26   8  -4  254.30   30.62
  28  -8   4    4.69   13.54
 -28   8  -4   28.76   26.28
  30  -8   4   26.90   23.80
 -30   8  -4   32.74   32.56
  32  -8   4   85.56   23.01
 -32   8  -4  108.83   34.33
 -37  -9   4   68.31   33.80
  37   9  -4   13.98   15.22
 -35  -9   4   -8.76   17.34
  35   9  -4   23.45   42.83
 -33  -9   4    1.33   11.68
  33   9  -4    0.44   35.13
 -31  -9   4   41.50   28.67
  31   9  -4   38.58   29.47
 -29  -9   4    8.67   27.61
  29   9  -4   11.06   25.48
 -27  -9   4   38.76   16.63
  27   9  -4   28.58   24.16
 -25  -9   4  203.16   27.87
 -23  -9   4  100.16   19.82
 -21  -9   4    2.57   16.46
  21   9  -4    6.55   11.95
 -19  -9   4   10.18    8.58
  19   9  -4   13.80   13.71
 -17  -9   4    4.96    9.91
  17   9  -4   -1.59    9.73
 -15  -9   4  391.19   19.91
  15   9  -4  368.36   20.53
 -13  -9   4   52.21    6.81
  13   9  -4   42.83    7.26
 -11  -9   4  397.56   17.70
  11   9  -4  342.61   16.81
   3  -9   4   46.81    4.69
  -3   9  -4   49.37    3.98
   5  -9   4  132.37   11.24
  -5   9  -4  152.46    9.11
   7  -9   4    2.12    5.84
  -7   9  -4    2.21    5.75
   9  -9   4  570.01   30.44
  -9   9  -4  564.35   28.05
  11  -9   4   25.84   10.44
 -11   9  -4   31.23    9.64
  13  -9   4   -9.73   12.03
 -13   9  -4    0.88    8.49
  15  -9   4   36.54   14.07
 -15   9  -4   43.62   13.80
  17  -9   4   19.47   15.66
 -17   9  -4   29.82   11.86
  19  -9   4    1.77   13.27
 -19   9  -4    3.80   12.12
  21  -9   4  -10.09   21.94
 -21   9  -4    3.10   18.40
  23  -9   4   39.64   23.80
 -23   9  -4    6.90   16.02
  25  -9   4    5.04   13.63
 -25   9  -4   -2.74   16.37
  27  -9   4   15.48   19.55
 -27   9  -4   48.93   26.63
  29  -9   4   -3.80   13.98
 -29   9  -4   -2.21   23.01
 -31   9  -4   58.31   28.49
 -36 -10   4   88.93   33.18
  36  10  -4  134.50   34.60
 -34 -10   4  259.79   41.50
  34  10  -4  301.29   54.68
 -32 -10   4  337.03   43.62
  32  10  -4  247.93   40.53
 -30 -10   4  -19.20   29.64
  30  10  -4   30.70   30.00
 -28 -10   4  106.45   26.28
  28  10  -4   70.52   26.99
 -26 -10   4   -9.73   22.39
  26  10  -4   -3.01   21.41
 -24 -10   4   39.46   20.26
  24  10  -4   24.16   19.64
 -22 -10   4  168.03   19.29
  22  10  -4  135.11   19.47
 -20 -10   4  205.72   17.61
  20  10  -4  232.27   19.20
 -18 -10   4  457.90   26.28
  18  10  -4  534.26   26.72
 -16 -10   4  341.81   19.73
  16  10  -4  379.15   23.27
 -14 -10   4  351.19   18.49
  14  10  -4  389.15   21.41
  12  10  -4  135.20    9.91
  -4  10  -4 1196.12   41.68
   6 -10   4 2198.55   82.20
  -6  10  -4 2131.84   77.16
   8 -10   4  817.59   35.75
  -8  10  -4  803.52   37.78
  10 -10   4  106.98   11.86
 -10  10  -4  108.13   11.95
  12 -10   4  218.47   16.99
 -12  10  -4  225.54   17.70
 -14  10  -4  322.79   21.15
  18 -10   4  277.84   20.17
  20 -10   4  490.38   27.96
 -20  10  -4  452.86   26.63
  22 -10   4   14.51   15.84
 -22  10  -4    5.84   23.36
 -24  10  -4  393.04   36.54
 -26  10  -4  395.70   28.85
  28 -10   4   79.81   26.81
 -28  10  -4   85.74   23.63
  30 -10   4  145.38   28.05
 -30  10  -4  234.66   39.91
 -35 -11   4    3.89    9.56
  35  11  -4  -13.98   41.59
 -33 -11   4    2.57   21.50
  33  11  -4   -2.65   47.78
 -31 -11   4   -5.93   14.07
  31  11  -4   18.76   39.29
 -29 -11   4  -21.32   25.84
  29  11  -4   -1.95   29.11
 -27 -11   4    5.04   26.99
  27  11  -4   11.33   24.95
 -25 -11   4    7.88   28.14
  25  11  -4    6.55   20.35
 -23 -11   4  134.23   22.56
  23  11  -4   71.14   20.62
 -21 -11   4   94.50   18.32
  21  11  -4  105.03   16.55
 -19 -11   4    9.38   12.39
  19  11  -4   -3.98   13.63
  17  11  -4   13.89   13.36
 -15 -11   4   24.51   10.62
  15  11  -4   39.91   10.35
 -13 -11   4   -3.27    6.28
  13  11  -4   -4.42    6.81
   5 -11   4    1.15    4.96
  -5  11  -4    5.75    5.04
   7 -11   4    9.03    8.23
  -7  11  -4    3.19    6.19
   9 -11   4    2.48   11.15
  -9  11  -4   -3.36    8.05
  11 -11   4    8.32   11.41
 -11  11  -4   -5.40   10.79
  13 -11   4   47.43   10.71
 -13  11  -4   50.79   13.80
  15 -11   4   11.50   10.09
 -15  11  -4    7.17   15.31
  17 -11   4  215.02   20.53
  19 -11   4   -0.53   14.16
 -19  11  -4   -4.25   13.54
  21 -11   4   -1.86   21.68
 -21  11  -4   36.01   22.74
  23 -11   4   -6.11   25.04
 -23  11  -4   -1.42   18.76
  25 -11   4    9.64   20.00
 -25  11  -4    0.09   30.08
 -27  11  -4   15.93   33.18
 -29  11  -4   20.71   29.29
 -31  11  -4  -16.63   31.59
 -32 -12   4  220.24   31.94
  32  12  -4  270.76   33.18
 -30 -12   4   31.50   21.41
  30  12  -4   34.60   46.63
 -28 -12   4  100.34   21.68
  28  12  -4   29.82   26.10
 -26 -12   4   36.46   32.92
 -24 -12   4   28.05   21.68
  24  12  -4   38.31   25.48
 -22 -12   4   72.11   12.65
  22  12  -4   69.02   20.09
 -20 -12   4  297.48   24.60
  20  12  -4  348.27   30.17
 -18 -12   4   54.68   13.18
  18  12  -4   44.33   13.01
 -16 -12   4    4.60   11.68
  16  12  -4   -6.28   11.41
 -14 -12   4  440.29   19.20
  14  12  -4  439.41   14.25
   6 -12   4  306.86   17.52
  -6  12  -4  299.34   16.02
   8 -12   4  382.25   24.60
  -8  12  -4  411.36   20.17
  10 -12   4  957.57   45.92
 -10  12  -4  891.12   28.85
  12 -12   4  612.31   33.36
 -12  12  -4  591.51   31.23
  14 -12   4  107.68   18.23
 -14  12  -4  106.53   16.28
  16 -12   4   74.86   20.00
 -16  12  -4  104.94   19.20
  18 -12   4  122.28   24.33
 -18  12  -4  146.53   21.15
  20 -12   4  523.73   26.46
 -20  12  -4  649.65   45.92
  22 -12   4  288.63   31.77
 -22  12  -4  259.26   25.93
  24 -12   4  157.85   31.06
 -24  12  -4  188.74   34.42
  26 -12   4   99.81   34.60
 -26  12  -4  124.14   35.75
  28 -12   4   39.46   26.37
 -28  12  -4  151.31   37.43
  30 -12   4   10.26   21.50
 -30  12  -4   -4.96   50.70
  31  13  -4   33.00   34.69
  29  13  -4   84.41   33.80
 -27 -13   4    5.40   32.56
  27  13  -4   -2.83   18.58
 -25 -13   4   28.76   26.90
  25  13  -4    2.83   15.48
 -23 -13   4    4.96   21.94
  23  13  -4    9.03   25.39
 -21 -13   4   62.03   23.63
  21  13  -4   36.99   20.62
 -19 -13   4    9.03   19.91
  19  13  -4    1.86   15.22
 -17 -13   4   74.50   14.42
  17  13  -4   36.28   14.42
 -15 -13   4   36.99    7.88
  15  13  -4   35.48    5.13
   7 -13   4  148.12   13.01
  -9  13  -4   31.50   11.68
  11 -13   4    9.73   13.98
 -11  13  -4    1.33   11.33
  13 -13   4   47.07   18.58
 -13  13  -4   67.51   16.02
  15 -13   4   78.75   20.88
 -15  13  -4  101.76   13.98
  17 -13   4   93.79   21.15
 -17  13  -4  106.09   18.23
  19 -13   4   32.83   28.23
 -19  13  -4   26.46   14.33
  21 -13   4   91.76   29.29
 -21  13  -4  168.30   32.12
  23 -13   4   44.06   30.26
 -23  13  -4    9.20   19.20
 -25  13  -4    9.11   35.92
  27 -13   4   -1.95   17.70
 -27  13  -4   54.42   35.57
  29 -13   4  243.86   26.19
 -29  13  -4  -29.91   46.81
 -28 -14   4  162.10   32.03
  28  14  -4   83.79   30.35
 -26 -14   4  169.80   38.49
  26  14  -4  125.56   23.01
 -24 -14   4  125.03   24.51
  24  14  -4   18.05   30.35
 -22 -14   4  113.17   30.00
  22  14  -4  100.25   25.84
 -20 -14   4  513.56   30.00
  20  14  -4  385.08   25.57
  18  14  -4  197.14   12.65
   8 -14   4  359.60   19.55
  10 -14   4  142.64   18.14
 -10  14  -4  145.20    9.82
  12 -14   4  307.39   24.69
 -12  14  -4  336.24   18.40
  14 -14   4   84.86   18.32
 -14  14  -4  113.52   14.07
  16 -14   4  105.03   20.62
 -16  14  -4  119.19   16.55
  18 -14   4  547.89   30.08
 -18  14  -4  504.00   32.30
  20 -14   4  134.41   30.00
 -20  14  -4  197.41   33.27
  22 -14   4    4.60   26.19
 -22  14  -4   27.16   33.62
  24 -14   4    1.06   26.55
 -24  14  -4   36.99   39.29
 -26  14  -4  132.64   17.34
 -28  14  -4  100.43   15.66
 -25 -15   4   22.56   41.41
  25  15  -4   55.39   24.07
  23  15  -4   -0.80   26.81
 -21 -15   4   63.35   16.99
  21  15  -4   45.83   16.81
 -19 -15   4   12.74   19.11
  -9  15  -4   82.02   10.62
  11 -15   4  -11.15   16.10
 -11  15  -4   43.27   16.81
  13 -15   4   62.91   20.79
 -13  15  -4  142.81   20.53
  15 -15   4   41.76   20.97
 -15  15  -4   36.46   16.99
  17 -15   4   -6.02   19.38
 -17  15  -4   54.95   21.68
  19 -15   4   41.50   25.48
 -19  15  -4   28.58   26.90
  21 -15   4   19.64   21.59
 -21  15  -4  -11.50   29.91
  23 -15   4   72.11   26.01
 -23  15  -4   82.38   18.23
  25 -15   4   74.68   27.08
 -25  15  -4  113.79   22.12
 -10  16  -4   -1.06   11.77
  12 -16   4  161.57   18.49
 -12  16  -4  172.63   12.12
  14 -16   4  197.23   26.46
 -14  16  -4  268.19   17.96
  16 -16   4   84.41   30.17
 -16  16  -4  198.29   26.10
  18 -16   4   53.18   19.02
 -18  16  -4   51.14   25.57
 -20  16  -4    5.13   26.10
  13 -17   4   33.98   12.12
 -13  17  -4   -3.27   10.79
 -15  17  -4    4.87   19.38
  -9  21   5  107.68   17.08
  -7  21   5  152.81   24.69
  -5  21   5  185.82   42.03
  -3  21   5   34.15    9.64
  -1  21   5   -6.19   37.25
 -12  20   5   25.22   45.48
 -10  20   5   79.90   22.92
  -8  20   5   -2.57   20.97
  -6  20   5    6.28   36.19
  -4  20   5    1.50   23.45
  -2  20   5   21.68   22.12
   0  20   5   19.20   20.26
   0 -20  -5   -7.34   36.46
   2  20   5   13.80   25.57
   4  20   5    8.85   28.49
  -6 -20  -5   22.30   35.57
   8  20   5   75.74   16.28
  -8 -20  -5  146.00   35.22
  10  20   5   88.22   18.32
 -10 -20  -5  111.93   39.99
 -15  19   5  296.33   37.43
 -13  19   5  261.03   27.52
 -11  19   5   29.91   23.71
  -9  19   5    6.90   20.26
  -7  19   5   34.77   18.32
  -5  19   5   12.12   15.93
  -3  19   5  300.22   30.62
  -1  19   5  440.29   26.90
   1 -19  -5  448.61   36.54
   1  19   5  193.60   18.05
  -3 -19  -5   91.85   33.89
   5  19   5  110.07   18.23
   7  19   5   54.86   19.55
  -7 -19  -5  193.43   40.26
   9  19   5  207.23   15.66
  -9 -19  -5  189.80   39.73
  11  19   5  169.71   21.41
  13  19   5   74.77   18.05
 -13 -19  -5    0.53   13.80
 -18  18   5   12.39   20.97
  18 -18  -5   38.14   33.09
 -16  18   5    0.09   25.84
  16 -18  -5   13.36   28.67
 -14  18   5   27.16   20.97
 -12  18   5   43.36   21.86
 -10  18   5  101.93   17.34
  -8  18   5   68.04   16.55
  -6  18   5   23.54   18.85
  -4  18   5    4.07   17.61
   4 -18  -5  -18.94   29.64
  -2  18   5   20.17   18.05
   2 -18  -5   -1.24   32.30
   0  18   5  101.49   17.70
   0 -18  -5  102.99   24.33
   2  18   5    0.62   21.50
  -2 -18  -5    4.51   33.09
   4  18   5   61.67   19.64
  -4 -18  -5   59.46   25.84
   6  18   5    5.75   26.01
  -6 -18  -5   14.78   29.82
   8  18   5   51.76   24.42
  10  18   5   22.56   31.50
  12  18   5    1.95   11.41
 -12 -18  -5   11.59   32.92
  14  18   5  -20.09   30.88
  16  18   5   -4.25   17.61
 -21  17   5  185.46   23.09
  21 -17  -5  180.15   14.25
 -19  17   5  132.19   21.86
  19 -17  -5  115.47   22.39
 -17  17   5   92.38   24.24
  17 -17  -5   93.70   27.52
 -15  17   5  124.94   23.09
  15 -17  -5   95.74   30.97
 -13  17   5  115.83   19.64
 -11  17   5  252.89   23.27
  -9  17   5  115.29   13.45
  -7  17   5  184.22   14.42
  -5  17   5  184.67   19.11
   5 -17  -5  178.65   22.03
  -3  17   5  201.92   20.09
  -1  17   5  356.50   21.94
   1  17   5  192.45   18.76
  -1 -17  -5  214.57   30.00
   3  17   5  180.86   21.50
  -3 -17  -5  141.49   26.01
   5  17   5   19.02   24.95
  -5 -17  -5    1.77   16.72
   7  17   5   38.31   19.82
  -7 -17  -5    1.95   21.32
   9  17   5   70.43   21.32
  -9 -17  -5   67.16   29.38
  11  17   5   95.12   22.92
 -11 -17  -5   53.80   17.87
  13  17   5  477.10   25.13
 -13 -17  -5  414.55   34.86
  15  17   5  456.13   26.46
  17  17   5  335.26   22.12
 -17 -17  -5  337.03   23.36
  19  17   5  137.15   30.97
 -19 -17  -5  149.27   12.92
 -22  16   5   14.42   21.32
  22 -16  -5   28.31   23.98
 -20  16   5   93.08   18.58
  20 -16  -5   69.11   30.00
 -18  16   5    6.37   29.64
  18 -16  -5  -20.53   27.70
 -16  16   5    4.96   19.11
  16 -16  -5  -19.29   26.90
 -14  16   5    5.13   14.60
  14 -16  -5   11.06   18.85
 -12  16   5   53.89   19.11
  12 -16  -5   50.44   23.80
 -10  16   5   11.77   12.21
  -8  16   5    5.04   10.62
  -6  16   5  238.11   15.84
   6 -16  -5  250.67   28.14
  -4  16   5  207.23   15.66
   4 -16  -5  170.77   25.13
  -2  16   5  -13.01   14.78
   2 -16  -5    6.55   21.24
   0  16   5   54.51   13.10
   0 -16  -5   72.47   24.51
   2  16   5    1.15   16.10
  -2 -16  -5   16.90   22.47
   4  16   5   25.93   14.33
  -4 -16  -5   29.20   20.35
   6  16   5    9.11   14.95
   8  16   5   22.30   17.96
  -8 -16  -5   11.15   23.89
  10  16   5    6.28   23.71
 -10 -16  -5   10.09   29.11
  12  16   5   41.85   16.72
 -12 -16  -5   44.68   28.58
  14  16   5   65.83   21.24
  16  16   5   30.00   26.37
 -16 -16  -5   17.43   30.70
  18  16   5   62.82   27.96
 -18 -16  -5   79.55   35.04
  20  16   5   10.35   14.25
 -20 -16  -5   -4.25   30.62
 -25  15   5  272.79   22.92
  25 -15  -5  260.14   16.19
 -23  15   5   83.88   19.02
  23 -15  -5   56.72   27.78
 -21  15   5   72.91   21.68
  21 -15  -5   38.93   29.11
 -19  15   5  190.77   23.80
  19 -15  -5  202.19   29.91
 -17  15   5  152.90   17.25
  17 -15  -5  132.55   18.94
 -15  15   5  111.84   13.71
  15 -15  -5  123.61   19.11
 -13  15   5  142.46   13.98
  13 -15  -5  124.76   18.49
 -11  15   5  195.64   23.27
  11 -15  -5  181.75   23.98
  -9  15   5   96.98   12.39
  -7  15   5  669.38   22.03
   7 -15  -5  628.85   33.71
  -5  15   5  548.95   20.26
   5 -15  -5  464.01   30.97
  -3  15   5  159.09   14.42
   3 -15  -5  116.80   19.82
  -1  15   5  346.15   19.11
   1  15   5  147.33   15.75
  -1 -15  -5  135.11   17.17
   3  15   5  251.29   15.75
  -3 -15  -5  254.04   19.38
   5  15   5  273.68   20.09
   7  15   5  225.01   17.43
  -7 -15  -5  264.12   27.52
   9  15   5  310.93   23.54
  11  15   5  193.60   21.59
 -11 -15  -5  213.95   21.32
  13  15   5  304.74   25.84
  15  15   5   79.72   20.09
 -15 -15  -5   81.58   26.28
  17  15   5   35.30   25.04
 -17 -15  -5   41.85   27.34
  19  15   5  112.20   27.87
 -19 -15  -5  104.94   28.49
  21  15   5   82.02   10.71
 -21 -15  -5  104.15   31.59
 -26  14   5    7.88   33.62
  26 -14  -5    6.02   14.78
 -24  14   5   61.76   17.61
  24 -14  -5   73.97   27.25
 -22  14   5    9.38   15.04
  22 -14  -5   21.94   17.79
 -20  14   5   72.38   12.48
  20 -14  -5   97.69   20.17
 -18  14   5   -3.01   12.03
  18 -14  -5    3.45   25.13
 -16  14   5   11.24   11.86
  16 -14  -5   21.94   21.59
 -14  14   5   49.02   13.01
  14 -14  -5   54.51   21.86
 -12  14   5    2.30    9.56
  12 -14  -5  -10.35   12.30
 -10  14   5   31.15   11.59
  10 -14  -5   27.70   18.40
  -8  14   5  125.47   13.36
   8 -14  -5  137.68   21.86
  -6  14   5  279.43   15.48
   6 -14  -5  246.96   19.02
  -4  14   5   17.08    9.29
   4 -14  -5   24.86   17.17
  -2  14   5   25.39    8.58
   2 -14  -5   30.53   12.56
   0  14   5  165.82   14.51
   0 -14  -5  188.03   20.79
   2  14   5    5.31    9.73
  -2 -14  -5    4.16   16.28
   4  14   5   10.71   13.63
  -4 -14  -5   13.71   17.52
   6  14   5    2.30   13.54
  -6 -14  -5   -1.15   17.87
   8  14   5   10.09   11.06
  -8 -14  -5    5.49   18.85
  10  14   5   10.71   15.66
 -10 -14  -5   15.93   17.52
  12  14   5  372.87   24.78
 -12 -14  -5  422.42   32.12
  14  14   5  202.10   17.70
 -14 -14  -5  162.63   27.08
  16  14   5   -8.58   19.11
 -16 -14  -5   26.37   23.01
  18  14   5  251.03   21.68
 -18 -14  -5  323.41   30.62
  20  14   5  127.59   27.08
 -20 -14  -5  170.15   33.98
  22  14   5  -10.00   18.49
 -22 -14  -5    2.92   21.50
  27 -13  -5  140.51   36.90
 -25  13   5  272.71   17.08
  25 -13  -5  259.08   25.04
 -23  13   5  112.37   20.71
  23 -13  -5   84.50   28.05
 -21  13   5   24.78   12.92
  21 -13  -5   41.59   24.78
 -19  13   5  103.17   12.48
  19 -13  -5  113.88   24.51
 -17  13   5   87.69   12.74
  17 -13  -5   98.31   18.05
 -15  13   5  134.32   15.31
  15 -13  -5  135.11   21.24
 -13  13   5  518.34   19.20
  13 -13  -5  519.04   26.99
 -11  13   5  738.22   23.80
  11 -13  -5  792.19   38.49
  -9  13   5  993.14   28.85
   9 -13  -5  978.54   40.17
  -7  13   5 1010.22   33.80
   7 -13  -5  943.59   44.86
  -5  13   5  288.37   14.69
   5 -13  -5  292.26   21.24
  -3  13   5   79.72   11.24
  -1  13   5  259.43   15.40
   1 -13  -5  280.32   22.65
   1  13   5  609.92   22.30
  -1 -13  -5  647.08   34.77
   3  13   5  318.01   15.66
  -3 -13  -5  339.78   23.71
   5  13   5  313.67   16.10
  -5 -13  -5  301.82   22.83
   7  13   5  622.48   28.40
  -7 -13  -5  601.69   33.00
   9  13   5  418.35   20.35
  11  13   5   99.28   13.18
 -11 -13  -5   98.04   13.98
  13  13   5  128.83   16.10
 -13 -13  -5  123.88   15.31
  15  13   5   41.23   19.47
 -15 -13  -5   45.30   19.20
  17  13   5   11.24   21.15
  19  13   5  332.70   22.56
 -19 -13  -5  335.71   32.12
  21  13   5  265.19   33.09
 -21 -13  -5  286.95   35.39
  23  13   5  131.93   38.76
 -23 -13  -5  136.35   33.89
  25  13   5   85.21   27.87
 -25 -13  -5  128.04   31.50
 -26  12   5    8.41   27.87
  26 -12  -5   40.97   30.97
 -24  12   5   20.00   15.13
  24 -12  -5   11.50   19.11
 -22  12   5  -15.22   23.89
  22 -12  -5    0.27   23.98
 -20  12   5   63.80   22.65
  20 -12  -5   86.01   24.42
 -18  12   5   28.93   13.18
  18 -12  -5   16.55   15.84
 -16  12   5   91.23   17.25
  16 -12  -5  112.55   20.97
 -14  12   5   13.80    7.52
  14 -12  -5   15.13   16.37
 -12  12   5    6.46    9.47
  12 -12  -5   11.68   10.44
 -10  12   5    1.86    6.64
  10 -12  -5   -1.68    7.26
  -8  12   5   65.21    8.76
   8 -12  -5   73.18   10.71
  -6  12   5   64.42    9.91
   6 -12  -5   60.79   16.10
  -4  12   5   56.54   10.44
   4 -12  -5   74.06   15.48
  -2  12   5  399.59   16.63
   2 -12  -5  367.38   25.66
   0  12   5   21.06    7.43
   0 -12  -5   31.59   10.62
   2  12   5   30.88   10.71
  -2 -12  -5   36.46   14.78
   4  12   5  136.18   11.15
  -4 -12  -5  128.21   13.10
   6  12   5  192.10   12.30
  -6 -12  -5  204.57   18.67
   8  12   5    3.72   10.18
  -8 -12  -5    8.85   10.26
  10  12   5    7.61   10.79
 -10 -12  -5   17.17   14.87
  12  12   5   12.21   13.80
 -12 -12  -5   23.09   16.10
  14  12   5   63.09   19.47
 -14 -12  -5   71.76   23.18
  16  12   5   23.45   15.93
 -16 -12  -5   12.39   19.38
  18  12   5  110.87   24.24
 -18 -12  -5   98.31   25.93
  20  12   5  132.19   27.78
 -20 -12  -5  107.95   24.33
  22  12   5  -15.66   31.59
 -22 -12  -5    3.36   18.14
 -24 -12  -5   -0.44    5.93
  26  12   5  -13.98   35.22
 -26 -12  -5   -3.27   10.53
 -29  11   5   -1.59   10.97
  29 -11  -5   -5.66   11.86
 -27  11   5   57.51   20.62
  27 -11  -5   29.55   25.04
 -25  11   5   91.49   15.75
 -23  11   5  385.70   19.11
  23 -11  -5  404.99   37.87
 -21  11   5  334.11   17.61
  21 -11  -5  351.37   28.31
 -19  11   5  538.69   21.50
  19 -11  -5  559.84   30.26
 -17  11   5  223.07   12.65
  17 -11  -5  209.00   21.50
 -15  11   5  391.98   23.71
  15 -11  -5  355.62   26.72
 -13  11   5 1231.07   39.82
  13 -11  -5 1298.41   60.88
 -11  11   5  389.15   24.16
  11 -11  -5  300.93   22.12
  -9  11   5  122.02   15.13
   9 -11  -5  140.42   11.50
  -7  11   5  408.44   16.55
   7 -11  -5  368.36   17.08
  -5  11   5  458.17   18.76
   5 -11  -5  453.66   26.01
  -3  11   5  392.25   14.95
  -1  11   5  355.35   15.13
   1  11   5 1426.27   44.42
  -1 -11  -5 1391.49   52.29
   3  11   5 1194.79   37.69
  -3 -11  -5 1240.81   52.65
   5  11   5 2151.04   59.02
   7  11   5 1262.84   37.78
  -7 -11  -5 1310.09   50.17
   9  11   5  118.66   12.12
  -9 -11  -5  144.05   16.72
  11  11   5   59.02   13.01
 -11 -11  -5   68.04   13.01
  13  11   5    7.96   13.01
 -13 -11  -5    8.05    9.29
  15  11   5    9.47   22.83
 -15 -11  -5   -7.26   18.49
  17  11   5    0.71   17.25
 -17 -11  -5   13.54   19.29
  19  11   5  138.92   23.98
 -19 -11  -5  139.54   24.78
  21  11   5  321.11   40.70
 -21 -11  -5  333.05   24.07
  23  11   5  140.25   25.93
 -23 -11  -5  139.54   30.17
 -25 -11  -5  220.24   33.80
  27  11   5   71.05   23.01
 -27 -11  -5  137.15   22.65
 -30  10   5   -0.97   18.58
  30 -10  -5  -26.63   29.02
 -28  10   5    0.97   14.87
  28 -10  -5   -8.41   18.67
 -26  10   5   84.59   12.83
  26 -10  -5   69.64   18.76
 -24  10   5  223.24   19.02
  24 -10  -5  266.51   26.10
 -22  10   5   18.94   10.26
 -20  10   5   14.07    8.67
  20 -10  -5   19.29   19.47
 -18  10   5   53.27   11.33
  18 -10  -5   48.49   13.10
 -16  10   5   12.92    8.14
  16 -10  -5    8.94   16.72
 -14  10   5  230.94   11.95
  14 -10  -5  249.79   18.67
 -12  10   5  189.00   11.33
  12 -10  -5  170.42   18.58
 -10  10   5  151.04    9.56
  10 -10  -5  145.82   11.77
  -8  10   5  116.62    7.79
   8 -10  -5  118.21   10.53
  -6  10   5  357.56   16.28
   6 -10  -5  377.65   16.46
  -4  10   5   73.62    8.32
  -2  10   5  152.63    9.11
   2 -10  -5  156.88   16.46
   0  10   5   61.50    9.56
   0 -10  -5   71.58   13.18
   2  10   5    4.16    7.43
  -2 -10  -5    6.55   11.50
   4  10   5    3.80    7.43
  -4 -10  -5   12.30   12.39
   6  10   5   57.87    9.20
  -6 -10  -5   51.94   14.16
   8  10   5   24.51   14.42
  -8 -10  -5    5.93   12.30
  10  10   5  167.68   11.24
 -10 -10  -5  178.65   17.17
  12  10   5  269.61   22.21
 -12 -10  -5  265.36   22.47
  14  10   5  140.78   23.80
 -14 -10  -5  115.03   15.66
  16  10   5   11.77   18.49
 -16 -10  -5  -20.26   16.81
  18  10   5  292.88   23.89
 -18 -10  -5  342.87   28.23
  20  10   5  129.81   23.54
 -20 -10  -5  116.80   21.50
  22  10   5   52.56   28.58
 -22 -10  -5   24.07   20.71
  24  10   5   -0.35   18.85
 -24 -10  -5   -4.60   25.75
  26  10   5   79.19   35.75
 -26 -10  -5   84.86   16.90
  28  10   5    9.38   24.16
 -28 -10  -5    4.34   10.62
 -31   9   5  172.45   16.72
  31  -9  -5  168.56   19.91
 -29   9   5  114.59   20.44
  29  -9  -5  117.06   34.60
 -27   9   5  466.31   22.65
  27  -9  -5  483.21   34.77
 -25   9   5  181.83   17.70
  25  -9  -5  184.05   26.55
 -23   9   5   63.53   17.96
  23  -9  -5   73.80   21.94
 -21   9   5   61.32   10.00
  21  -9  -5   65.39   20.35
 -19   9   5  464.10   21.24
 -17   9   5  248.73   13.18
  17  -9  -5  275.18   19.29
 -15   9   5  386.76   15.57
  15  -9  -5  392.34   21.41
 -13   9   5  364.99   15.40
  13  -9  -5  382.60   22.30
 -11   9   5  474.01   17.79
  11  -9  -5  481.35   18.76
  -9   9   5  869.62   26.46
   9  -9  -5  887.31   28.40
  -7   9   5 1045.61   31.85
   7  -9  -5 1012.34   29.38
  -5   9   5 1417.42   40.88
   5  -9  -5 1393.00   37.07
  -3   9   5 1782.77   46.98
   3  -9  -5 1755.51   63.00
  -1   9   5  954.47   28.93
   1   9   5 1010.13   27.70
  -1  -9  -5  979.34   39.82
   3   9   5   44.86    6.46
  -3  -9  -5   55.39   11.41
   5   9   5  330.93   13.36
  -5  -9  -5  364.64   20.09
   7   9   5 1414.68   38.76
  -7  -9  -5 1353.98   54.77
   9   9   5  332.34   16.37
  -9  -9  -5  331.55   22.47
  11   9   5  152.01   22.03
 -11  -9  -5  173.07   16.55
  13   9   5  216.08   23.89
 -13  -9  -5  216.43   19.29
  15   9   5  340.75   23.71
 -15  -9  -5  401.18   25.66
  17   9   5  284.03   23.80
 -17  -9  -5  257.75   21.41
  19   9   5  165.55   21.59
 -19  -9  -5  164.23   17.34
  21   9   5   24.95   20.17
 -21  -9  -5    3.10   20.35
  23   9   5   16.46   26.99
 -23  -9  -5   34.15   23.18
  25   9   5  120.43   26.63
 -25  -9  -5   97.15   25.22
  27   9   5   51.76   33.45
 -27  -9  -5   51.67   29.20
 -32   8   5   19.20   21.32
  32  -8  -5   33.00   33.45
 -30   8   5   -0.53   15.57
  30  -8  -5    8.67   21.50
 -28   8   5   -5.22   17.70
  28  -8  -5  -11.33   25.84
 -26   8   5   12.56   14.07
  26  -8  -5   -1.15   26.46
 -24   8   5   15.48   14.78
  24  -8  -5  -15.75   20.88
 -22   8   5    5.75    8.94
  22  -8  -5    4.16   20.09
 -20   8   5   30.97    8.67
  20  -8  -5   31.50   13.27
 -18   8   5   31.85    9.47
 -16   8   5    4.16    6.28
  16  -8  -5    4.96    9.11
 -14   8   5  504.44   20.00
  14  -8  -5  524.27   31.15
 -12   8   5   12.30    5.84
  12  -8  -5   15.31    9.03
 -10   8   5   53.89    7.79
  10  -8  -5   67.96    9.29
  -8   8   5   40.26    5.57
   8  -8  -5   44.42    6.72
  -6   8   5    2.74    6.99
   6  -8  -5    3.45    5.04
  -4   8   5  224.66    9.91
   4  -8  -5  193.43   14.78
  -2   8   5   28.49    7.43
   0   8   5  257.49   12.12
   0  -8  -5  221.74   15.48
   2   8   5  197.76   10.53
  -2  -8  -5  199.00   14.33
   4   8   5  127.86    9.56
  -4  -8  -5  128.57   11.06
   6   8   5  194.40   12.03
  -6  -8  -5  189.89   13.10
   8   8   5  718.22   37.52
  -8  -8  -5  821.57   35.57
  10   8   5  222.71   20.79
 -10  -8  -5  237.76   16.10
  12   8   5   56.63   11.95
 -12  -8  -5   73.53   11.68
  14   8   5   -6.19   12.56
 -14  -8  -5    9.29   10.00
  16   8   5   13.54   19.91
 -16  -8  -5   21.06   10.97
  18   8   5   18.67   22.56
 -18  -8  -5   11.24   11.68
  20   8   5   31.15   23.98
 -20  -8  -5    6.02   19.11
  22   8   5  -12.48   17.87
 -22  -8  -5    5.66   16.02
  24   8   5  146.79   20.35
 -24  -8  -5  140.07   18.23
  26   8   5   24.51   18.67
 -26  -8  -5   14.69   26.55
  28   8   5   -3.45   36.01
 -28  -8  -5    0.00   20.79
 -33   7   5   69.28   22.47
  33  -7  -5   41.85   29.55
 -31   7   5  419.41   22.83
  31  -7  -5  501.35   36.28
 -29   7   5  187.32   16.72
  29  -7  -5  209.62   30.35
 -27   7   5  146.53   12.56
  27  -7  -5  135.38   20.62
 -25   7   5  262.80   14.42
  25  -7  -5  284.03   21.59
 -23   7   5  484.98   22.03
  23  -7  -5  452.59   31.68
 -21   7   5  886.25   29.02
  21  -7  -5  919.26   46.28
 -19   7   5  528.60   20.44
  19  -7  -5  563.02   30.70
 -17   7   5   -1.59    7.70
  17  -7  -5    6.11   13.18
 -15   7   5  115.65    9.20
  15  -7  -5  112.29   17.79
 -13   7   5  160.33    9.64
  13  -7  -5  139.89   13.63
 -11   7   5  801.13   27.43
  11  -7  -5  837.85   24.33
  -9   7   5  517.45   25.93
   9  -7  -5  537.45   26.81
  -7   7   5 1200.46   36.10
   7  -7  -5 1181.96   47.60
  -5   7   5 1344.69   36.46
   5  -7  -5 1354.60   35.92
  -3   7   5 1083.13   31.41
   3  -7  -5 1032.96   42.47
  -1   7   5 1410.52   39.64
   1  -7  -5 1466.70   62.73
   1   7   5 1814.00   47.78
  -1  -7  -5 1764.01   65.39
   3   7   5  988.18   28.67
  -3  -7  -5  922.88   36.99
   5   7   5  239.26   11.77
  -5  -7  -5  222.98   13.98
   7   7   5  128.30   10.18
  -7  -7  -5  128.83   12.74
   9   7   5  247.13   17.79
  11   7   5 1200.63   51.94
 -11  -7  -5 1222.05   51.14
  13   7   5 1579.17   65.04
 -13  -7  -5 1622.70   65.57
  15   7   5  266.42   20.53
 -15  -7  -5  301.73   20.26
  17   7   5   94.50   16.63
 -17  -7  -5   86.01   12.83
  19   7   5   21.94   14.69
 -19  -7  -5   -8.49   15.13
  21   7   5    5.75   15.04
 -21  -7  -5    9.91   12.30
  23   7   5   18.76   26.37
 -23  -7  -5   31.06   15.57
  25   7   5   -9.03   20.17
 -25  -7  -5    3.89   24.69
  27   7   5  461.62   42.03
 -27  -7  -5  365.88   25.66
  29   7   5  384.82   38.22
 -29  -7  -5  421.27   32.56
 -34   6   5    3.19    8.41
  34  -6  -5   30.88   25.75
 -32   6   5    7.88   20.71
 -30   6   5    1.33   24.51
 -26   6   5  135.47   20.53
  26  -6  -5  102.46   24.51
 -24   6   5  -10.09   15.40
  24  -6  -5    9.38   19.29
 -22   6   5    6.81    6.90
  22  -6  -5    1.86   11.86
 -20   6   5    6.28    8.94
  20  -6  -5  -23.89   14.16
 -18   6   5   -5.75    6.72
  18  -6  -5   -8.32   10.18
 -16   6   5   49.37    9.38
  16  -6  -5   45.22   13.18
 -14   6   5   19.29    6.28
  14  -6  -5   99.81   13.18
 -12   6   5   97.60    7.08
  12  -6  -5  113.97   10.26
 -10   6   5    9.20    6.28
  10  -6  -5   -0.44    6.19
  -8   6   5  135.47    7.88
   8  -6  -5  138.83    8.85
  -6   6   5  973.76   30.88
   6  -6  -5  955.45   28.40
  -4   6   5  157.41    8.14
   4  -6  -5  161.57   10.26
  -2   6   5   92.73    6.72
   0   6   5  609.83   19.20
   0  -6  -5  603.55   27.70
   2   6   5  766.98   36.72
  -2  -6  -5  752.73   32.47
   4   6   5   15.13    7.26
  -4  -6  -5   12.21    6.11
   6   6   5   99.54    7.34
  -6  -6  -5   97.24    9.56
   8   6   5  506.57   26.55
  -8  -6  -5  498.78   29.91
  10   6   5  194.40   17.25
 -10  -6  -5  159.89   14.60
  12   6   5   59.64   16.28
 -12  -6  -5   25.22   12.83
  14   6   5   43.36   18.14
 -14  -6  -5   52.65   14.25
  16   6   5  -13.01   12.48
 -16  -6  -5    6.37   13.98
  18   6   5   55.39   14.25
 -18  -6  -5   50.26   17.34
  20   6   5   49.29   15.22
 -20  -6  -5   51.06   18.32
  22   6   5   15.48   22.12
 -22  -6  -5  -20.97   14.51
  24   6   5   14.16   20.00
 -24  -6  -5   18.32   22.30
  26   6   5   77.78   28.67
 -26  -6  -5   76.18   20.09
  28   6   5   32.56   20.88
 -28  -6  -5    9.47   26.90
  30   6   5   89.55   24.42
 -30  -6  -5  130.07   26.72
 -35   5   5  440.83   22.74
  35  -5  -5  414.99   27.16
 -33   5   5  170.60   18.85
  33  -5  -5  152.01   24.51
 -31   5   5  190.95   14.78
  31  -5  -5  215.46   23.09
 -29   5   5  128.83   13.71
  29  -5  -5  158.83   26.55
 -27   5   5  364.99   18.14
  27  -5  -5  284.74   29.02
 -25   5   5  427.29   16.55
  25  -5  -5   13.63   17.52
 -23   5   5   41.50    7.79
  23  -5  -5  -23.71   13.01
 -21   5   5   27.61   10.53
  21  -5  -5  -28.14   17.70
 -19   5   5  350.40   22.74
  19  -5  -5  198.03   26.01
 -17   5   5  770.34   24.60
  17  -5  -5  773.08   37.07
 -15   5   5 1608.45   47.52
 -13   5   5  108.48    8.05
  13  -5  -5  109.37   12.03
 -11   5   5  368.89   20.26
   7  -5  -5  391.19   20.88
   5  -5  -5  818.56   26.90
   3  -5  -5 1800.64   50.79
  -1   5   5 3033.75  114.67
   1  -5  -5 2839.70   96.71
   1   5   5 1851.78   65.74
  -1  -5  -5 1718.53   61.05
  -3  -5  -5  891.65   34.69
  -5  -5  -5  276.16   15.75
   7   5   5  -37.16   10.97
  -7  -5  -5  597.62   25.75
   9   5   5  414.72   36.54
  -9  -5  -5  807.86   35.30
  11   5   5  533.47   25.31
 -11  -5  -5  434.63   25.31
  13   5   5  554.26   27.78
 -13  -5  -5  549.04   26.46
  15   5   5  142.02   15.13
 -15  -5  -5  148.56   14.33
  17   5   5  257.93   20.35
 -17  -5  -5  274.74   19.64
  19   5   5  139.18   16.90
 -19  -5  -5  125.91   18.94
  21   5   5   37.96   14.07
 -21  -5  -5   28.67   18.14
  23   5   5  428.61   34.24
 -23  -5  -5  457.46   30.26
  25   5   5   71.23   16.99
 -25  -5  -5   82.47   17.34
  27   5   5  273.50   23.45
 -27  -5  -5  282.00   29.20
  29   5   5  139.45   24.16
 -29  -5  -5  128.92   33.36
  31   5   5  211.03   24.95
 -31  -5  -5  266.78   30.79
 -34   4   5    1.33   16.19
  34  -4  -5  -18.40   31.15
 -32   4   5   -0.71   14.07
  32  -4  -5  -10.53   30.08
 -30   4   5   35.22   15.31
  30  -4  -5   37.34   24.95
 -28   4   5   -5.40    9.91
  28  -4  -5    6.99   15.13
 -26   4   5  163.52   12.39
  26  -4  -5  148.30   22.83
 -24   4   5   13.27    9.38
  24  -4  -5    3.72   17.61
 -22   4   5  265.89   12.48
  22  -4  -5  280.05   21.15
 -20   4   5   10.09    8.76
  20  -4  -5    5.40   13.36
 -18   4   5   87.95    7.96
  18  -4  -5   81.58   10.79
 -16   4   5    3.63    6.64
  16  -4  -5   -8.76   12.48
 -14   4   5   19.20    4.60
  14  -4  -5   12.30    8.05
 -12   4   5   -2.39    5.04
  12  -4  -5   -5.75    6.99
 -10   4   5    2.21    3.80
  10  -4  -5    8.41    4.87
  -8   4   5   96.54    7.08
   8  -4  -5   98.31    6.81
  -6   4   5  252.97   11.50
   6  -4  -5  233.42   17.96
  -4   4   5   14.78    8.14
  -2   4   5  465.51   14.87
   2  -4  -5  448.35   22.83
   0   4   5    6.02    6.02
   0  -4  -5   10.44    7.43
   2   4   5  407.56   14.07
  -2  -4  -5  417.29   20.62
   4   4   5  849.27   24.51
  -4  -4  -5  890.59   38.67
   6   4   5  249.70   17.79
  -6  -4  -5  240.23   14.87
   8   4   5  102.99   11.59
 -14  -4  -5  374.82   25.93
 -16  -4  -5   45.66   13.89
  18   4   5   27.96   18.32
 -18  -4  -5   25.66   13.89
  20   4   5   21.94   19.47
 -20  -4  -5    2.04   15.22
  22   4   5   19.73   15.04
 -22  -4  -5   -1.42   16.55
  24   4   5    3.36   20.88
 -24  -4  -5    4.34   14.51
  26   4   5  -50.26   28.05
 -26  -4  -5  219.70   27.08
  28   4   5  -31.15   20.44
 -28  -4  -5   14.95   26.90
  30   4   5   -3.10   22.12
 -30  -4  -5  -11.86   26.37
 -35   3   5  397.56   20.62
  35  -3  -5  426.31   26.90
 -33   3   5  162.01   28.85
  33  -3  -5  107.24   21.59
 -31   3   5  268.46   29.91
  31  -3  -5  292.79   25.57
 -29   3   5  299.87   16.55
  29  -3  -5  291.29   23.71
 -27   3   5  280.76   15.57
  27  -3  -5  306.15   30.17
 -25   3   5  114.50   12.39
  25  -3  -5   78.48   20.79
 -23   3   5  547.71   19.82
  23  -3  -5  539.84   31.06
 -21   3   5  244.48   13.45
  21  -3  -5  254.83   18.14
 -19   3   5  524.09   25.04
  19  -3  -5  557.27   32.12
 -17   3   5  792.90   26.01
  17  -3  -5  792.99   46.63
 -15   3   5  985.97   27.16
  15  -3  -5  994.47   49.29
 -13   3   5  127.86    8.58
  13  -3  -5  138.65   11.59
 -11   3   5   90.16    7.79
  11  -3  -5   87.24   11.33
  -9   3   5   22.21    4.69
   9  -3  -5   22.83    4.34
  -7   3   5  718.75   22.74
   7  -3  -5  715.92   23.27
  -5   3   5  634.78   20.97
   5  -3  -5  652.04   22.92
  -3   3   5  694.77   19.38
   3  -3  -5  704.68   22.12
  -1   3   5  527.19   17.52
   1  -3  -5  570.81   28.14
   1   3   5 1443.96   41.41
  -1  -3  -5 1454.58   56.45
   3   3   5 4203.24  101.67
  -3  -3  -5 4331.80  142.19
   5   3   5 3469.18  119.36
  -5  -3  -5 3309.91  115.03
   7   3   5  772.99   34.60
  -7  -3  -5  772.11   35.13
   9   3   5  387.74   22.47
  -9  -3  -5  369.77   19.11
  11   3   5  161.66   13.89
  13   3   5   73.18   11.33
 -13  -3  -5   69.99   13.63
  15   3   5  353.40   19.38
 -15  -3  -5  337.03   17.96
  17   3   5  332.61   21.50
 -17  -3  -5  360.04   18.67
  19   3   5  352.87   21.50
 -19  -3  -5  335.80   19.73
  21   3   5  155.29   18.05
 -21  -3  -5  144.76   14.51
  23   3   5  348.54   23.18
 -23  -3  -5  368.09   24.69
  25   3   5  278.02   32.21
 -25  -3  -5  311.64   24.86
  27   3   5  605.40   38.84
 -27  -3  -5  574.88   38.67
  29   3   5  284.30   38.22
  36  -2  -5    5.40   15.22
 -34   2   5    3.54   17.79
  34  -2  -5   -1.77   25.04
 -32   2   5   21.41   14.51
  32  -2  -5   10.97   18.67
 -30   2   5   47.87   13.71
  30  -2  -5   39.82   19.64
 -28   2   5   16.63   11.06
  28  -2  -5  -25.22   18.76
 -26   2   5   75.83   10.79
  26  -2  -5   95.65   14.69
 -24   2   5  486.31   19.73
  24  -2  -5  503.38   29.11
 -22   2   5  164.93   12.12
  22  -2  -5  144.67   19.11
 -20   2   5  483.83   18.85
  20  -2  -5  487.72   22.83
 -18   2   5  212.18   10.35
  18  -2  -5  205.10   18.85
 -16   2   5   -1.77    5.13
  16  -2  -5  -10.00    8.23
 -14   2   5  203.25    9.82
  14  -2  -5  185.73   16.90
 -12   2   5   33.98    6.90
  12  -2  -5   38.49   10.09
 -10   2   5  205.19    9.91
  10  -2  -5  204.49    9.38
  -8   2   5   36.72    5.84
   8  -2  -5   29.73    4.78
  -6   2   5  105.91    6.99
   6  -2  -5   97.42   10.71
  -4   2   5  263.77   14.25
   4  -2  -5  260.58   10.53
  -2   2   5  169.45    8.32
   2  -2  -5  191.66   12.48
   0   2   5    3.01    3.98
   0  -2  -5    2.12    5.22
   2   2   5  302.88   10.62
  -2  -2  -5  302.79   17.52
   4   2   5  289.16   17.87
  -4  -2  -5  290.14   15.93
  -6  -2  -5  120.69   11.06
   8   2   5  227.49   16.63
  -8  -2  -5  201.12   13.80
  10   2   5   48.31   12.30
 -10  -2  -5   34.24   10.00
  12   2   5   28.67    9.82
 -12  -2  -5   14.33   10.35
  14   2   5  683.98   32.92
 -14  -2  -5  652.30   32.92
  16   2   5   18.14   11.33
 -16  -2  -5   23.71   12.92
  18   2   5   19.73   11.77
 -18  -2  -5   14.69   13.27
  20   2   5   18.40   16.19
 -20  -2  -5    6.11   10.35
  22   2   5    2.57   14.42
 -22  -2  -5   -1.06   15.93
  24   2   5    9.20   21.41
 -24  -2  -5   23.27   13.98
  26   2   5  253.77   30.35
 -26  -2  -5  335.09   21.77
  28   2   5   64.95   23.71
 -28  -2  -5   68.13   16.10
  30   2   5   30.88   28.49
 -30  -2  -5   13.89   15.93
  32   2   5   45.13   21.86
 -32  -2  -5   76.80   17.87
 -37   1   5   22.56   11.95
  37  -1  -5   60.43   14.25
 -35   1   5  158.03   23.71
  35  -1  -5  155.55   24.69
 -33   1   5  215.19   14.95
  33  -1  -5  230.85   23.98
 -31   1   5  488.08   20.09
  31  -1  -5  481.44   28.93
 -29   1   5  693.71   24.07
  29  -1  -5  756.27   38.58
 -27   1   5  793.52   26.90
  27  -1  -5  845.37   42.56
 -25   1   5  203.69   11.59
  25  -1  -5  193.69   17.34
 -23   1   5 1491.57   45.75
  23  -1  -5 1460.78   60.61
 -21   1   5  216.87   12.21
  21  -1  -5  206.79   19.91
 -19   1   5  117.59    8.32
  19  -1  -5  118.13   15.31
 -17   1   5   -5.49    9.56
  17  -1  -5   13.98   11.06
 -15   1   5   10.18    4.69
  15  -1  -5   -4.25    7.79
 -13   1   5  200.33    8.58
  13  -1  -5  168.65   12.39
 -11   1   5 1231.34   34.33
  11  -1  -5 1160.99   51.59
  -9   1   5 1596.51   43.09
   9  -1  -5 1561.29   42.30
  -7   1   5 1081.27   30.00
   7  -1  -5 1073.22   32.12
  -5   1   5  332.88   12.21
   5  -1  -5  320.84   11.33
  -3   1   5 1710.48   48.67
   3  -1  -5 1706.23   48.49
  -1   1   5  700.70   19.91
   1  -1  -5  694.33   27.08
   1   1   5  607.53   17.79
  -1  -1  -5  631.86   26.55
   3   1   5  918.11   35.13
  -3  -1  -5  832.98   34.95
   5   1   5 1389.81   50.26
  -5  -1  -5 1425.12   56.72
   7   1   5 1082.07   39.73
  -7  -1  -5 1064.99   44.51
   9   1   5 1770.38   67.42
  -9  -1  -5 1758.35   66.36
  11   1   5 1126.48   44.68
 -11  -1  -5 1172.50   50.88
  13   1   5   68.22   14.78
 -13  -1  -5   64.59   11.77
  15   1   5  580.89   30.62
 -15  -1  -5  585.67   30.35
  17   1   5  205.90   15.66
 -17  -1  -5  229.53   16.19
  19   1   5  461.00   25.22
 -19  -1  -5  447.28   28.14
  21   1   5  574.35   31.41
 -21  -1  -5  626.55   34.24
  23   1   5  582.58   33.71
 -23  -1  -5  564.17   30.08
  25   1   5  354.55   24.95
 -25  -1  -5  364.29   24.16
  27   1   5   36.10   16.55
 -27  -1  -5   12.65   16.19
  29   1   5   86.45   26.72
 -29  -1  -5   66.19   26.55
  31   1   5  331.73   31.94
 -31  -1  -5  349.33   35.04
 -36   0   5   -1.42   16.55
  36   0  -5   20.97   27.61
 -34   0   5    0.53   11.59
  34   0  -5  -10.53   20.44
 -32   0   5    5.22   22.56
  32   0  -5   -1.42   23.36
 -30   0   5    4.51   14.07
  30   0  -5   10.62   22.83
 -28   0   5    0.27    9.38
  28   0  -5   -2.48   14.78
 -26   0   5    6.19    8.67
  26   0  -5   -4.25   18.76
 -24   0   5   -3.27    7.34
  24   0  -5    3.36   11.86
 -22   0   5   -6.64    5.40
  22   0  -5   10.62   10.71
 -20   0   5   -0.18    5.22
  20   0  -5   -7.34   12.65
 -18   0   5   14.42   10.79
  18   0  -5   10.53    8.49
 -16   0   5    2.30    6.02
  16   0  -5   -3.36   10.44
 -14   0   5   -0.53    4.69
  14   0  -5   -8.58    9.82
 -12   0   5    0.97    4.07
  12   0  -5   -3.89    6.02
 -10   0   5   -3.98    4.87
  -8   0   5    0.27    3.72
   8   0  -5    3.27    7.26
  -6   0   5   -1.95    3.63
   6   0  -5    1.15    3.45
  -4   0   5    2.65    3.72
   4   0  -5    3.45    6.11
  -2   0   5   -1.24    3.72
   2   0  -5   -0.71    5.93
   0   0   5    2.12    3.89
   0   0  -5    3.10    4.07
   2   0   5    1.77    4.16
  -2   0  -5   -3.54    4.16
   4   0   5   -5.04    7.26
  -4   0  -5   12.21    7.17
   6   0   5   -2.30    8.32
  -6   0  -5    2.48    5.04
   8   0   5    3.01    6.90
  -8   0  -5   -5.49    5.13
  10   0   5    7.26    7.43
 -10   0  -5    3.27    6.28
  12   0   5    2.30    8.49
 -12   0  -5    1.77    8.94
  14   0   5   -6.28   13.27
 -14   0  -5    8.41   11.15
  16   0   5   -3.01    9.38
 -16   0  -5   -6.72   11.41
  18   0   5   -1.95   13.01
 -18   0  -5   12.92    9.20
  20   0   5    6.28   12.56
 -20   0  -5    3.01   14.42
  22   0   5   -2.83   12.56
 -22   0  -5    5.66   10.79
 -24   0  -5   11.95   15.75
  26   0   5    1.77   14.87
 -26   0  -5  -11.95   23.01
  28   0   5    5.57   15.48
 -28   0  -5   -5.93   26.99
  30   0   5   27.96   24.24
 -30   0  -5    5.93   20.79
  32   0   5  -24.69   28.23
 -32   0  -5  -30.79   31.77
 -37  -1   5   63.44   20.35
  37   1  -5   47.34   13.10
 -35  -1   5  177.59   19.38
  35   1  -5  174.58   25.66
 -33  -1   5  239.26   22.39
  33   1  -5  224.57   32.30
 -31  -1   5  477.72   21.15
  31   1  -5  476.66   37.16
 -29  -1   5  741.93   24.95
  29   1  -5  684.16   46.72
 -27  -1   5  865.10   42.47
  27   1  -5  880.41   40.88
 -25  -1   5  206.26   11.68
  25   1  -5  226.34   22.30
 -23  -1   5 1476.53   41.14
  23   1  -5 1576.34   60.61
 -21  -1   5  247.58   12.30
  21   1  -5  225.10   20.17
 -19  -1   5  116.89    9.03
  19   1  -5  166.88   16.28
 -17  -1   5   15.66    5.40
  17   1  -5   16.46   11.15
 -15  -1   5    9.11    4.25
  15   1  -5    8.41    6.37
 -13  -1   5  188.03    8.41
  13   1  -5  205.19   14.42
 -11  -1   5 1258.41   37.25
  11   1  -5 1269.65   53.62
  -9  -1   5 1588.28   44.95
   9   1  -5 1650.57   68.57
  -7  -1   5 1040.83   40.08
   7   1  -5 1063.40   28.93
  -5  -1   5  356.06   12.30
   5   1  -5  347.74   12.92
  -3  -1   5 1710.83   42.56
   3   1  -5 1778.87   68.04
  -1  -1   5  702.56   20.88
   1   1  -5  718.93   30.70
   1  -1   5  597.71   18.32
  -1   1  -5  606.64   24.69
   3  -1   5  926.07   33.71
  -3   1  -5  905.28   39.38
   5  -1   5 1486.17   59.73
  -5   1  -5 1388.31   57.69
   7  -1   5 1076.14   43.18
  -7   1  -5 1095.96   44.95
   9  -1   5 1805.95   65.48
  -9   1  -5 1727.47   70.79
  11  -1   5 1217.89   52.65
 -11   1  -5 1158.69   48.31
  13  -1   5   70.52   13.80
 -13   1  -5   61.85   11.24
  15  -1   5  545.24   27.25
 -15   1  -5  550.81   30.17
  17  -1   5  228.11   21.06
 -17   1  -5  217.40   15.13
  19  -1   5  461.09   28.23
 -19   1  -5  459.85   28.31
  21  -1   5  588.42   30.79
 -21   1  -5  659.29   32.74
  23  -1   5  572.13   30.44
 -23   1  -5  593.72   29.11
  25  -1   5  345.97   23.36
 -25   1  -5  360.84   22.83
  27  -1   5   39.55   22.56
 -27   1  -5   11.50   13.71
  29  -1   5   46.10   23.63
 -29   1  -5   91.49   27.25
  31  -1   5  375.70   15.66
 -31   1  -5  425.08   17.25
 -36  -2   5    6.11   17.87
  36   2  -5   -3.54   34.77
 -34  -2   5    6.19   14.07
  34   2  -5  -27.78   21.86
 -32  -2   5   33.09   18.67
  32   2  -5   21.50   25.39
 -30  -2   5   35.75   14.07
  30   2  -5   13.45   22.65
 -28  -2   5   18.94   20.09
  28   2  -5    6.37   19.55
 -26  -2   5   87.42   17.25
  26   2  -5   90.96   15.75
 -24  -2   5  524.71   20.88
  24   2  -5  532.76   36.37
 -22  -2   5  152.55    9.56
  22   2  -5  168.92   20.71
 -20  -2   5  490.82   16.46
  20   2  -5  507.72   26.72
 -18  -2   5  208.20   13.10
  18   2  -5  217.67   14.69
 -16  -2   5    2.30    4.34
  16   2  -5    0.27    7.17
 -14  -2   5  188.82    8.14
  14   2  -5  202.36   13.98
 -12  -2   5   44.33    4.78
  12   2  -5   38.31    7.26
 -10  -2   5  210.68    8.76
  -8  -2   5   37.61    4.51
   8   2  -5   33.62    6.19
  -6  -2   5  104.76    6.37
   6   2  -5   96.80    5.75
  -4  -2   5  266.95   10.18
   4   2  -5  264.65    9.91
  -2  -2   5  177.68    9.29
   2   2  -5  187.67    9.64
   0  -2   5    2.30    3.36
   0   2  -5    2.92    4.87
   2  -2   5  327.74   14.42
  -2   2  -5  309.60   16.63
   4  -2   5  325.35   18.49
  -4   2  -5  314.29   14.42
   6  -2   5  158.21   10.88
  -6   2  -5  119.98   11.15
   8  -2   5  238.99   12.92
  -8   2  -5  207.67   12.83
  10  -2   5   37.69   10.79
 -10   2  -5   37.61    6.90
  12  -2   5   34.07    7.79
 -12   2  -5   33.09    9.20
  14  -2   5  692.65   31.85
 -14   2  -5  703.09   32.56
  16  -2   5   29.64    9.73
 -16   2  -5   37.34    9.38
  18  -2   5   18.40    9.73
 -18   2  -5   27.96   13.89
  20  -2   5   14.07   17.87
 -20   2  -5    6.72   10.26
  22  -2   5   -5.22   13.01
 -22   2  -5    5.13   15.31
  24  -2   5   13.36   13.80
 -24   2  -5   12.03   18.32
  26  -2   5  322.88   29.47
 -26   2  -5  268.46   28.58
  28  -2   5   85.65   16.63
 -28   2  -5   51.76   16.55
  30  -2   5  -12.56   24.60
 -30   2  -5   20.79   24.16
  32  -2   5   57.16   20.97
 -32   2  -5   79.81   18.32
 -37  -3   5  184.13   22.92
  37   3  -5  206.34   41.59
 -35  -3   5  546.92   30.70
  35   3  -5  502.68   44.24
 -33  -3   5  162.37   27.61
  33   3  -5  177.85   26.46
 -31  -3   5  342.87   25.39
  31   3  -5  323.41   31.06
 -29  -3   5  298.28   31.15
  29   3  -5  280.23   29.73
 -27  -3   5  322.35   20.35
  27   3  -5  321.20   24.69
 -25  -3   5  116.71   12.92
  25   3  -5  122.46   16.02
 -23  -3   5  553.91   18.76
  23   3  -5  584.61   29.20
 -21  -3   5  271.03   12.74
  21   3  -5  251.47   16.10
 -19  -3   5  590.72   18.94
  19   3  -5  609.47   30.44
 -17  -3   5  866.25   25.93
  17   3  -5  869.35   43.00
 -15  -3   5 1010.31   45.22
  15   3  -5 1064.02   42.65
 -13  -3   5  154.76    7.88
  13   3  -5  139.27   13.89
 -11  -3   5   92.02    5.93
  11   3  -5  100.52    9.20
  -9  -3   5   24.16    3.98
   9   3  -5   22.39    6.11
  -7  -3   5  713.97   21.41
   7   3  -5  718.84   29.55
  -5  -3   5  689.20   21.86
   5   3  -5  687.43   21.86
  -3  -3   5  726.98   27.61
   3   3  -5  755.21   29.64
  -1  -3   5  528.78   17.52
   1   3  -5  605.05   23.98
   1  -3   5 1481.75   37.52
  -1   3  -5 1528.11   52.65
   3  -3   5 4645.21  155.20
  -3   3  -5 4557.17  166.61
   5  -3   5 3730.47  122.99
  -5   3  -5 3683.31  135.38
   7  -3   5  846.61   33.45
  -7   3  -5  812.72   31.59
   9  -3   5  334.29   19.47
  -9   3  -5  395.88   21.86
  11  -3   5  143.43   11.59
 -11   3  -5  157.41   13.54
  13  -3   5   81.40   11.06
 -13   3  -5   64.77    9.47
  15  -3   5  336.33   22.83
 -15   3  -5  352.34   20.71
  17  -3   5  364.29   20.26
 -17   3  -5  389.42   21.94
  19  -3   5  363.84   22.03
 -19   3  -5  286.60   20.53
  21  -3   5  140.25   19.64
 -21   3  -5  139.10   19.82
  23  -3   5  370.13   28.14
 -23   3  -5  380.39   22.65
  25  -3   5  323.85   22.74
 -25   3  -5  325.80   28.23
  27  -3   5  620.27   32.65
 -27   3  -5  632.66   41.50
  29  -3   5  370.13   28.31
 -29   3  -5  388.97   27.78
  31  -3   5  178.38   22.21
 -31   3  -5  149.18   26.37
 -36  -4   5   19.82   25.93
  36   4  -5   31.06   38.58
 -34  -4   5   48.93   28.58
  34   4  -5   53.09   32.74
 -32  -4   5    6.02   25.66
  32   4  -5   -3.10   20.44
 -30  -4   5   36.54   14.69
  30   4  -5   37.96   17.87
 -28  -4   5  -14.33   18.05
  28   4  -5   -1.06   14.25
 -26  -4   5  156.53   15.93
  26   4  -5  189.80   20.44
 -24  -4   5    0.71    8.76
  24   4  -5   23.54   17.34
 -22  -4   5  275.98   19.64
  22   4  -5  317.13   25.48
 -20  -4   5    3.72    5.22
  20   4  -5   -7.96    7.79
 -18  -4   5   84.94    7.88
  18   4  -5  103.35   13.45
 -16  -4   5    0.09    4.78
  16   4  -5    0.44    8.76
 -14  -4   5   13.45    5.13
  14   4  -5    1.86    7.96
 -12  -4   5   -1.33    4.34
  12   4  -5   -7.08    6.64
 -10  -4   5   -1.59    4.07
  -8  -4   5   94.15    5.84
   8   4  -5   84.86    7.96
  -6  -4   5  263.15   11.15
   6   4  -5  277.48   16.46
  -4  -4   5   20.62    3.19
   4   4  -5   24.86    4.42
  -2  -4   5  460.82   14.16
   0  -4   5    2.39    3.54
   0   4  -5    5.40    4.42
   2  -4   5  423.75   19.29
  -2   4  -5  446.58   20.44
   4  -4   5  985.18   42.47
  -4   4  -5  942.88   34.86
   6  -4   5  255.45   15.22
  -6   4  -5  254.92   14.95
   8  -4   5  117.77   12.30
  -8   4  -5  106.18   10.26
  10  -4   5   65.57    8.14
 -10   4  -5   73.53   10.44
  12  -4   5   62.29   10.00
 -12   4  -5   75.30   12.30
  14  -4   5  387.38   23.63
 -14   4  -5  359.07   20.62
  16  -4   5   29.29   10.62
 -16   4  -5   54.51    9.73
  18  -4   5   21.77   11.50
 -18   4  -5   21.59    9.64
  20  -4   5    7.61   15.75
 -20   4  -5   -3.01   14.78
  22  -4   5    4.07   12.74
 -22   4  -5    3.72   11.50
  24  -4   5    2.39   20.44
 -24   4  -5   22.47   14.07
  26  -4   5  233.15   24.78
 -26   4  -5  219.70   29.02
  28  -4   5   31.50   16.99
 -28   4  -5    2.74   17.96
 -30   4  -5  -12.12   27.96
  32  -4   5    9.38   28.05
 -32   4  -5  -10.62   24.16
 -37  -5   5   49.46   33.71
  37   5  -5  105.56   39.46
 -35  -5   5  558.51   35.66
  35   5  -5  655.04   53.44
 -33  -5   5  173.16   31.59
  33   5  -5  185.46   26.01
 -31  -5   5  217.05   29.47
  31   5  -5  245.98   31.94
 -29  -5   5  128.21   17.34
  29   5  -5  143.52   24.60
 -27  -5   5  477.02   24.24
  27   5  -5  459.50   30.88
 -25  -5   5  451.62   28.85
  25   5  -5  417.20   30.44
 -23  -5   5   71.41   12.21
  23   5  -5   48.49   18.05
 -21  -5   5   32.38   13.18
  21   5  -5   34.69   12.21
 -19  -5   5  361.99   14.42
  19   5  -5  347.92   25.22
 -17  -5   5  808.74   38.05
  17   5  -5  787.50   37.96
 -15  -5   5 1594.03   44.86
  15   5  -5 1630.22   63.35
 -13  -5   5  100.96    6.72
  13   5  -5   97.69    8.94
 -11  -5   5  411.71   14.78
  11   5  -5  388.09   21.06
  -9  -5   5  104.15    5.49
   9   5  -5   94.06    7.43
  -7  -5   5  423.48   13.89
   7   5  -5  405.79   18.49
  -5  -5   5  805.55   21.15
  -3  -5   5 1912.22   50.17
  -1  -5   5 3199.30   79.19
   1   5  -5 3171.16  101.40
   1  -5   5 1899.48   51.32
  -1   5  -5 1895.41   66.54
   3  -5   5  984.73   38.84
  -3   5  -5  943.41   36.63
   5  -5   5  310.75   15.84
  -5   5  -5  303.14   16.99
   7  -5   5  623.99   29.73
  -7   5  -5  670.35   28.76
   9  -5   5  913.68   40.44
  11  -5   5  582.05   28.76
 -11   5  -5  568.86   33.54
  13  -5   5  597.18   35.13
 -13   5  -5  544.97   26.28
  15  -5   5  179.89   15.66
 -15   5  -5  156.35   15.48
  17  -5   5  289.87   21.06
 -17   5  -5  272.79   16.99
  19  -5   5  143.52   14.42
 -19   5  -5  155.55   19.64
  21  -5   5   49.37   17.43
 -21   5  -5   18.32   12.39
  23  -5   5  446.13   28.05
 -23   5  -5  418.88   26.01
  25  -5   5   70.43   24.42
 -25   5  -5   85.56   24.24
  27  -5   5  294.38   29.20
 -27   5  -5  311.55   30.00
  29  -5   5  141.31   26.90
 -29   5  -5  148.39   29.55
  31  -5   5  218.47   20.09
 -31   5  -5  282.79   27.34
 -36  -6   5    8.41   28.05
  36   6  -5  -30.79   39.55
 -34  -6   5   55.74   32.38
  34   6  -5   15.93   28.23
 -32  -6   5   57.43   29.64
  32   6  -5   31.23   31.50
 -30  -6   5    2.04   23.63
  30   6  -5   16.28   18.23
 -28  -6   5   59.55   14.25
  28   6  -5   62.56   17.34
 -26  -6   5  122.73   15.84
  26   6  -5  126.35   16.46
 -24  -6   5   15.04   16.46
  24   6  -5   16.72   18.94
 -22  -6   5   -9.03   12.21
  22   6  -5   -9.82   17.17
 -20  -6   5    2.39   10.26
  20   6  -5    3.54    8.41
 -18  -6   5   -0.44    4.96
  18   6  -5    5.49    9.64
 -16  -6   5   46.72    6.37
  16   6  -5   51.32   10.26
 -14  -6   5   87.24    6.55
  14   6  -5   90.96   10.44
 -12  -6   5  115.03    6.28
  12   6  -5  108.48    9.64
 -10  -6   5    2.83    3.63
  10   6  -5    2.48    4.42
  -8  -6   5  140.69    6.19
   8   6  -5  139.89    9.03
  -6  -6   5  947.39   25.75
  -4  -6   5  157.06    9.03
  -2  -6   5  101.40    4.96
   0  -6   5  609.30   18.32
   0   6  -5  594.52   22.92
   2  -6   5  772.64   25.57
  -2   6  -5  750.08   28.67
   4  -6   5   16.72    6.28
  -4   6  -5   11.50    5.49
   6  -6   5   88.84   11.68
  -6   6  -5   97.24    8.41
   8  -6   5  542.14   28.23
  -8   6  -5  534.26   25.31
  10  -6   5  191.04   16.81
  12  -6   5   43.45   11.77
 -12   6  -5   30.62    7.88
  14  -6   5   46.19   13.01
 -14   6  -5   49.99   10.09
  16  -6   5   -3.36   10.00
 -16   6  -5    6.11   11.15
  18  -6   5   67.69   14.16
 -18   6  -5   54.51   15.22
  20  -6   5   16.10   13.89
 -20   6  -5   26.81   16.10
  22  -6   5   -3.89   12.83
 -22   6  -5   -1.95   18.23
  24  -6   5    7.26   14.07
 -24   6  -5   44.60   24.07
  26  -6   5   62.03   22.56
 -26   6  -5   46.72   25.57
  28  -6   5   41.23   24.33
 -28   6  -5   -5.13   27.08
  30  -6   5   68.04   26.81
 -30   6  -5   26.63   22.56
  32  -6   5  233.33   29.82
 -32   6  -5  221.74   24.95
 -37  -7   5  -10.62   20.44
  37   7  -5    2.92   17.87
 -35  -7   5   68.49   15.75
  35   7  -5   70.70   39.38
 -33  -7   5   79.19   34.69
  33   7  -5  102.11   35.22
 -31  -7   5  476.66   37.78
  31   7  -5  511.70   31.50
 -29  -7   5  217.58   27.25
  29   7  -5  180.60   27.78
 -27  -7   5  174.49   17.61
  27   7  -5  190.68   25.93
 -25  -7   5  248.37   22.47
  25   7  -5  315.89   21.24
 -23  -7   5  529.04   28.58
  23   7  -5  498.69   29.38
 -21  -7   5  955.98   37.87
  21   7  -5  990.22   42.56
 -19  -7   5  525.50   18.94
  19   7  -5  524.53   29.20
 -17  -7   5   -1.06    6.90
  17   7  -5   11.59    9.38
 -15  -7   5  118.30    7.61
  15   7  -5  113.97   11.77
 -13  -7   5  127.95   10.62
  13   7  -5  125.20   12.39
 -11  -7   5  780.96   37.87
  -9  -7   5  542.23   15.31
   9   7  -5  558.42   22.39
  -7  -7   5 1193.47   30.00
  -1  -7   5 1404.41   35.66
   1  -7   5 1805.86   47.25
   3  -7   5 1001.37   43.27
  -3   7  -5 1015.08   42.65
   5  -7   5  224.04   13.27
   7  -7   5  135.11   11.59
  -7   7  -5  136.71    9.91
   9  -7   5  281.64   19.20
  -9   7  -5  221.03   15.48
  11  -7   5 1350.08   49.55
  13  -7   5 1709.95   66.63
 -13   7  -5 1547.14   66.72
  15  -7   5  306.95   22.30
 -15   7  -5  284.83   24.33
  17  -7   5   88.04   17.87
 -17   7  -5  100.78   18.32
  19  -7   5   16.02   17.34
 -19   7  -5   12.21   17.96
  21  -7   5    6.46   12.56
 -21   7  -5   15.40   20.26
  23  -7   5   14.33   22.21
 -23   7  -5    0.53   22.03
  25  -7   5    1.42   16.81
 -25   7  -5    3.01   18.14
  27  -7   5  350.84   24.16
 -27   7  -5  390.12   33.09
  29  -7   5  378.27   34.60
 -29   7  -5  329.51   29.29
  31  -7   5  242.27   29.47
 -31   7  -5  296.42   28.58
 -36  -8   5   -0.09   12.30
  36   8  -5   -1.33   29.91
 -34  -8   5  110.16   21.68
  34   8  -5  104.06   30.44
 -32  -8   5   10.00   29.11
  32   8  -5    5.04   32.83
 -30  -8   5    4.78   16.10
  30   8  -5   -6.46   19.47
 -28  -8   5    2.92   19.02
  28   8  -5    8.58   26.10
 -26  -8   5    7.34   21.32
  26   8  -5   -8.94   16.46
 -24  -8   5   -1.59   12.65
  24   8  -5   21.32   17.96
 -22  -8   5   10.18   10.26
  22   8  -5   25.39   15.93
 -20  -8   5   27.78    7.17
  20   8  -5   35.30   12.74
 -18  -8   5   44.60   13.63
  18   8  -5   40.08   14.07
 -16  -8   5    5.93   10.18
  16   8  -5   17.96   12.12
 -14  -8   5  506.57   17.87
  14   8  -5  541.87   25.39
 -12  -8   5   15.57    7.34
  12   8  -5   24.95    6.02
 -10  -8   5   60.97    4.07
  10   8  -5   54.06    5.31
   2  -8   5  182.90    7.70
  -2   8  -5  178.74    9.11
   4  -8   5  120.34   11.33
  -4   8  -5  129.54    7.79
   6  -8   5  219.09   14.33
  -6   8  -5  206.08   13.18
   8  -8   5  811.31   36.90
  -8   8  -5  762.73   38.49
  10  -8   5  208.20   15.48
 -10   8  -5  188.65   12.92
  12  -8   5   74.59   13.27
 -12   8  -5   59.90   11.41
  14  -8   5   11.06    9.91
 -14   8  -5    5.84   10.62
  16  -8   5   12.21   11.50
 -16   8  -5   39.55   16.37
  18  -8   5    3.10   12.74
 -18   8  -5   13.27   17.96
  20  -8   5   -0.27   20.26
 -20   8  -5   20.44   20.44
  22  -8   5    4.42   21.06
 -22   8  -5   -8.05   22.83
  24  -8   5  177.50   21.94
 -24   8  -5  138.21   28.85
  26  -8   5   10.44   25.31
 -26   8  -5   39.29   27.70
  28  -8   5    5.31   16.46
 -28   8  -5    5.40   30.35
 -30   8  -5   28.58   35.13
 -35  -9   5   -1.50   13.89
  35   9  -5    4.78   27.43
 -33  -9   5   50.35   21.77
  33   9  -5   92.47   24.60
 -31  -9   5  193.51   21.50
  31   9  -5  246.78   32.56
 -29  -9   5  101.05   23.54
  29   9  -5  100.52   29.38
 -27  -9   5  454.36   25.31
  27   9  -5  512.23   34.24
 -25  -9   5  183.51   23.89
  25   9  -5  168.03   24.42
 -23  -9   5   83.97   19.29
  23   9  -5   67.51   17.61
 -21  -9   5   73.09   16.10
  21   9  -5   40.08   15.84
 -19  -9   5  512.32   19.29
  19   9  -5  504.36   28.23
 -17  -9   5  259.88   13.10
  17   9  -5  272.62   18.49
 -15  -9   5  315.97   21.77
  15   9  -5  356.50   20.35
 -13  -9   5  346.41   19.11
  13   9  -5  360.39   17.08
 -11  -9   5  456.31   17.87
  11   9  -5  448.26   17.43
   3  -9   5   43.36    3.36
  -3   9  -5   49.29    4.60
   5  -9   5  287.48   21.59
  -5   9  -5  348.01   17.34
   7  -9   5 1384.59   58.05
  -7   9  -5 1293.72   53.53
   9  -9   5  326.42   22.74
  -9   9  -5  292.62   19.91
  11  -9   5  156.09   15.22
  13  -9   5  197.85   20.09
 -13   9  -5  176.88   16.90
  15  -9   5  373.67   24.42
 -15   9  -5  363.31   22.74
  17  -9   5  256.34   23.18
 -17   9  -5  317.21   25.39
  19  -9   5  179.98   24.51
 -19   9  -5  167.76   22.74
  21  -9   5   18.23   22.12
 -21   9  -5    0.27   14.95
  23  -9   5   19.11   24.51
 -23   9  -5   34.15   18.40
  25  -9   5  125.38   23.80
 -25   9  -5  122.90   31.41
  27  -9   5   30.44   22.56
 -27   9  -5   33.18   20.88
  29  -9   5   22.12   21.59
 -29   9  -5   -4.42   29.91
  31  -9   5   27.70   23.45
 -31   9  -5  100.96   39.82
  36  10  -5   -3.80   14.51
  34  10  -5   23.71   28.76
 -32 -10   5   -7.34   25.93
  32  10  -5   19.20   32.65
 -30 -10   5   17.43   24.51
  30  10  -5   11.59   21.24
 -28 -10   5  -15.66   27.08
  28  10  -5   -6.55   27.34
 -26 -10   5   63.89   23.63
  26  10  -5   96.00   23.89
 -24 -10   5  264.83   27.43
  24  10  -5  181.83   22.03
 -22 -10   5   25.48   11.06
  22  10  -5   16.72   16.37
 -20 -10   5   29.11    9.29
  20  10  -5   16.46   13.63
 -18 -10   5   45.30   11.86
  18  10  -5   48.75   13.89
 -16 -10   5    6.19    6.72
  16  10  -5    2.04    7.79
 -14 -10   5  239.61   10.26
  14  10  -5  229.35   12.74
 -12 -10   5  140.42    7.08
   4 -10   5   -0.09    4.34
  -4  10  -5    5.75    3.63
   6 -10   5   40.35    8.32
  -6  10  -5   38.14    6.72
   8 -10   5   11.77    8.05
  -8  10  -5    8.49    9.29
  10 -10   5  163.69   16.55
 -10  10  -5  190.15   16.19
  12 -10   5  277.04   22.39
 -12  10  -5  241.21   18.94
  14 -10   5  105.65   17.08
 -14  10  -5  104.06   15.04
  16 -10   5   13.89   18.40
 -16  10  -5    8.49   16.55
  18 -10   5  294.74   25.84
 -18  10  -5  291.82   25.13
  20 -10   5   81.67   22.47
 -20  10  -5  104.68   17.43
  22 -10   5   20.79   21.59
 -22  10  -5   41.59   18.85
  24 -10   5   -2.65   17.96
 -24  10  -5   20.71   29.47
  26 -10   5   65.92   13.18
 -26  10  -5   74.24   31.15
  28 -10   5   69.99   13.36
 -28  10  -5   15.75   30.53
 -30  10  -5    3.36   10.79
 -33 -11   5  168.92   29.55
  33  11  -5   99.81   21.50
 -31 -11   5  180.86   32.12
  31  11  -5   52.03   19.02
 -29 -11   5    2.48   24.86
  29  11  -5    1.59   28.49
 -27 -11   5   54.06   30.00
  27  11  -5   21.50   29.11
 -25 -11   5   96.45   24.86
  25  11  -5  111.05   24.69
 -23 -11   5  394.64   25.39
  23  11  -5  367.38   25.93
  21  11  -5  280.76   24.42
 -19 -11   5  587.89   32.03
  19  11  -5  557.98   28.58
 -17 -11   5  173.69   15.57
  17  11  -5  175.46   14.16
  15  11  -5  333.41   17.79
  -5  11  -5 2027.60   64.95
   7 -11   5 1157.81   49.90
  -7  11  -5 1137.01   47.07
   9 -11   5  107.15   14.87
  -9  11  -5  114.85   13.89
  11 -11   5   71.14   14.25
  13 -11   5    7.96   16.46
 -13  11  -5   -5.31   11.33
  15 -11   5    2.04   18.40
 -15  11  -5   -6.72   14.33
  17 -11   5  -11.95   20.44
  19 -11   5   91.58   16.81
 -19  11  -5  133.52   25.22
  21 -11   5  240.85   17.17
 -21  11  -5  275.98   29.82
  23 -11   5   82.11   27.96
 -23  11  -5   87.16   30.53
  25 -11   5  170.51   26.37
 -25  11  -5  170.24   36.19
  27 -11   5   95.74   30.97
 -27  11  -5  112.82   23.71
 -29  11  -5   13.10   13.80
  32  12  -5    6.11   15.31
 -30 -12   5  -11.41   43.89
  30  12  -5   -2.21   16.63
 -28 -12   5    5.66   11.86
  28  12  -5   34.24   19.73
 -26 -12   5  -14.87   32.21
  26  12  -5   17.79   34.42
 -24 -12   5   -1.95   19.55
  24  12  -5   -6.46   27.25
 -22 -12   5   -0.62   14.95
  22  12  -5   10.44   24.86
 -20 -12   5  103.53   19.47
  20  12  -5   65.39   14.69
 -18 -12   5   13.18   14.16
  18  12  -5   13.54   12.12
 -16 -12   5   71.76   10.44
   6 -12   5  148.74    8.41
  -6  12  -5  171.48    8.23
   8 -12   5    0.00    9.11
  -8  12  -5   -4.34    7.61
  10 -12   5   10.26   12.03
 -10  12  -5   14.78   11.77
  12 -12   5    5.75   17.25
  14 -12   5   37.96   17.96
 -14  12  -5   33.09   14.25
  16 -12   5   13.18   20.17
 -16  12  -5   18.76   17.61
  18 -12   5   62.73   22.39
 -18  12  -5   70.79   22.92
  20 -12   5   89.10   28.31
 -20  12  -5   96.98   26.99
  22 -12   5  -12.12   19.55
 -22  12  -5   24.24   30.62
  24 -12   5   -1.68   20.53
 -24  12  -5   -6.46   23.09
 -26  12  -5   -6.37   23.80
 -28  12  -5    2.74    8.41
 -29 -13   5   39.38   33.00
  29  13  -5  -18.67   32.12
  27  13  -5  127.68   42.03
 -25 -13   5  273.77   42.21
  25  13  -5  207.41   40.61
 -23 -13   5   86.45   15.48
  23  13  -5   73.18   21.41
 -21 -13   5   29.11   23.45
  21  13  -5   26.28   19.11
 -19 -13   5  112.46   16.37
  19  13  -5   94.94   17.17
   9 -13   5  283.59   20.35
  -9  13  -5  338.63   17.34
  11 -13   5   92.47   16.46
 -11  13  -5  104.68   17.08
  13 -13   5  119.63   19.82
 -13  13  -5  134.58   24.16
  15 -13   5   73.71   25.93
 -15  13  -5   76.89   23.98
  17 -13   5   -3.01   25.31
 -17  13  -5   29.55   23.63
  19 -13   5  232.09   23.01
 -19  13  -5  326.95   31.77
  21 -13   5  163.08   28.76
 -21  13  -5  281.29   33.98
  23 -13   5   19.02   29.73
 -23  13  -5   71.41   34.07
  25 -13   5  105.65   26.99
 -25  13  -5   65.12   23.80
  27 -13   5   81.14   22.12
 -27  13  -5   13.27   14.42
 -26 -14   5   -3.36   28.31
  26  14  -5   -1.95   23.36
 -24 -14   5   52.21   36.90
  24  14  -5   74.41   28.85
 -22 -14   5   21.94   17.79
  22  14  -5    5.84   25.22
  10 -14   5   -5.75   13.36
 -10  14  -5    5.49   10.35
  12 -14   5  276.42   23.18
 -12  14  -5  290.58   16.72
  14 -14   5  112.55   24.60
  16 -14   5  -26.10   30.70
 -16  14  -5  -11.41   20.09
  18 -14   5  232.62   25.75
 -18  14  -5  208.29   17.52
  20 -14   5   92.73   26.10
 -20  14  -5  128.12   31.85
  22 -14   5  -15.04   30.62
 -22  14  -5   35.30   22.12
  24 -14   5   18.58   29.47
 -24  14  -5   10.53   18.05
  11 -15   5  157.77   16.28
 -13  15  -5  215.90   19.29
  15 -15   5   48.05   27.87
 -15  15  -5   59.28   24.33
  17 -15   5   39.64   20.97
 -17  15  -5   79.81   21.59
  19 -15   5   53.44   22.03
 -19  15  -5   34.69   15.04
  21 -15   5   90.61   18.58
 -21  15  -5   50.52   13.27
 -16  16  -5   43.18   32.21
  -8  20   6  141.93   27.52
  -6  20   6   96.89   13.63
  -4  20   6  240.85   21.15
  -2  20   6  196.43   39.46
   0  20   6  245.98   27.43
   0 -20  -6  286.07   35.57
   2  20   6  423.04   58.40
  -2 -20  -6  384.37   62.12
   4  20   6  205.72   28.76
 -13  19   6  -11.41   18.32
 -11  19   6    2.92   15.93
  -9  19   6   -2.74   13.71
  -7  19   6    9.47   22.74
  -5  19   6    8.23   21.68
  -3  19   6   84.15   21.94
  -1  19   6   -4.78   21.86
   1 -19  -6    0.44   40.26
   1  19   6   15.84   28.23
  -1 -19  -6   77.60   44.77
  -3 -19  -6   -1.77   14.51
   5  19   6    2.48   22.21
   7  19   6   76.27   42.30
  -7 -19  -6    6.11   26.72
   9  19   6  -20.17   29.20
  -9 -19  -6    2.04   23.89
 -16  18   6  140.78   20.53
 -14  18   6  129.36   19.38
 -12  18   6  123.70   17.17
 -10  18   6   26.55   13.71
  -8  18   6    1.24    7.88
  -6  18   6  -11.24   21.50
  -4  18   6  331.11   22.30
   4 -18  -6  256.25   33.89
  -2  18   6 1215.50   38.05
   2 -18  -6 1145.33   46.37
   0  18   6  809.45   35.22
   0 -18  -6  788.92   47.25
   2  18   6  219.26   25.75
   4  18   6   89.46   17.25
  -4 -18  -6  102.29   16.46
   6  18   6   68.40   20.53
  -6 -18  -6   41.76   27.43
   8  18   6   96.36   13.10
  -8 -18  -6   59.64   27.08
  10  18   6   49.11   44.68
 -12 -18  -6   10.79   16.28
 -19  17   6   -4.87   15.40
  19 -17  -6    6.46   25.75
 -17  17   6  -11.33   19.20
 -15  17   6   -3.27   17.96
  15 -17  -6  -14.16   26.90
 -13  17   6   17.52   14.42
 -11  17   6    3.10   17.61
  -9  17   6   14.78   16.02
  -7  17   6    1.24   15.66
   7 -17  -6   -7.79   26.90
  -5  17   6   73.97   15.22
  -3  17   6  254.30   23.98
   3 -17  -6  230.59   33.36
  -1  17   6   78.22   18.67
   1 -17  -6   36.72   30.53
   1  17   6   12.56   22.56
   3  17   6   37.96   14.69
  -3 -17  -6   51.32   26.90
   5  17   6   26.10   29.02
  -5 -17  -6    0.35   21.59
   7  17   6   12.03   29.91
  -7 -17  -6   -9.82   27.61
   9  17   6   44.33   29.47
  -9 -17  -6   20.88   30.79
  11  17   6   94.06   15.66
 -11 -17  -6    5.75   12.83
  13  17   6  101.67   28.40
 -13 -17  -6  109.72   35.39
  15  17   6    0.97   19.11
 -15 -17  -6    5.40   17.25
 -20  16   6  110.96   19.38
 -18  16   6   98.31   21.68
  18 -16  -6   99.28   26.10
 -16  16   6  224.84   12.74
  16 -16  -6  209.00   24.16
 -14  16   6  172.72   17.70
  14 -16  -6  186.08   29.20
 -12  16   6  186.88   18.32
 -10  16   6  216.87   15.75
  -8  16   6  177.32   16.46
   8 -16  -6  165.02   27.87
  -6  16   6  565.59   20.62
   6 -16  -6  548.69   30.08
  -4  16   6  262.80   17.52
  -2  16   6  126.89   18.49
   0  16   6  204.04   20.53
   0 -16  -6  199.53   25.75
   2  16   6   73.00   13.27
  -2 -16  -6   67.34   15.93
   4  16   6   28.76   16.55
  -4 -16  -6   40.08   23.27
   6  16   6  179.44   13.98
   8  16   6  633.37   22.83
  10  16   6  279.70   24.33
  12  16   6  248.46   21.86
 -12 -16  -6  198.82   26.63
  14  16   6  133.34   32.03
  16  16   6  114.94   32.30
 -16 -16  -6   84.24   25.48
 -23  15   6   15.75   15.48
  23 -15  -6    6.46   32.92
 -21  15   6   52.74   27.34
  21 -15  -6   37.16   29.29
 -19  15   6   10.09   12.56
  19 -15  -6    1.33   23.27
 -17  15   6   -1.06   17.87
  17 -15  -6    5.22   18.67
 -15  15   6   -3.80   13.18
  15 -15  -6    6.37   23.09
 -13  15   6   42.65   11.33
  13 -15  -6   27.78   27.25
 -11  15   6    5.22    9.91
  -9  15   6   18.94   11.24
   9 -15  -6    0.18   16.10
  -7  15   6   48.75   10.00
   7 -15  -6   44.51   17.43
  -5  15   6  209.00   14.07
   5 -15  -6  209.00   19.64
  -3  15   6  303.85   16.81
   3 -15  -6  265.19   20.44
  -1  15   6   18.14   11.77
   1  15   6   10.97   12.74
  -1 -15  -6   18.32   20.62
   3  15   6   35.39   15.93
  -3 -15  -6   22.47   19.29
   5  15   6    8.14   18.14
   7  15   6   20.53   14.60
  -7 -15  -6   15.93   17.08
   9  15   6    4.25   15.13
  -9 -15  -6   16.72   25.48
  11  15   6    4.60   18.67
 -11 -15  -6   -4.42   16.55
  13  15   6   -7.96   21.06
 -13 -15  -6   11.59   25.66
  15  15   6   90.52   27.08
 -15 -15  -6  110.25   22.92
  17  15   6  260.41   25.31
 -17 -15  -6  303.94   26.99
  19  15   6  245.10   24.24
 -19 -15  -6  211.92   24.69
 -24  14   6  407.11   19.20
  24 -14  -6  308.54   31.32
 -22  14   6  115.47   18.23
  22 -14  -6   94.59   31.94
 -20  14   6  142.46   15.04
  20 -14  -6  176.97   31.50
 -18  14   6   61.32   16.28
  18 -14  -6   49.82   26.19
 -16  14   6   24.86   16.46
  16 -14  -6   47.78   18.85
 -14  14   6  167.06   15.31
  14 -14  -6  173.78   24.33
 -12  14   6  392.78   18.76
  12 -14  -6  431.18   26.81
 -10  14   6  639.56   24.86
  -8  14   6  479.76   19.91
  -6  14   6  308.81   16.19
  -4  14   6  120.34   10.71
   4 -14  -6   90.52   16.10
  -2  14   6   15.57    8.94
   2 -14  -6   14.25   12.65
   0  14   6   43.80   11.77
   0 -14  -6   40.88   14.42
   2  14   6  215.72   16.72
  -2 -14  -6  204.40   17.79
   4  14   6  368.00   20.35
  -4 -14  -6  334.29   28.23
   6  14   6  270.49   17.17
  -6 -14  -6  334.20   22.12
   8  14   6  412.78   22.47
  -8 -14  -6  370.66   29.73
  10  14   6  219.88   21.32
 -10 -14  -6  223.16   24.07
  12  14   6  322.70   19.47
 -12 -14  -6  356.68   24.24
  14  14   6  397.29   24.69
 -14 -14  -6  385.43   32.74
  16  14   6   34.86   22.21
  18  14   6   27.25   21.06
 -18 -14  -6   -3.45   26.99
  20  14   6   21.94   20.00
 -20 -14  -6   19.55   28.14
 -25  13   6   -2.83   16.90
  25 -13  -6  -13.01   31.23
 -23  13   6   -5.40   14.51
  23 -13  -6   -5.84   19.02
 -21  13   6   11.77   12.83
  21 -13  -6   11.06   26.55
 -19  13   6   30.00   13.36
  19 -13  -6   24.42   17.87
 -17  13   6   25.31   13.80
  17 -13  -6   76.10   24.51
 -15  13   6   82.64   14.78
  15 -13  -6   93.35   16.02
 -13  13   6  178.74   14.07
  13 -13  -6  189.53   18.67
 -11  13   6   14.95   11.33
  11 -13  -6   19.73   18.05
  -9  13   6   71.49    9.64
   9 -13  -6   64.86   10.71
  -7  13   6  332.43   16.46
   7 -13  -6  373.05   27.70
  -5  13   6    0.71    9.03
  -3  13   6    9.73    9.38
   3 -13  -6   -4.69   11.68
  -1  13   6    4.78    9.03
   1 -13  -6    4.16   16.55
   1  13   6   17.79   10.09
  -1 -13  -6   21.32   16.55
   3  13   6    4.34    9.73
  -3 -13  -6    2.21   15.75
   5  13   6   10.53   11.77
  -5 -13  -6   21.32   10.53
   7  13   6  -10.35   20.17
  -7 -13  -6  -10.26   17.52
   9  13   6  -11.77   12.65
  -9 -13  -6   -8.41   16.37
  11  13   6   17.52   16.10
 -11 -13  -6   22.03   21.41
  13  13   6    3.80   16.37
 -13 -13  -6   19.38   22.56
  15  13   6   53.80   23.09
 -15 -13  -6   69.11   22.92
  17  13   6    3.72   17.52
 -17 -13  -6   -5.66   21.24
  19  13   6  309.16   24.78
 -19 -13  -6  309.25   32.03
  21  13   6   38.40   27.34
 -21 -13  -6   22.83   22.30
 -28  12   6   79.55   19.55
  28 -12  -6   70.34   32.47
 -26  12   6  483.21   26.90
  26 -12  -6  397.47   37.69
 -24  12   6  831.21   26.19
  24 -12  -6  809.80   33.89
 -22  12   6  396.32   20.79
  22 -12  -6  385.97   33.98
 -20  12   6  131.31   16.37
  20 -12  -6  119.28   24.51
 -18  12   6  370.39   17.25
  18 -12  -6  385.52   23.89
 -16  12   6  282.26   16.37
  16 -12  -6  238.29   28.76
 -14  12   6  180.68   13.89
  14 -12  -6  177.06   20.71
 -12  12   6  213.42   20.71
  12 -12  -6  208.73   21.68
 -10  12   6   76.45   10.18
  10 -12  -6   78.22   11.33
  -8  12   6  366.94   16.19
   8 -12  -6  393.75   23.98
  -6  12   6  724.68   28.58
   6 -12  -6  728.13   34.15
  -4  12   6  374.73   18.85
   4 -12  -6  320.05   25.13
  -2  12   6   10.00    7.17
   2 -12  -6   13.27   10.88
   0  12   6  190.77   14.42
   0 -12  -6  223.69   20.53
   2  12   6  546.12   21.41
  -2 -12  -6  551.34   32.92
   4  12   6  195.28   13.45
  -4 -12  -6  201.83   19.11
   6  12   6  435.52   18.58
  -6 -12  -6  462.50   26.19
   8  12   6  224.84   15.75
  -8 -12  -6  237.84   20.53
  10  12   6   56.01   15.13
  12  12   6  174.67   17.87
 -12 -12  -6  153.34   20.44
  14  12   6   68.57   13.89
 -14 -12  -6   46.37   14.60
  16  12   6   52.38   17.52
 -16 -12  -6   51.59   27.16
  18  12   6  164.67   17.96
 -18 -12  -6  164.31   27.61
  20  12   6  619.03   50.17
 -20 -12  -6  636.02   33.98
  22  12   6  444.90   37.52
 -22 -12  -6  422.77   37.87
 -29  11   6   53.44   33.98
  29 -11  -6   58.66   32.47
 -27  11   6  252.18   26.28
  27 -11  -6  241.56   34.07
 -25  11   6   40.44   14.87
  25 -11  -6   65.48   19.38
 -23  11   6   -0.27   11.95
  23 -11  -6    5.31   24.69
 -21  11   6   47.78   11.24
  21 -11  -6   35.75   23.98
 -19  11   6  285.45   15.84
  19 -11  -6  299.69   27.34
 -17  11   6   93.70   10.00
  17 -11  -6  113.79   16.46
 -15  11   6   28.40    7.61
  15 -11  -6   30.53   17.43
 -13  11   6    4.34    7.79
  13 -11  -6    6.72   10.44
 -11  11   6   36.54    8.32
  11 -11  -6   35.57    9.91
  -9  11   6   48.05    9.64
   9 -11  -6   33.00   12.48
  -7  11   6   15.40    8.94
   7 -11  -6    8.76   14.51
  -5  11   6   14.69    7.88
   5 -11  -6   13.27    9.29
  -3  11   6  232.53   13.89
   3 -11  -6  179.80   18.40
  -1  11   6  110.78    8.67
   1 -11  -6  107.51   16.28
   1  11   6  134.85   11.41
  -1 -11  -6  141.57   17.25
   3  11   6   36.01   10.79
   5  11   6   14.16   11.24
   7  11   6    6.19    9.91
  -7 -11  -6   17.25   13.98
   9  11   6   -5.93   12.74
  -9 -11  -6    1.24   10.18
  11  11   6   40.88   12.21
 -11 -11  -6   35.84   12.21
  13  11   6   78.93   17.52
 -13 -11  -6   37.61   17.34
  15  11   6  206.52   17.25
 -15 -11  -6  226.96   19.47
  17  11   6   16.02   30.00
 -17 -11  -6   -1.33   17.61
  19  11   6   24.16   31.06
 -19 -11  -6   36.81   17.70
  21  11   6   56.72   28.23
 -21 -11  -6   42.03   27.87
  23  11   6   17.61   12.83
 -23 -11  -6   47.25   26.81
 -30  10   6   50.35   18.14
  30 -10  -6   62.20   10.00
 -28  10   6  175.46   18.05
 -26  10   6  459.85   20.79
  26 -10  -6  441.53   27.16
 -24  10   6  486.84   24.51
  24 -10  -6  532.94   46.63
 -22  10   6  705.83   25.57
  22 -10  -6  714.77   33.45
 -20  10   6  792.72   24.69
  20 -10  -6  785.03   38.49
 -18  10   6  760.78   24.24
  18 -10  -6  748.57   46.45
 -16  10   6  109.81   12.21
  16 -10  -6   90.61   15.04
 -14  10   6  133.70   10.18
  14 -10  -6  146.35   14.42
 -12  10   6  460.65   19.47
  12 -10  -6  487.72   29.11
 -10  10   6   82.64    9.03
  10 -10  -6   90.16   10.97
  -8  10   6  213.69   11.24
   8 -10  -6  183.87   11.15
  -6  10   6   68.84    8.32
   6 -10  -6   81.67   10.97
  -4  10   6  312.52   16.19
   4 -10  -6  305.00   18.32
  -2  10   6  276.42   14.95
   0  10   6  480.20   19.02
   0 -10  -6  485.51   27.34
   2  10   6  560.28   21.32
  -2 -10  -6  558.24   26.37
   4  10   6  604.17   22.03
  -4 -10  -6  610.09   28.31
   6  10   6  605.76   21.94
  -6 -10  -6  645.40   30.00
   8  10   6  312.26   23.01
  -8 -10  -6  304.30   22.30
  10  10   6   65.83   13.18
 -10 -10  -6   40.79   10.44
  12  10   6   10.44   10.97
 -12 -10  -6    4.51   10.71
  14  10   6  139.27   26.37
 -14 -10  -6  176.52   21.50
  16  10   6  488.43   34.95
 -16 -10  -6  512.59   30.79
  18  10   6   40.08   29.55
 -18 -10  -6   35.66   22.65
  20  10   6  380.83   37.96
 -20 -10  -6  400.57   24.60
  22  10   6  103.26   30.08
 -22 -10  -6  127.77   28.14
  24  10   6   85.56   33.36
 -24 -10  -6   63.71   27.43
 -31   9   6   -5.75   23.54
  31  -9  -6  -13.01   32.47
 -29   9   6   35.22   19.64
  29  -9  -6   -4.51   29.55
 -27   9   6   11.24   14.33
  27  -9  -6   11.24   29.55
 -25   9   6   -1.86   20.71
 -23   9   6   22.30   13.01
  23  -9  -6   31.23   15.75
 -21   9   6   56.36   10.26
  21  -9  -6   81.32   16.46
 -19   9   6  -17.25   10.97
  19  -9  -6    5.13   13.63
 -17   9   6   68.57   16.19
  17  -9  -6   64.95   18.23
 -15   9   6   21.59    7.79
  15  -9  -6   18.14   15.75
 -13   9   6   56.81    7.96
  13  -9  -6   56.89   12.30
 -11   9   6   19.47    8.32
  11  -9  -6    4.07    9.56
  -9   9   6   23.71    8.23
   9  -9  -6   20.00    9.03
  -7   9   6   23.98    7.26
   7  -9  -6   42.38    9.56
  -5   9   6  202.63   11.68
  -3   9   6  209.35   12.12
  -1   9   6   15.31    7.61
   1  -9  -6    7.61    8.76
   1   9   6  150.95   11.06
  -1  -9  -6  183.87   16.28
   3   9   6   13.80    6.99
  -3  -9  -6    8.58   11.06
   5   9   6  726.27   26.10
  -5  -9  -6  719.81   38.76
   7   9   6    2.74   10.62
  -7  -9  -6   -2.21   11.33
   9   9   6   54.15   10.44
  -9  -9  -6   33.36   10.18
  11   9   6  130.69   10.88
 -11  -9  -6  127.59   14.33
  13   9   6   67.51   21.24
 -13  -9  -6   54.15   17.17
  15   9   6   -9.20   22.65
 -15  -9  -6  -14.87   12.39
  17   9   6   67.60   18.76
 -17  -9  -6   70.61   13.80
  19   9   6    8.32   19.20
 -19  -9  -6   -4.42   12.48
  21   9   6  -12.74   31.50
 -21  -9  -6    5.57   20.71
  23   9   6   54.59   27.52
 -23  -9  -6   35.39   26.28
  25   9   6  -18.58   35.30
 -25  -9  -6   -5.22   32.65
 -32   8   6  438.88   26.01
  32  -8  -6  379.59   38.58
 -30   8   6  745.83   29.38
  30  -8  -6  770.16   36.90
 -28   8   6  551.52   21.59
  28  -8  -6  584.70   28.85
 -26   8   6  113.44   14.69
  26  -8  -6   89.90   19.55
 -24   8   6   69.73   12.21
  24  -8  -6   76.98   22.83
 -22   8   6  173.78   11.86
 -20   8   6  268.02   13.45
  20  -8  -6  257.04   20.00
 -18   8   6  531.43   22.30
  18  -8  -6  510.73   28.49
 -16   8   6  354.73   15.57
  16  -8  -6  360.13   24.51
 -14   8   6  261.38   14.33
  14  -8  -6  273.24   22.39
 -12   8   6 1651.81   48.05
  12  -8  -6 1548.82   41.59
 -10   8   6  770.43   24.95
  10  -8  -6  822.01   38.93
  -8   8   6  273.95   12.92
   8  -8  -6  261.56   12.21
  -6   8   6  345.26   18.85
   6  -8  -6  387.56   14.07
  -4   8   6  341.46   14.33
   4  -8  -6  322.79   20.09
  -2   8   6  317.83   15.48
   2  -8  -6  312.88   18.49
   0   8   6  576.21   19.64
   0  -8  -6  539.13   24.78
   2   8   6    8.58    6.02
  -2  -8  -6   -4.25    7.70
   4   8   6   10.18    9.20
  -4  -8  -6   12.12   10.97
   6   8   6  325.62   15.40
  -6  -8  -6  320.05   20.71
   8   8   6 1419.19   60.88
  -8  -8  -6 1436.62   55.74
  10   8   6  831.39   26.81
 -10  -8  -6  828.12   33.45
  12   8   6  581.78   33.00
 -12  -8  -6  574.08   28.67
  14   8   6  315.09   22.83
 -14  -8  -6  304.74   23.89
  16   8   6  479.94   29.47
 -16  -8  -6  419.59   30.44
  18   8   6  266.69   22.65
 -18  -8  -6  232.98   22.56
  20   8   6  149.98   23.54
 -20  -8  -6  137.33   17.08
  22   8   6   17.70   22.74
 -22  -8  -6    8.14   24.07
  24   8   6   26.63   30.97
 -24  -8  -6   13.71   20.35
  26   8   6   93.97   37.25
 -26  -8  -6   86.27   21.68
 -33   7   6  122.46   26.99
 -27   7   6   37.78   25.57
  27  -7  -6   75.39   29.55
 -25   7   6    3.01   13.54
  25  -7  -6   -7.34   22.39
 -23   7   6   20.79   11.24
  23  -7  -6   30.08   18.49
 -21   7   6   41.94    9.73
  21  -7  -6   46.98   14.60
 -19   7   6   13.63    8.32
  19  -7  -6   46.28   14.07
 -17   7   6   38.93    7.70
  17  -7  -6  311.20   24.78
 -15   7   6   -7.43    6.55
  15  -7  -6   12.83   14.51
 -13   7   6   26.28    6.81
  13  -7  -6   23.63   13.89
 -11   7   6   73.00    9.38
  11  -7  -6   65.92    7.70
  -9   7   6   -3.45    5.93
   9  -7  -6    2.48    6.81
  -7   7   6    3.72    7.43
   7  -7  -6  -17.52   11.33
  -5   7   6   22.30    6.19
   5  -7  -6   24.78    6.37
  -3   7   6   -0.62    6.55
   3  -7  -6    3.98   10.35
  -1   7   6    6.28    5.84
   1  -7  -6    6.46    7.88
   1   7   6  231.65   15.04
  -1  -7  -6  212.63   16.55
   3   7   6   31.15    6.72
  -3  -7  -6   33.54   11.50
   5   7   6  129.27   10.35
  -5  -7  -6  116.80   10.88
   7   7   6   46.45    8.32
  -7  -7  -6   59.73    9.82
   9   7   6   87.69   17.87
  -9  -7  -6  102.11   14.60
  11   7   6  119.54   21.41
 -11  -7  -6  134.05   13.80
  13   7   6   99.10   16.37
 -13  -7  -6   82.47   15.13
  15   7   6    6.28   19.73
 -15  -7  -6    0.80    9.64
  17   7   6   17.25   14.16
 -17  -7  -6   24.60   10.62
  19   7   6   20.97   17.61
 -19  -7  -6    5.04   19.91
  21   7   6   19.29   25.39
 -21  -7  -6   -4.34   17.08
  23   7   6   21.50   19.02
 -23  -7  -6   29.20   19.55
  25   7   6  204.31   33.98
 -25  -7  -6  180.95   22.65
  27   7   6    5.22   15.40
 -27  -7  -6  -41.50   31.59
 -34   6   6  278.55   22.56
  34  -6  -6  232.27   28.49
 -32   6   6  337.92   17.52
  32  -6  -6  333.41   23.98
 -30   6   6  331.64   22.30
  30  -6  -6  330.49   35.22
 -28   6   6  134.41   14.78
  28  -6  -6  132.90   27.96
 -26   6   6  222.27   16.02
  26  -6  -6  -46.54   23.80
 -24   6   6  379.33   17.87
  24  -6  -6  -43.36   21.86
 -22   6   6  321.90   15.48
  22  -6  -6  199.44   28.58
 -20   6   6  633.98   20.97
  20  -6  -6  699.55   32.74
 -18   6   6  444.63   17.52
 -16   6   6  981.02   33.00
  16  -6  -6  940.85   44.24
 -14   6   6  578.77   30.53
  14  -6  -6  664.16   36.28
 -12   6   6  316.33   19.47
   8  -6  -6   76.72   10.00
   6  -6  -6  266.42   12.48
   4  -6  -6  317.21   20.44
  -2   6   6 1119.94   46.45
   2  -6  -6 1050.03   42.65
   0  -6  -6 1695.35   68.66
  -2  -6  -6  841.92   33.36
  -4  -6  -6 1314.87   53.71
   6   6   6   -2.48    6.37
  -6  -6  -6    6.19    7.70
  -8  -6  -6  604.08   27.96
  10   6   6  823.25   38.40
 -10  -6  -6  834.75   43.98
  12   6   6  786.18   41.85
 -12  -6  -6  779.36   35.22
  14   6   6  652.57   30.88
 -14  -6  -6  606.11   30.97
  16   6   6  182.63   24.78
 -16  -6  -6  182.72   19.91
  18   6   6   21.50   21.59
 -18  -6  -6   22.74   13.01
  20   6   6  138.39   26.63
 -20  -6  -6  133.52   21.59
  22   6   6   85.21   22.39
 -22  -6  -6   42.47   20.88
  24   6   6   32.38   30.97
 -24  -6  -6   28.76   28.23
  26   6   6   77.16   17.08
 -26  -6  -6  133.88   22.47
  28   6   6  184.05   27.78
 -28  -6  -6  242.09   33.71
 -33   5   6   28.67   21.41
  33  -5  -6   22.30   34.69
 -31   5   6    4.25   17.34
  31  -5  -6   28.23   31.59
 -29   5   6    6.72   13.36
  29  -5  -6    8.85   25.84
 -27   5   6    4.07   10.79
  27  -5  -6    5.04   14.69
 -25   5   6    0.53   11.50
  25  -5  -6   -0.71   13.80
 -23   5   6   -5.75   10.44
  23  -5  -6   -2.39   17.61
 -21   5   6    2.39    9.47
  21  -5  -6  -16.81   16.37
 -19   5   6    2.92    6.99
  19  -5  -6   -1.06   14.78
 -17   5   6   78.93    9.20
 -15   5   6    6.11    7.34
  15  -5  -6   20.79   12.48
 -13   5   6   13.54    6.02
  13  -5  -6   27.43    9.56
 -11   5   6  327.04   14.33
  11  -5  -6  343.23   15.40
  -9   5   6  447.73   16.28
   9  -5  -6  472.50   17.96
  -7   5   6   85.56    7.34
   7  -5  -6   93.44    7.61
  -5   5   6   35.75    6.99
   5  -5  -6   41.94   10.00
  -3   5   6   26.37    7.17
  -1   5   6    4.07    5.75
   1  -5  -6    0.80    5.93
   1   5   6  252.36   12.03
  -1  -5  -6  229.79   15.84
   3   5   6  141.84    7.88
  -3  -5  -6  146.88   12.03
   5   5   6   27.78    6.11
  -5  -5  -6   44.24    7.96
   7   5   6   20.62   13.63
 -13  -5  -6  213.60   18.85
  15   5   6   20.44   20.17
 -15  -5  -6   38.14   15.31
  17   5   6   22.47   18.67
 -17  -5  -6   32.30   15.57
  19   5   6   27.70   20.53
 -19  -5  -6   -0.88   11.86
  21   5   6   30.70   23.45
 -21  -5  -6    5.04   19.38
  23   5   6   -2.65   16.19
 -23  -5  -6   -7.96   22.47
  25   5   6  -57.69   28.05
 -25  -5  -6   11.24   20.09
  27   5   6  -42.91   31.41
 -27  -5  -6   -0.53   27.70
  29   5   6   53.62   34.07
 -29  -5  -6   25.48   27.08
 -34   4   6  330.31   15.93
  34  -4  -6  315.89   20.62
 -32   4   6   13.45   15.75
  32  -4  -6   23.36   22.12
 -30   4   6   25.04   18.14
  30  -4  -6   31.32   30.26
 -28   4   6  147.50   12.30
  28  -4  -6  151.04   19.91
 -26   4   6  249.79   15.13
  26  -4  -6  261.82   21.41
 -24   4   6  328.89   15.13
  24  -4  -6  316.51   24.16
 -22   4   6  222.45   16.37
  22  -4  -6  173.96   20.53
 -20   4   6  512.23   28.93
  20  -4  -6  461.53   26.99
 -18   4   6 1017.65   32.74
  18  -4  -6 1053.13   41.50
 -16   4   6 2069.54   53.53
 -14   4   6  387.38   15.84
  14  -4  -6  381.98   25.22
 -12   4   6   30.97    5.66
  12  -4  -6   16.19    5.84
 -10   4   6    1.86    4.87
  10  -4  -6    4.60    4.78
  -8   4   6  102.02    6.90
   8  -4  -6   92.29    7.96
  -6   4   6  881.39   25.93
   6  -4  -6  883.60   37.78
  -4   4   6 1481.57   40.79
   4  -4  -6 1580.23   42.03
  -2   4   6  649.03   20.09
   2  -4  -6  694.60   30.00
   0   4   6 1466.53   39.29
   0  -4  -6 1545.72   61.94
   2   4   6 1401.14   37.25
  -2  -4  -6 1448.56   59.46
   4   4   6 2578.85   68.22
  -4  -4  -6 2633.89   89.10
   6   4   6  536.30   23.45
  -6  -4  -6  540.28   24.33
   8   4   6   98.04   16.19
  -8  -4  -6   71.49   11.68
  10   4   6    3.89    9.56
 -10  -4  -6   13.54    8.23
  12   4   6 1257.97   54.68
 -12  -4  -6 1215.50   45.83
  14   4   6 1153.12   53.36
 -14  -4  -6 1138.78   46.28
  16   4   6  818.12   36.28
 -16  -4  -6  852.01   33.62
  18   4   6  350.93   25.66
 -18  -4  -6  389.86   25.39
  20   4   6  101.93   23.18
 -20  -4  -6  122.11   16.99
  22   4   6  209.53   25.57
 -22  -4  -6  208.73   19.47
  24   4   6  415.70   27.52
 -24  -4  -6  404.37   29.55
  26   4   6   15.40   20.35
 -26  -4  -6    9.20   18.49
  28   4   6    7.08   22.65
 -35   3   6   68.40   14.69
  35  -3  -6   10.88   26.28
 -33   3   6   62.29   16.19
  33  -3  -6   64.77   27.43
 -31   3   6   -0.09   24.16
  31  -3  -6   13.98   24.42
 -29   3   6   32.21   11.33
  29  -3  -6   31.06   17.79
 -27   3   6    4.78    8.05
  27  -3  -6   19.02   14.69
 -25   3   6   -3.19    6.90
  25  -3  -6   -7.61   12.74
 -23   3   6    6.72    7.88
  23  -3  -6    8.32   16.72
 -21   3   6  119.19    8.67
  21  -3  -6  122.20   14.60
 -19   3   6   31.32    9.11
  19  -3  -6   37.96   15.31
 -17   3   6   21.50    6.46
  17  -3  -6    9.03    8.76
 -15   3   6  469.85   17.70
 -13   3   6  966.33   28.49
  13  -3  -6  936.16   48.22
 -11   3   6  432.51   15.40
  11  -3  -6  426.76   15.40
  -9   3   6    6.55    4.78
   9  -3  -6    3.72    6.64
  -7   3   6  632.30   21.15
   7  -3  -6  668.14   22.92
  -5   3   6    0.53    3.80
   5  -3  -6    3.36    5.66
  -3   3   6  296.60   11.59
   3  -3  -6  306.15   17.43
  -1   3   6   32.38    5.75
   1  -3  -6   39.29    7.88
   1   3   6    6.02    5.49
  -1  -3  -6   10.97    7.96
   3   3   6   96.54    8.58
  -3  -3  -6  109.54   11.59
   5   3   6  398.53   19.29
  -5  -3  -6  375.17   20.79
   7   3   6   79.02   10.97
  -7  -3  -6   64.24    9.64
   9   3   6    7.88   13.36
  -9  -3  -6   16.63   10.35
  11   3   6   57.16   11.06
 -11  -3  -6   56.45    9.29
  13   3   6   60.35   15.66
 -13  -3  -6   58.75   13.27
  15   3   6   17.34   11.95
 -15  -3  -6    9.64    9.56
  17   3   6   82.91   19.91
 -17  -3  -6   61.41   11.95
  19   3   6  115.29   23.80
 -19  -3  -6   78.04   18.49
  21   3   6  -12.92   15.57
 -21  -3  -6    7.79   16.72
  23   3   6    0.35   26.37
 -23  -3  -6    8.58   14.78
  25   3   6  168.12   19.55
 -25  -3  -6  163.96   25.31
  27   3   6   68.40   21.68
 -27  -3  -6   56.45   16.28
  29   3   6    3.27   17.79
 -29  -3  -6   -1.15   20.00
 -36   2   6   16.46   20.62
  36  -2  -6   29.47   30.97
 -34   2   6    5.40   16.99
  34  -2  -6    1.24   32.74
 -32   2   6   19.11   16.28
  32  -2  -6   78.40   28.49
 -30   2   6  147.06   16.55
  30  -2  -6  122.11   27.16
 -28   2   6  302.35   15.84
  28  -2  -6  283.41   23.36
 -26   2   6  481.62   19.29
  26  -2  -6  463.65   27.08
 -24   2   6  543.29   18.58
  24  -2  -6  576.29   26.63
 -22   2   6  675.40   35.30
  22  -2  -6  774.50   39.20
 -20   2   6  568.86   31.50
  20  -2  -6  578.42   32.21
 -18   2   6  233.15   18.23
  18  -2  -6  260.05   18.14
 -16   2   6  614.34   20.44
  16  -2  -6  619.83   31.15
 -14   2   6  374.64   14.25
  14  -2  -6  388.89   19.47
 -12   2   6    8.85    4.96
  12  -2  -6    9.03    7.17
 -10   2   6   30.62    6.64
  10  -2  -6   33.54    6.90
  -8   2   6 1305.66   36.19
   8  -2  -6 1310.18   39.20
  -6   2   6  339.87   13.10
   6  -2  -6  324.29   13.80
  -4   2   6 1382.11   37.34
   4  -2  -6 1457.94   56.54
  -2   2   6  626.46   20.00
   2  -2  -6  602.13   28.40
   0   2   6  710.26   20.44
   0  -2  -6  734.33   30.17
   2   2   6 1621.90   42.03
   4   2   6 2996.59   78.48
  -4  -2  -6 3041.27  109.45
  -6  -2  -6 1933.28   73.62
   8   2   6 2295.53   81.23
  -8  -2  -6 2208.82   82.29
  10   2   6 1269.47   44.51
 -10  -2  -6 1272.31   56.10
  12   2   6  488.78   27.16
 -12  -2  -6  463.21   25.93
  14   2   6  -10.26    9.82
 -14  -2  -6    0.71    7.96
  16   2   6  392.16   21.86
 -16  -2  -6  398.80   27.78
  18   2   6  301.02   20.88
 -18  -2  -6  255.98   22.39
  20   2   6  331.11   26.01
 -20  -2  -6  329.07   26.81
  22   2   6   58.13   23.71
 -22  -2  -6   58.49   17.96
  24   2   6  137.77   25.48
 -24  -2  -6  116.36   16.55
  26   2   6   69.46   18.05
 -26  -2  -6   86.71   29.64
  28   2   6  114.59   22.03
 -28  -2  -6  178.03   29.47
  30   2   6   52.56   21.06
 -30  -2  -6   59.64   33.36
 -35   1   6   23.89   21.06
  35  -1  -6   -6.81   15.93
 -33   1   6   33.00   10.44
  33  -1  -6   11.95   15.40
 -31   1   6    0.35   11.95
  31  -1  -6  -28.67   23.98
 -29   1   6   -7.88   12.48
  29  -1  -6    1.86   21.68
 -27   1   6   28.49   10.26
  27  -1  -6   39.20   19.47
 -25   1   6   39.46   11.41
  25  -1  -6   39.99   18.76
 -23   1   6   -2.65    8.85
  23  -1  -6   -4.69   16.46
 -21   1   6   79.81    9.38
  21  -1  -6   65.57   16.55
 -19   1   6   76.63    7.61
  19  -1  -6   80.43   15.13
 -17   1   6   -0.88    5.57
  17  -1  -6    7.34   12.30
 -15   1   6   14.69    5.66
  15  -1  -6   17.52   10.53
 -13   1   6   30.97    4.69
  13  -1  -6   42.47   10.88
 -11   1   6   13.63    4.51
  11  -1  -6   21.94    9.47
  -9   1   6  197.85   10.18
   9  -1  -6  194.93   11.15
  -7   1   6    7.70    4.60
   7  -1  -6    3.63    3.80
  -5   1   6   65.57    5.66
   5  -1  -6   84.06    5.75
  -3   1   6    3.10    5.66
   3  -1  -6   -1.77    6.90
  -1   1   6    7.52    5.66
   1  -1  -6    8.58    7.26
   1   1   6   43.45    5.84
  -1  -1  -6   40.97    8.41
   3   1   6    1.86    4.34
  -3  -1  -6    3.10    4.42
   5   1   6   10.79    7.17
  -5  -1  -6    1.33    4.78
   7   1   6    1.59    7.26
  -7  -1  -6   -0.18    6.46
   9   1   6   36.37    9.03
  -9  -1  -6   57.43   10.71
  11   1   6  216.87   17.34
 -11  -1  -6  223.60   16.37
  13   1   6   49.82   11.77
 -13  -1  -6   54.51   12.56
  15   1   6   46.90   11.95
  17   1   6    6.99   12.39
 -17  -1  -6   30.97   12.65
  19   1   6   64.68   15.66
 -19  -1  -6   57.43   11.86
  21   1   6    5.31   21.50
 -21  -1  -6    1.42   12.12
  23   1   6   -9.47   13.63
 -23  -1  -6    3.01   19.73
  25   1   6   -0.62   15.75
 -25  -1  -6   -4.96   13.54
  27   1   6   15.75   20.00
 -27  -1  -6   15.66   16.81
  29   1   6   -5.22   14.87
 -29  -1  -6    7.52   14.60
 -36   0   6  102.02   14.60
 -34   0   6   75.39   15.22
  34   0  -6   71.23   21.50
 -32   0   6   85.39   12.39
  32   0  -6   97.15   21.59
 -30   0   6  275.89   15.93
  30   0  -6  272.71   29.82
 -28   0   6  517.89   28.58
  28   0  -6  509.84   35.75
 -26   0   6  138.83   13.36
  26   0  -6  160.42   23.09
 -24   0   6  255.28   13.10
  24   0  -6  276.42   23.98
 -22   0   6 1017.21   30.08
  22   0  -6 1054.99   43.36
 -20   0   6  245.01   11.95
  20   0  -6  213.78   17.79
 -18   0   6   98.92    8.14
  18   0  -6   91.85   13.89
 -16   0   6  322.97   13.71
  16   0  -6  370.04   20.09
 -14   0   6  115.29   12.12
  14   0  -6  107.86   12.03
 -12   0   6 4213.59  100.34
  12   0  -6 4281.72  161.48
 -10   0   6 7290.96  173.96
  10   0  -6 7511.46  176.61
  -8   0   6 2950.93   76.72
   8   0  -6 2964.55   75.74
  -6   0   6  177.06    8.94
   6   0  -6  179.09    9.20
  -4   0   6  314.38   10.71
   4   0  -6  308.01   16.99
  -2   0   6  307.66   11.50
   2   0  -6  333.76   19.02
   0   0   6  704.42   22.12
   0   0  -6  680.00   31.94
   2   0   6  126.89    7.34
  -2   0  -6  131.31    9.11
   4   0   6  277.04   13.80
  -4   0  -6  299.69   15.13
   6   0   6 2466.66   83.35
  -6   0  -6 2545.58  101.76
   8   0   6 3344.86  119.54
  -8   0  -6 3241.60  113.52
  10   0   6 2442.06   90.08
 -10   0  -6 2327.65   88.13
  12   0   6 2655.92   89.99
 -12   0  -6 2639.29  112.46
  14   0   6  137.24   17.70
 -14   0  -6  145.47   13.98
  16   0   6  547.18   31.85
 -16   0  -6  514.36   29.11
  18   0   6  178.21   21.86
 -18   0  -6  126.80   13.45
  20   0   6    3.45   13.45
 -20   0  -6   21.06   12.03
  22   0   6   17.70   20.09
 -22   0  -6    5.84   12.12
  24   0   6  256.96   28.23
 -24   0  -6  292.62   26.19
  26   0   6   12.56   21.68
 -26   0  -6   10.97   22.56
  28   0   6   36.10   17.61
 -28   0  -6   43.45   23.45
  30   0   6  166.35   23.18
 -30   0  -6  156.26   28.85
 -37  -1   6   28.23   19.73
  37   1  -6   19.20   21.15
 -35  -1   6  -19.47   19.91
  35   1  -6   11.59   21.77
 -33  -1   6    8.05   10.62
  33   1  -6   19.38   19.47
 -31  -1   6   -8.41   15.04
  31   1  -6  -13.10   19.11
 -29  -1   6    5.22   10.44
  29   1  -6   14.69   22.56
 -27  -1   6   41.68   10.18
  27   1  -6   60.61   14.60
 -25  -1   6   26.72    7.79
  25   1  -6   25.13   13.18
 -23  -1   6    6.99    9.03
  23   1  -6   -6.46   16.02
 -21  -1   6   70.26    8.32
  21   1  -6   71.32   12.30
 -19  -1   6   70.70    8.05
  19   1  -6   87.69   14.16
 -17  -1   6   -1.42    6.55
  17   1  -6    5.22   10.35
 -15  -1   6   22.65    4.69
  15   1  -6   15.48    7.79
 -13  -1   6   33.54    5.31
 -11  -1   6   13.98    4.51
  11   1  -6   19.55    6.72
  -9  -1   6  203.16    9.03
   9   1  -6  185.82    9.56
  -7  -1   6    8.94    4.07
   7   1  -6    6.72    3.80
  -5  -1   6   63.53    6.02
   5   1  -6   71.94    5.66
  -3  -1   6    7.17    3.98
   3   1  -6    5.22    6.28
  -1  -1   6    3.72    5.40
   1   1  -6    1.68    5.84
   1  -1   6   46.10    5.40
  -1   1  -6   42.74    7.26
   3  -1   6   -0.80    4.87
  -3   1  -6    6.46    6.37
   5  -1   6    4.69    6.37
  -5   1  -6    8.49    6.64
   7  -1   6    6.64    8.23
  -7   1  -6    4.07    5.75
   9  -1   6   73.97   12.65
  -9   1  -6   47.96    8.85
  11  -1   6  209.97   16.28
 -11   1  -6  240.32   15.93
  13  -1   6   71.85   10.88
 -13   1  -6   54.59    8.85
  15  -1   6   31.68   15.75
 -15   1  -6   47.78    9.73
  17  -1   6   18.58   11.50
 -17   1  -6   20.09    9.29
  19  -1   6   68.13   19.82
 -19   1  -6   56.81   12.83
  21  -1   6    2.12   13.01
 -21   1  -6   -8.94   11.59
  23  -1   6    6.46   15.57
 -23   1  -6  -15.75   17.43
  25  -1   6    1.06   14.87
 -25   1  -6  -11.68   14.51
  27  -1   6   16.28   15.22
 -27   1  -6   31.59   16.02
  29  -1   6   -1.24   25.48
 -29   1  -6  -12.21   13.63
  31  -1   6    2.92    9.47
 -31   1  -6    6.55   16.99
 -36  -2   6    6.72   13.18
  36   2  -6   14.95   27.52
 -34  -2   6   14.60   19.47
  34   2  -6   -6.81   30.79
 -32  -2   6   20.88   15.84
  32   2  -6   31.94   26.55
 -30  -2   6  165.64   14.42
  30   2  -6  152.90   26.28
 -28  -2   6  301.02   22.39
  28   2  -6  334.73   23.09
 -26  -2   6  485.95   19.73
  26   2  -6  491.44   33.62
 -24  -2   6  550.28   23.36
  24   2  -6  560.54   32.56
 -22  -2   6  729.19   23.63
  22   2  -6  708.13   40.70
 -20  -2   6  571.69   19.64
  20   2  -6  576.82   30.17
 -18  -2   6  259.35   11.33
  18   2  -6  257.66   17.52
 -16  -2   6  622.22   21.77
  16   2  -6  668.76   35.84
 -14  -2   6  384.64   14.87
  14   2  -6  394.19   23.36
 -12  -2   6   12.56    4.51
  12   2  -6   11.86    6.02
 -10  -2   6   27.78    4.69
  10   2  -6   24.86    8.32
  -8  -2   6 1359.82   35.84
   8   2  -6 1316.37   36.19
  -6  -2   6  330.93   12.30
   6   2  -6  346.06   11.68
  -4  -2   6 1347.61   36.10
   4   2  -6 1458.48   55.30
  -2  -2   6  632.04   20.35
   2   2  -6  606.11   27.34
   0  -2   6  778.04   24.95
   0   2  -6  788.21   32.92
   2  -2   6 1691.36   45.75
  -2   2  -6 1736.76   58.58
   4  -2   6 3133.38  110.78
  -4   2  -6 3091.79  109.28
   6  -2   6 2079.72   79.02
  -6   2  -6 1943.37   76.54
   8  -2   6 2302.52   87.78
  -8   2  -6 2271.46   93.70
  10  -2   6 1291.33   48.58
 -10   2  -6 1236.38   49.82
  12  -2   6  511.61   27.61
 -12   2  -6  474.01   21.94
  14  -2   6    5.13   14.25
 -14   2  -6   -1.68   11.24
  16  -2   6  357.30   24.16
 -16   2  -6  417.29   26.10
  18  -2   6  288.19   19.38
 -18   2  -6  260.94   18.85
  20  -2   6  374.82   23.09
 -20   2  -6  331.99   23.27
  22  -2   6   79.55   15.75
 -22   2  -6   69.19   17.96
  24  -2   6  122.55   18.14
 -24   2  -6  121.05   17.79
  26  -2   6   80.87   23.18
 -26   2  -6   81.85   17.79
  28  -2   6  199.53   29.02
 -28   2  -6  143.25   20.71
  30  -2   6   57.87   21.50
 -30   2  -6   17.87   24.16
 -37  -3   6   -0.44   18.05
  37   3  -6  -23.45   31.85
 -35  -3   6  115.21   19.55
  35   3  -6  111.22   26.19
 -33  -3   6   94.15   20.00
  33   3  -6   64.77   32.38
 -31  -3   6   -0.97   12.92
  31   3  -6  -12.56   25.84
 -29  -3   6   25.04   10.62
  29   3  -6   24.33   17.08
 -27  -3   6   -0.71   12.21
  27   3  -6   40.70   20.97
 -25  -3   6   -5.75    9.11
  25   3  -6  -19.02   18.94
 -23  -3   6   -4.69    8.76
  23   3  -6   20.00   17.52
 -21  -3   6  134.05    9.64
  21   3  -6  112.11   19.11
 -19  -3   6   44.86    6.11
  19   3  -6   59.73   10.44
 -17  -3   6   14.78    5.13
  17   3  -6   13.36    7.79
 -15  -3   6  495.69   24.60
  15   3  -6  511.97   26.01
 -13  -3   6  943.68   28.05
 -11  -3   6  477.19   16.81
  11   3  -6  459.67   26.19
  -9  -3   6    5.13    4.34
   9   3  -6   13.01    7.26
  -7  -3   6  626.82   18.58
   7   3  -6  653.81   20.79
  -5  -3   6    3.01    4.16
  -3  -3   6  312.52   15.04
   3   3  -6  316.51   17.25
  -1  -3   6   42.91    4.96
   1   3  -6   31.50    6.55
   1  -3   6    1.95    4.78
  -1   3  -6   10.00    5.40
   3  -3   6  103.44   10.88
  -3   3  -6  119.81    9.64
   5  -3   6  428.08   21.24
  -5   3  -6  421.62   21.41
   7  -3   6   49.82   11.06
  -7   3  -6   64.50    8.85
   9  -3   6   10.18   10.09
  -9   3  -6   20.79    8.49
  11  -3   6   51.67   11.24
 -11   3  -6   59.81    8.32
  13  -3   6   68.40   14.69
 -13   3  -6   56.01   11.41
  15  -3   6    7.43   10.97
 -15   3  -6   16.28    8.85
  17  -3   6   52.21   16.37
 -17   3  -6   65.39   15.57
  19  -3   6  106.45   20.35
 -19   3  -6   73.97   16.10
  21  -3   6   32.47   20.79
 -21   3  -6    0.09   17.79
  23  -3   6    9.47   15.84
 -23   3  -6    9.38   13.89
  25  -3   6  211.56   22.03
 -25   3  -6  191.92   18.67
  27  -3   6   28.23   24.07
 -27   3  -6   31.15   16.72
  29  -3   6    1.77   19.20
 -31   3  -6   27.34   26.72
 -36  -4   6  210.68   20.97
  36   4  -6  254.21   41.50
 -34  -4   6  378.36   23.09
  34   4  -6  276.69   36.72
 -32  -4   6  -10.88   20.09
  32   4  -6    8.41   29.64
 -30  -4   6   45.04   15.57
  30   4  -6   22.92   25.39
 -28  -4   6  191.48   14.69
  28   4  -6  186.70   24.69
 -26  -4   6  286.16   15.31
  26   4  -6  262.27   29.11
 -24  -4   6  359.95   16.19
  24   4  -6  346.59   28.31
 -22  -4   6  218.11   11.50
  22   4  -6  248.37   19.38
 -20  -4   6  498.16   28.67
  20   4  -6  523.73   29.91
 -18  -4   6 1059.41   30.08
  18   4  -6 1078.53   45.66
 -16  -4   6 2082.82   54.42
  16   4  -6 2022.12   81.94
 -14  -4   6  406.67   13.54
  14   4  -6  406.58   22.03
 -12  -4   6   37.69    8.49
  12   4  -6   34.86    8.32
 -10  -4   6    4.34    4.07
  10   4  -6    5.13    6.19
  -8  -4   6  107.51    6.64
   8   4  -6  105.03    8.94
  -6  -4   6  944.39   28.40
  -4  -4   6 1640.31   43.62
   4   4  -6 1525.90   53.97
  -2  -4   6  714.59   22.21
   2   4  -6  753.44   29.55
   0  -4   6 1542.45   63.18
   2  -4   6 1480.60   42.30
  -2   4  -6 1505.55   56.81
   4  -4   6 2749.36   92.73
  -4   4  -6 2807.67  105.47
   6  -4   6  530.81   24.24
  -6   4  -6  542.05   25.66
   8  -4   6   83.17    9.47
  -8   4  -6   94.77    9.20
  10  -4   6   -1.06   11.06
 -10   4  -6   17.17    9.64
  12  -4   6 1287.61   58.40
 -12   4  -6 1234.97   55.74
  14  -4   6 1229.66   47.60
 -14   4  -6 1155.60   47.16
  16  -4   6  844.84   40.61
 -16   4  -6  816.70   38.67
  18  -4   6  338.45   24.78
 -18   4  -6  353.40   26.37
  20  -4   6  133.26   15.40
 -20   4  -6  136.71   15.93
  22  -4   6  220.86   23.89
 -22   4  -6  248.20   24.07
  24  -4   6  434.19   32.38
 -24   4  -6  437.91   25.22
  26  -4   6   33.80   17.17
 -26   4  -6  -14.78   17.70
  28  -4   6   -5.40   17.25
  30  -4   6    3.80   21.41
 -30   4  -6   28.31   27.16
 -37  -5   6   22.12   19.91
  37   5  -6   73.35   45.66
 -35  -5   6   59.37   24.33
  35   5  -6    8.41   38.40
 -33  -5   6    5.84   16.28
  33   5  -6   17.61   23.98
 -31  -5   6  -13.10   26.37
  31   5  -6   29.38   20.00
 -29  -5   6   -0.35   19.64
  29   5  -6    4.78   18.40
 -27  -5   6   10.35   13.27
  27   5  -6   23.27   23.18
 -25  -5   6    3.98   11.33
  25   5  -6   -4.69   20.79
 -23  -5   6    7.70   14.07
  23   5  -6    9.73   11.41
 -21  -5   6   -0.97    8.32
  21   5  -6   11.68   13.71
 -19  -5   6    9.11    7.70
  19   5  -6   -0.53   12.74
 -17  -5   6   76.36   12.21
  17   5  -6   87.07   12.39
 -15  -5   6    2.74    5.40
  15   5  -6    0.09    8.32
 -13  -5   6   20.26    5.22
  13   5  -6   25.31    8.32
 -11  -5   6  342.43   13.36
  11   5  -6  353.40   19.38
  -9  -5   6  492.50   16.37
   9   5  -6  524.44   25.31
  -7  -5   6   85.65    5.22
  -5  -5   6   35.30    4.16
   5   5  -6   41.41    5.13
  -3  -5   6   25.93    3.98
   3   5  -6   30.44    4.78
  -1  -5   6    0.09    4.07
   1   5  -6    8.85    5.13
   1  -5   6  259.08   10.35
  -1   5  -6  250.50   13.98
   3  -5   6  138.21   11.06
  -3   5  -6  167.68   10.62
   5  -5   6   25.13    8.67
  -5   5  -6   34.15    7.17
   7  -5   6   42.38   10.62
  -7   5  -6   29.02    8.32
   9  -5   6   96.71   11.33
  -9   5  -6   90.16    8.94
  11  -5   6  229.08   18.32
 -11   5  -6  223.60   17.17
  13  -5   6  229.00   15.31
 -13   5  -6  209.97   16.99
  15  -5   6   33.71   12.48
 -15   5  -6   28.85    9.47
  17  -5   6   22.47   16.19
 -17   5  -6   11.86   13.54
  19  -5   6   -7.17   16.10
 -19   5  -6   13.36   16.81
  21  -5   6    9.82   21.77
 -21   5  -6  -21.15   21.50
  23  -5   6    7.70   17.17
 -23   5  -6   26.37   22.56
  25  -5   6  -13.54   23.36
  27  -5   6   10.09   25.22
 -27   5  -6   17.70   26.63
  29  -5   6   15.84   18.58
 -29   5  -6   45.13   30.70
  31  -5   6   35.48   22.65
 -36  -6   6   14.60   20.26
  36   6  -6  -18.85   40.08
 -34  -6   6  273.24   16.99
  34   6  -6  304.83   31.77
 -32  -6   6  405.61   28.14
  32   6  -6  344.47   31.41
 -30  -6   6  384.82   35.39
  30   6  -6  373.84   31.85
 -28  -6   6  178.65   25.93
  28   6  -6  149.01   27.16
 -26  -6   6  245.98   19.64
  26   6  -6  253.33   23.09
 -24  -6   6  417.20   24.60
  24   6  -6  481.17   26.55
 -22  -6   6  334.29   15.57
  22   6  -6  329.96   25.84
 -20  -6   6  700.52   23.89
  20   6  -6  664.07   33.89
 -18  -6   6  475.16   19.91
  18   6  -6  484.01   27.70
 -16  -6   6 1006.32   28.23
  16   6  -6  968.01   39.73
 -14  -6   6  614.25   19.11
 -12  -6   6  334.11   13.10
  12   6  -6  342.17   20.26
 -10  -6   6   57.60    5.04
  10   6  -6   47.60    6.72
  -8  -6   6   74.06    6.90
  -6  -6   6  271.82   13.18
  -4  -6   6  312.08   12.30
   4   6  -6  326.59   16.81
  -2  -6   6 1167.81   34.60
   0  -6   6 1784.54   51.85
   0   6  -6 1791.08   62.20
   2  -6   6  946.24   27.52
  -2   6  -6  965.80   34.15
   4  -6   6 1432.81   49.37
  -4   6  -6 1443.43   57.25
   6  -6   6    7.43    8.58
  -6   6  -6    0.62    6.46
   8  -6   6  644.96   29.47
  10  -6   6  881.12   36.99
 -10   6  -6  886.25   41.76
  12  -6   6  888.29   38.67
 -12   6  -6  768.75   32.47
  14  -6   6  642.57   30.08
 -14   6  -6  627.26   36.10
  16  -6   6  173.25   20.35
 -16   6  -6  159.09   19.11
  18  -6   6    1.42   13.63
  20  -6   6  144.76   22.39
 -20   6  -6  156.88   22.56
  22  -6   6   76.63   24.07
 -22   6  -6   50.97   24.16
  24  -6   6   65.12   24.95
 -24   6  -6   80.61   25.22
  26  -6   6  112.64   27.16
 -26   6  -6  111.75   29.55
  28  -6   6  216.78   28.14
 -28   6  -6  248.73   22.47
  30  -6   6   85.12   29.11
 -30   6  -6  137.15   35.39
  37   7  -6   21.94   27.08
 -35  -7   6   -2.30   33.45
  35   7  -6   20.97   40.70
 -33  -7   6  107.60   35.92
  33   7  -6  136.62   26.28
 -31  -7   6   32.47   28.67
  31   7  -6   94.06   27.52
 -29  -7   6   66.63   25.84
  29   7  -6   59.11   29.64
 -27  -7   6   55.74   15.40
  27   7  -6   55.83   25.39
 -25  -7   6    2.74   11.77
  25   7  -6  -24.24   21.68
 -23  -7   6    6.19   10.79
  23   7  -6   30.26   17.17
 -21  -7   6   31.06    8.67
  21   7  -6   40.35   13.89
 -19  -7   6   36.37    8.14
  19   7  -6   56.89   13.80
 -17  -7   6  300.84   12.56
  17   7  -6  346.32   21.86
 -15  -7   6    2.57    6.64
  15   7  -6    9.82    7.43
 -13  -7   6   25.13    5.66
  13   7  -6   32.38    8.14
 -11  -7   6   69.46    5.49
  11   7  -6   69.64    7.88
  -9  -7   6    1.77    3.54
  -7  -7   6    3.01    2.74
  -5  -7   6   28.85    3.36
  -3  -7   6    1.15    2.83
  -1  -7   6    1.24    3.36
   1  -7   6  228.55    8.41
  -1   7  -6  218.20   11.24
   3  -7   6   22.03    4.60
  -3   7  -6   20.79    5.04
   5  -7   6  137.50   11.68
  -5   7  -6  126.62   10.18
   7  -7   6   58.75   10.26
  -7   7  -6   53.00    8.49
   9  -7   6   91.32    9.91
  -9   7  -6   84.86   11.06
  11  -7   6  106.18   14.07
 -11   7  -6  114.23   12.48
  13  -7   6   89.46   16.37
  15  -7   6    4.07   15.57
 -15   7  -6  -17.17   14.95
  17  -7   6   32.83   18.32
 -17   7  -6    7.61   16.55
  19  -7   6   54.59   20.79
 -19   7  -6   49.02   21.68
  21  -7   6   -3.63   21.59
 -21   7  -6  -16.37   22.21
  23  -7   6   12.30   16.19
 -23   7  -6   22.74   25.48
  25  -7   6  184.22   21.32
  27  -7   6    2.21   18.67
 -27   7  -6    4.69   31.94
  29  -7   6   -2.04   27.25
 -29   7  -6   88.40   35.66
  36   8  -6    4.25   23.89
 -34  -8   6  112.82   25.66
  34   8  -6  198.47   41.50
 -32  -8   6  592.04   40.17
  32   8  -6  525.06   42.47
 -30  -8   6  851.04   27.87
  30   8  -6  841.57   49.02
 -28  -8   6  624.34   26.19
  28   8  -6  624.61   41.85
 -26  -8   6  115.03   15.75
  26   8  -6  125.47   23.63
 -24  -8   6   90.08   20.26
  24   8  -6   50.26   14.25
 -22  -8   6  161.66   12.21
  22   8  -6  138.30   18.14
 -20  -8   6  288.72   14.25
  20   8  -6  239.08   20.79
 -18  -8   6  562.84   18.94
  18   8  -6  520.20   26.72
 -16  -8   6  372.25   14.51
  16   8  -6  338.54   18.58
 -14  -8   6  269.79   12.30
  14   8  -6  263.42   16.46
 -12  -8   6 1631.90   40.44
  12   8  -6 1639.60   57.34
 -10  -8   6  807.32   22.74
  -8  -8   6  242.09    7.88
   0  -8   6  554.62   16.90
   2  -8   6    1.59    4.07
  -2   8  -6   -0.35    5.13
   4  -8   6    8.94    7.08
  -4   8  -6   13.71    6.19
   6  -8   6  344.73   20.00
  -6   8  -6  293.85   18.23
   8  -8   6 1500.42   58.22
  -8   8  -6 1412.55   55.30
  10  -8   6  870.77   40.79
 -10   8  -6  813.96   38.84
  12  -8   6  565.06   31.77
 -12   8  -6  538.42   30.62
  14  -8   6  285.54   20.44
 -14   8  -6  281.11   20.88
  16  -8   6  493.83   30.79
 -16   8  -6  463.48   27.16
  18  -8   6  260.32   19.02
 -18   8  -6  279.34   27.87
  20  -8   6  118.13   23.45
 -20   8  -6  145.73   27.08
  22  -8   6   -1.50   16.81
 -22   8  -6   19.82   20.17
  24  -8   6    8.05   22.56
 -24   8  -6  -14.25   21.41
  26  -8   6   64.59   31.68
 -26   8  -6   82.73   26.99
  28  -8   6  159.27   22.47
 -28   8  -6  221.65   38.22
  30  -8   6  146.00   40.70
 -30   8  -6  228.82   33.18
 -35  -9   6   79.46   18.23
  35   9  -6    7.88   25.13
 -33  -9   6   35.92   20.71
  33   9  -6   36.01   39.29
 -31  -9   6   -3.63   14.25
  31   9  -6   32.74   37.43
 -29  -9   6   28.85   19.11
  29   9  -6   35.84   30.26
 -27  -9   6    8.23   12.30
  27   9  -6   62.12   26.81
 -25  -9   6    3.36   13.71
  25   9  -6    3.27   19.02
 -23  -9   6   33.98   11.33
  23   9  -6   40.70   18.58
 -21  -9   6   57.07   10.26
  21   9  -6   80.70   16.19
 -19  -9   6    0.00    8.49
  19   9  -6    7.88   12.56
 -17  -9   6   83.97   11.41
  17   9  -6   80.52   13.63
 -15  -9   6   16.37    5.93
  15   9  -6    4.96    9.29
 -13  -9   6   46.81    8.67
  13   9  -6   32.83    6.90
 -11  -9   6    5.66    2.48
   3  -9   6   10.09    3.80
  -3   9  -6   14.87    5.22
   5  -9   6  754.85   36.72
  -5   9  -6  746.80   30.53
   7  -9   6    6.72   11.77
  -7   9  -6    6.99    8.05
   9  -9   6   45.66   12.56
  -9   9  -6   65.74   11.68
  11  -9   6  111.31   15.40
 -11   9  -6  108.66   13.27
  13  -9   6   64.24   17.25
 -13   9  -6   55.48   13.27
  15  -9   6  -14.95   19.82
 -15   9  -6    4.78   15.48
  17  -9   6   81.85   22.21
  19  -9   6   15.22   22.30
 -19   9  -6   -6.99   20.97
  21  -9   6   -5.04   26.28
 -21   9  -6    4.69   29.64
  23  -9   6   12.21   17.87
 -23   9  -6   31.85   22.92
  25  -9   6   24.16   25.75
 -25   9  -6   18.76   23.63
  27  -9   6  -12.21   25.57
  29  -9   6   10.97   13.98
 -29   9  -6   12.92   37.25
  34  10  -6   11.06   25.13
 -32 -10   6   95.74   15.84
  32  10  -6  121.31   30.26
 -30 -10   6   45.57   26.81
  30  10  -6   55.92   21.06
 -28 -10   6  243.33   21.15
  28  10  -6  226.78   32.30
 -26 -10   6  491.44   24.33
  26  10  -6  457.02   34.69
 -24 -10   6  576.82   23.54
  24  10  -6  588.68   31.68
 -22 -10   6  692.12   34.77
  22  10  -6  680.17   36.54
 -20 -10   6  779.27   35.39
  20  10  -6  752.64   35.13
 -18 -10   6  749.01   23.80
  18  10  -6  726.98   33.71
 -16 -10   6   69.90    7.96
  16  10  -6   78.75   10.09
 -14 -10   6  121.84    9.29
  14  10  -6  119.19    8.41
   4 -10   6  569.66   16.72
  -4  10  -6  535.33   22.12
  -6  10  -6  541.25   26.99
   8 -10   6  314.47   16.10
  -8  10  -6  320.49   18.94
  10 -10   6   31.15   15.66
 -10  10  -6   34.86   13.63
  12 -10   6    7.34   14.33
 -12  10  -6   -5.49   11.15
  14 -10   6  159.36   20.97
 -14  10  -6  160.77   17.87
  16 -10   6  422.95   25.93
 -16  10  -6  444.28   28.67
  18 -10   6   17.79   22.56
 -18  10  -6   54.59   23.89
  20 -10   6  321.73   26.72
 -20  10  -6  375.26   31.23
  22 -10   6   75.21   26.19
 -22  10  -6  103.61   32.65
  24 -10   6   63.80   24.24
  26 -10   6  281.20   23.98
 -26  10  -6  309.78   37.69
  28 -10   6  105.56   33.27
 -28  10  -6  118.57   35.39
 -31 -11   6  -11.41   25.39
 -29 -11   6   37.34   19.55
  29  11  -6  -18.67   33.45
 -27 -11   6  203.51   22.83
  27  11  -6  187.94   30.17
 -25 -11   6   75.74   18.49
  25  11  -6   70.79   22.47
 -23 -11   6   10.26   23.01
  23  11  -6    2.30   25.84
 -21 -11   6   28.05   19.55
  21  11  -6   48.84   18.67
  19  11  -6  280.49   20.35
 -17 -11   6   95.47   12.56
  17  11  -6  109.45   12.12
   5 -11   6    5.13    3.45
   7 -11   6  -10.62   10.62
  -7  11  -6    2.83    7.52
   9 -11   6   10.71   11.95
  -9  11  -6    1.15    8.76
 -11  11  -6   49.55   16.28
  15 -11   6  189.18   23.54
 -15  11  -6  158.21   21.15
  17 -11   6   10.35   16.10
 -17  11  -6   -4.78   19.47
  19 -11   6   27.34   17.79
 -19  11  -6   67.25   28.14
  21 -11   6   11.59   14.42
 -21  11  -6   58.84   23.54
  23 -11   6   10.35   18.76
 -23  11  -6   49.55   36.54
 -25  11  -6   19.11   36.63
 -27  11  -6  -10.88   34.51
 -28 -12   6   31.94   21.59
  28  12  -6   68.22   22.92
  26  12  -6  407.56   36.28
 -24 -12   6  871.83   32.30
  24  12  -6  815.11   43.80
 -22 -12   6  461.18   32.65
  22  12  -6  386.23   26.01
 -20 -12   6  136.71   13.80
 -18 -12   6  335.44   17.79
  18  12  -6  321.55   15.93
   8 -12   6  191.74   14.60
  -8  12  -6  192.45   15.13
  10 -12   6   56.01   16.90
 -10  12  -6   39.20   15.48
  12 -12   6  159.01   19.02
 -12  12  -6  183.60   21.86
  14 -12   6   12.92   19.47
 -14  12  -6   29.47   13.18
  16 -12   6   75.12   24.69
 -16  12  -6   35.84   25.75
  18 -12   6  127.68   29.20
 -18  12  -6  138.39   25.84
  20 -12   6  431.53   31.23
 -20  12  -6  445.07   38.22
  22 -12   6  276.25   33.98
 -22  12  -6  400.30   42.91
  24 -12   6  119.90   26.01
 -24  12  -6   96.89   39.73
  26 -12   6   15.48   23.45
 -26  12  -6    0.71   27.78
 -27 -13   6  -19.82   42.38
  27  13  -6   22.12   44.60
 -25 -13   6   -0.09   18.85
  23  13  -6    7.34   26.81
 -21 -13   6    6.81   17.34
  21  13  -6    5.84   12.56
   9 -13   6   11.15   11.41
  -9  13  -6   -1.68    8.23
  11 -13   6    1.59   15.57
 -11  13  -6    4.87   16.37
  13 -13   6  -27.52   17.34
 -13  13  -6   14.60   14.51
[truncated: 206,648 more chars]
