# Supplementary material for: Crystal structure of trans-(1,8-dibutyl-1,3,6,8,10,13-hexa­aza­cyclo­tetra­decane-κ4 N 3,N 6,N 10,N 13)bis­(5-methyltetra­zolato-κN)nickel(II) from synchrotron data
Source: Acta Crystallogr E Crystallogr Commun. 2015 Jan 17;71(Pt 2):173–5. doi: 10.1107/S2056989015000651 (PMC4384631; doi:10.1107/S2056989015000651)
Supplement: Supplementary file 2 [file e-71-00173-Isup2.hkl]

#
# h,k,l, Fc-squared, Fo-squared, sigma(Fo-squared), status flag
#
data_I
_shelx_title ' Nibutyl-5-met-tetrazole in C2/c'
_shelx_refln_list_code          4
_shelx_F_calc_maximum      245.35
_exptl_crystal_F_000      1160.00
_reflns_d_resolution_high  0.7186

loop_
 _space_group_symop_operation_xyz
 'x, y, z'
 '-x, y, -z+1/2'
 'x+1/2, y+1/2, z'
 '-x+1/2, y+1/2, -z+1/2'
 '-x, -y, -z'
 'x, -y, z-1/2'
 '-x+1/2, -y+1/2, -z'
 'x+1/2, -y+1/2, z-1/2'

_cell_length_a    24.0397
_cell_length_b    12.9230
_cell_length_c     8.7170
_cell_angle_alpha  90.000
_cell_angle_beta   98.944
_cell_angle_gamma  90.000

_shelx_F_squared_multiplier     1.000

loop_
 _refln_index_h
 _refln_index_k
 _refln_index_l
 _refln_F_squared_calc
 _refln_F_squared_meas
 _refln_F_squared_sigma
 _refln_observed_status
   4   0   0       5241.82       4021.48       158.27 o
   6   0   0        679.53        466.05        39.45 o
   8   0   0       1866.64       1529.30        76.62 o
  10   0   0       2822.54       2597.16       119.70 o
  12   0   0       4986.22       4720.97       190.83 o
  14   0   0         92.62        149.56        44.01 o
  16   0   0       2159.78       1851.33        95.85 o
  18   0   0       5345.67       5590.70       246.76 o
  20   0   0       8143.92       8475.79       260.11 o
  22   0   0       1185.67       1410.77        74.63 o
  24   0   0       1846.82       1920.71       108.71 o
  26   0   0        769.53        783.04       109.64 o
  28   0   0       1626.20       1806.32        90.39 o
  30   0   0        140.18        105.14        56.53 o
  32   0   0       1093.90        999.77       123.38 o
   1   1   0         19.74         32.44         4.51 o
   3   1   0       2098.39       1790.57        43.11 o
   5   1   0        892.41        746.70        25.16 o
   7   1   0        342.08        285.36        16.50 o
   9   1   0       1133.72       1135.24        42.55 o
  11   1   0          3.54         -8.74        13.64 o
  13   1   0        731.64        791.19        32.33 o
  15   1   0       1214.79       1347.02        48.10 o
  17   1   0        703.64        767.04        47.76 o
  19   1   0         62.60         90.97        34.86 o
  21   1   0       1817.78       1916.71       128.20 o
  23   1   0        527.58        553.76        37.27 o
  25   1   0        138.94        142.33        34.18 o
  27   1   0        436.97        437.10        41.77 o
  29   1   0        164.02        191.18        42.90 o
  31   1   0        139.19        148.18        43.44 o
   0   2   0      36047.14      27385.22       503.62 o
   2   2   0       4728.91       3735.50       105.74 o
   4   2   0      51267.17      43738.45      1449.03 o
   6   2   0      16781.55      15370.15       285.42 o
   8   2   0      16802.94      15617.52       268.28 o
  10   2   0       1112.88        713.98        26.32 o
  12   2   0       9399.22       9277.75       177.15 o
  14   2   0       8299.36       8065.46       157.38 o
  16   2   0       5422.90       5256.45       114.16 o
  18   2   0       1350.81       1278.61        57.80 o
  20   2   0       5888.85       6368.14       138.91 o
  22   2   0          9.46        -10.55        30.78 o
  24   2   0        141.01        128.30        31.32 o
  26   2   0        704.15        734.54        51.76 o
  28   2   0       2258.22       2280.59        91.61 o
  30   2   0       1652.43       1574.96        74.88 o
  32   2   0       3141.01       3374.83       101.04 o
   1   3   0      60197.75      48737.46      1088.05 o
   3   3   0      14642.61      12117.58       393.77 o
   5   3   0       1975.91       2127.23        47.36 o
   7   3   0       8141.57       8151.57       148.26 o
   9   3   0       2521.78       2866.81        73.72 o
  11   3   0        163.88        154.79        17.18 o
  13   3   0          8.33         -5.45        17.72 o
  15   3   0         81.63         62.79        19.72 o
  17   3   0        226.91        253.83        26.42 o
  19   3   0       1001.78       1079.86        44.83 o
  21   3   0        247.53        203.83        32.38 o
  23   3   0        323.33        309.70        30.35 o
  25   3   0         14.75         12.29        28.41 o
  27   3   0          2.73         19.83        31.10 o
  29   3   0        478.34        495.30        43.62 o
  31   3   0         26.28         44.39        45.16 o
   0   4   0       6616.83       5641.21       105.05 o
   2   4   0       1788.62       1491.53        28.31 o
   4   4   0      23343.97      22930.96       395.09 o
   6   4   0      43956.88      44114.07       830.13 o
   8   4   0      23983.10      23232.97       446.81 o
  10   4   0         34.52         53.99        17.02 o
  12   4   0      11620.22      11755.35       218.21 o
  14   4   0       1203.13       1369.27        42.81 o
  16   4   0       2202.85       2284.83        57.31 o
  18   4   0         32.87         69.69        23.29 o
  20   4   0        147.52        182.87        39.41 o
  22   4   0        845.53        847.73        40.44 o
  24   4   0       6459.39       7022.45       140.41 o
  26   4   0       5832.05       6391.04       147.75 o
  28   4   0       1863.31       2024.94        70.45 o
  30   4   0        849.07        814.76        54.62 o
  32   4   0       1737.22       1611.21        86.68 o
   1   5   0          7.05         16.83         6.66 o
   3   5   0        788.88        729.34        35.62 o
   5   5   0         11.84         19.22        10.40 o
   7   5   0         66.21        111.49        12.37 o
   9   5   0         56.23         65.85        13.72 o
  11   5   0       1281.73       1624.65        40.96 o
  13   5   0        552.95        614.11        25.35 o
  15   5   0        238.86        252.34        25.19 o
  17   5   0       1485.44       1535.18        53.49 o
  19   5   0        381.61        416.63        33.03 o
  21   5   0       4014.17       3913.32        96.28 o
  23   5   0       1195.37       1218.93        49.11 o
  25   5   0        373.15        391.23        37.88 o
  27   5   0         74.19         56.39        37.04 o
  29   5   0         47.84         41.49        42.67 o
  31   5   0        287.00        259.00        59.89 o
   0   6   0        161.09        116.67        11.02 o
   2   6   0       5766.11       5536.61        93.00 o
   4   6   0      11541.58      11133.07       237.50 o
   6   6   0       3339.62       3421.86        65.62 o
   8   6   0      21736.38      22579.87       341.06 o
  10   6   0       2933.63       2908.45        74.08 o
  12   6   0       6658.91       7245.78       146.39 o
  14   6   0       1540.50       1599.22        53.32 o
  16   6   0        183.77        124.43        25.39 o
  18   6   0         38.43         42.59        30.13 o
  20   6   0       4401.66       4770.36       131.92 o
  22   6   0       4651.68       4904.20       162.76 o
  24   6   0       3214.00       3364.67       111.04 o
  26   6   0       1614.84       1707.62        87.61 o
  28   6   0         93.97         90.73        44.76 o
  30   6   0        431.30        457.11        49.20 o
   1   7   0        565.08        619.10        19.73 o
   3   7   0        116.16         64.59        11.82 o
   5   7   0       1193.57       1158.05        30.15 o
   7   7   0         96.25        118.98        14.26 o
   9   7   0       1150.31       1232.31        32.56 o
  11   7   0        379.02        372.57        18.79 o
  13   7   0       2953.77       2950.12        70.50 o
  15   7   0         54.16         88.55        29.92 o
  17   7   0         74.81         74.66        21.21 o
  19   7   0        202.62        180.79        29.07 o
  21   7   0         68.58         34.70        31.77 o
  23   7   0        145.09        108.02        39.29 o
  25   7   0        277.55        255.46        40.34 o
  27   7   0        524.30        557.67        56.85 o
  29   7   0          0.37         22.74        45.24 o
   0   8   0      20795.41      20504.10       484.40 o
   2   8   0       8581.20       9191.63       152.18 o
   4   8   0       5139.73       5169.19        86.71 o
   6   8   0       2432.34       2290.79        51.87 o
   8   8   0       6124.40       6442.11       112.03 o
  10   8   0       1159.22       1220.60        34.53 o
  12   8   0        212.20        297.08        22.73 o
  14   8   0       1009.91        992.73        39.72 o
  16   8   0        291.16        285.63        35.56 o
  18   8   0       6436.52       6599.95       141.52 o
  20   8   0       6803.81       7362.58       157.19 o
  22   8   0       3734.13       3705.32       111.85 o
  24   8   0       3390.37       3467.70       101.66 o
  26   8   0        673.56        603.50        52.04 o
  28   8   0       2768.66       2780.18        85.53 o
   1   9   0        668.65        710.28        29.60 o
   3   9   0       1614.99       1915.31        42.64 o
   5   9   0       2003.45       2225.30        48.33 o
   7   9   0       4042.97       4247.27       100.33 o
   9   9   0         66.79         88.79        18.01 o
  11   9   0         57.99         63.82        20.48 o
  13   9   0        735.42        776.18        29.28 o
  15   9   0       1041.12       1108.21        37.59 o
  17   9   0        185.74        130.77        39.99 o
  19   9   0        481.17        512.51        30.19 o
  21   9   0          0.32        -20.83        31.60 o
  23   9   0          0.02         25.58        34.37 o
  25   9   0         64.07         74.58        43.89 o
  27   9   0       1524.78       1586.48        81.63 o
   0  10   0       2929.99       2881.15        88.54 o
   2  10   0       2061.08       2191.85        43.37 o
   4  10   0       2744.39       2952.44        69.58 o
   6  10   0        147.15        160.78        17.21 o
   8  10   0       4867.30       4856.86        97.71 o
  10  10   0       6481.14       6466.92       131.60 o
  12  10   0       1826.99       1866.03        47.25 o
  14  10   0       4400.05       4464.39       103.20 o
  16  10   0       3473.90       3586.81        88.55 o
  18  10   0       1100.39       1007.88        50.11 o
  20  10   0        653.37        547.77        39.03 o
  22  10   0         33.79         34.40        36.99 o
  24  10   0       1304.14       1272.52        54.36 o
  26  10   0       1334.15       1364.35        58.13 o
   1  11   0         29.53         19.05        14.21 o
   3  11   0       2299.05       2313.48        60.32 o
   5  11   0        589.87        502.02        23.38 o
   7  11   0         57.39         47.78        19.02 o
   9  11   0       1277.57       1252.89        41.49 o
  11  11   0         25.86         40.77        22.45 o
  13  11   0         58.97         82.67        22.69 o
  15  11   0       1105.83       1107.50        45.94 o
  17  11   0        983.44       1057.09        42.68 o
  19  11   0          2.55          0.45        30.77 o
  21  11   0        375.26        328.30        42.64 o
  23  11   0         10.44         28.18        39.97 o
  25  11   0         56.81         99.24        47.20 o
   0  12   0       1573.68       1594.00        67.91 o
   2  12   0       1427.56       1489.27        76.83 o
   4  12   0       6525.31       6657.22       179.68 o
   6  12   0       2793.75       2882.80        89.18 o
   8  12   0         99.95        120.95        21.05 o
  10  12   0        915.91        907.60        35.38 o
  12  12   0       2491.07       2388.77        87.41 o
  14  12   0       3421.82       3125.06       106.04 o
  16  12   0       3358.63       3302.35       105.53 o
  18  12   0        714.28        576.54        41.62 o
  20  12   0         68.56         71.31        39.40 o
  22  12   0        795.93        616.35        59.83 o
  24  12   0       1651.22       1571.62        64.84 o
   1  13   0        441.48        447.95        27.81 o
   3  13   0        284.75        268.71        22.64 o
   5  13   0        118.31        119.69        21.56 o
   7  13   0       3963.04       4045.74       120.04 o
   9  13   0       1663.57       1711.63        46.96 o
  11  13   0        255.52        304.26        29.27 o
  13  13   0        305.71        352.12        29.77 o
  15  13   0          5.10        -25.12        39.07 o
  17  13   0         28.49         28.21        43.31 o
  19  13   0          7.48         -5.21        44.26 o
  21  13   0        204.34        187.87        42.98 o
   0  14   0       4436.03       4394.84       125.25 o
   2  14   0       5293.66       5335.56       104.32 o
   4  14   0       2275.67       2218.25        50.05 o
   6  14   0         85.14         65.70        21.54 o
   8  14   0        219.05        207.17        28.13 o
  10  14   0        658.50        652.14        40.46 o
  12  14   0        812.84        831.15        38.77 o
  14  14   0       2368.55       2257.87        57.12 o
  16  14   0       4558.01       4889.78       248.77 o
  18  14   0       1005.61        899.73        62.70 o
  20  14   0        628.44        549.41        47.56 o
   1  15   0         40.82         26.83        25.95 o
   3  15   0        219.02        248.85        37.84 o
   5  15   0        180.27        174.42        27.85 o
   7  15   0         35.48         40.76        31.33 o
   9  15   0       1104.48       1161.54        67.01 o
  11  15   0       1537.76       1644.27        61.11 o
  13  15   0        200.52        149.48        42.27 o
  15  15   0         94.23         71.98        43.45 o
  17  15   0         16.50         15.83        44.52 o
   0  16   0       1365.02       1388.03        78.43 o
   2  16   0       2207.28       2157.60       114.67 o
   4  16   0       2267.54       2267.34        71.29 o
   6  16   0       2770.95       2670.62        69.75 o
   8  16   0        991.14        866.46        51.76 o
  10  16   0        694.52        690.29        49.00 o
  12  16   0        694.22        699.54        47.00 o
  14  16   0          8.84        -12.90        45.76 o
   1  17   0         86.85         91.90        37.14 o
   3  17   0        126.19        115.66        39.76 o
   5  17   0         27.42         13.71        37.80 o
   7  17   0        278.52        348.54        44.81 o
   9  17   0         42.16          8.97        51.23 o
 -33   1   1        991.29        999.54        64.57 o
 -31   1   1       2408.32       2284.20        82.13 o
 -29   1   1       2705.49       2794.47        94.28 o
 -27   1   1       3533.75       3734.41        90.81 o
 -25   1   1       3841.73       3867.58       104.75 o
 -23   1   1       5993.12       6429.11       144.89 o
 -21   1   1       1767.52       1947.57        63.38 o
 -19   1   1      17396.76      17745.39       684.29 o
 -17   1   1       2175.97       1981.31       433.82 o
 -15   1   1       2521.00       2150.19       445.50 o
 -13   1   1       6686.73       6186.40       137.52 o
 -11   1   1       3910.61       3510.64        91.35 o
  -9   1   1       2907.92       2449.35        69.99 o
  -7   1   1       1859.97       1626.71        45.74 o
  -5   1   1        744.03        680.44        23.97 o
  -3   1   1      10922.78       8975.94       320.63 o
   1   1   1      55592.11      40609.55      1381.14 o
   3   1   1       5250.75       4313.94       167.30 o
   5   1   1         58.93         62.08        12.14 o
   7   1   1       2878.58       2454.06       110.61 o
   9   1   1      10800.99       9807.33       213.09 o
  11   1   1       1250.24       1155.36        37.46 o
  13   1   1       4376.52       4299.72       126.55 o
  15   1   1       7271.00       7029.01       168.65 o
  17   1   1        221.01        226.30        25.48 o
  19   1   1      10258.47      10547.30       222.83 o
  21   1   1        916.62        986.80        57.53 o
  23   1   1        241.56        307.48        33.80 o
  25   1   1         83.37        126.81        31.69 o
  27   1   1        676.70        659.01        40.50 o
  29   1   1       1212.00       1261.28        57.49 o
  31   1   1       1044.12       1083.57        67.01 o
 -32   2   1         29.42         62.44        44.84 o
 -30   2   1        424.07        438.91        42.37 o
 -28   2   1          1.63         23.21        42.68 o
 -26   2   1        217.48        264.24        39.57 o
 -24   2   1       1072.98       1044.70        55.69 o
 -22   2   1        927.36        991.34        62.76 o
 -20   2   1       3316.84       3658.97       102.58 o
 -18   2   1        476.45        599.12        35.82 o
 -16   2   1        593.60        681.17        31.91 o
 -14   2   1          9.72        -16.61        16.79 o
 -12   2   1       1694.50       1800.81        46.22 o
 -10   2   1        333.94        346.96        17.73 o
  -8   2   1       2957.74       2770.61        63.88 o
  -6   2   1       6674.97       5972.05       116.76 o
  -4   2   1       6218.90       5384.72        99.85 o
  -2   2   1        610.74        530.51        13.65 o
   0   2   1       2221.84       1866.74        53.63 o
   2   2   1       7934.89       6743.48       285.74 o
   4   2   1       9288.02       8454.41       253.45 o
   6   2   1         85.81        110.28        13.80 o
   8   2   1      16585.73      17425.46       312.63 o
  10   2   1       1640.29       1976.72        50.24 o
  12   2   1         29.82         24.60        18.58 o
  14   2   1       3544.90       4002.77        88.22 o
  16   2   1       3001.74       3171.57        80.36 o
  18   2   1       3442.36       3589.92        85.40 o
  20   2   1        137.87        169.09        37.67 o
  22   2   1         53.51         65.11        29.48 o
  24   2   1          7.80         16.17        27.36 o
  26   2   1         25.43         -1.73        32.54 o
  28   2   1        608.26        638.50        42.59 o
  30   2   1         66.29         98.44        45.30 o
  32   2   1         75.65         65.16        52.79 o
 -31   3   1       2715.69       2750.56       100.28 o
 -29   3   1       1599.91       1538.16        62.62 o
 -27   3   1       3850.06       3829.71       135.73 o
 -25   3   1       2613.93       2806.96        81.06 o
 -23   3   1       2245.51       2219.47        65.95 o
 -21   3   1        367.35        367.05        29.66 o
 -19   3   1       3787.95       3776.13        93.93 o
 -17   3   1       5639.80       6178.58       138.62 o
 -15   3   1      15016.15      15904.14       288.00 o
 -13   3   1      14165.67      14581.88       331.51 o
 -11   3   1       6678.50       6598.13       145.09 o
  -9   3   1         20.16         97.62        12.27 o
  -7   3   1       9999.71       9075.43       215.45 o
  -5   3   1       6215.75       5376.98        98.86 o
  -3   3   1        363.09        285.31        10.15 o
  -1   3   1        946.40        736.85        16.18 o
   1   3   1       4095.35       3446.54        70.76 o
   3   3   1      22145.05      19684.24       604.49 o
   5   3   1      20833.52      19380.45       356.46 o
   7   3   1      36611.79      35292.07       629.65 o
   9   3   1      10770.09      10186.97       190.36 o
  11   3   1       7312.68       7705.33       159.27 o
  13   3   1       6186.94       6492.58       132.42 o
  15   3   1       2679.50       2590.60        65.06 o
  17   3   1         18.38         38.42        22.94 o
  19   3   1        690.76        677.53        35.37 o
  21   3   1        444.52        540.91        36.94 o
  23   3   1       1479.82       1545.80        61.28 o
  25   3   1       1724.87       1816.10        76.40 o
  27   3   1       3471.40       3696.53       101.80 o
  29   3   1        548.61        603.29        42.29 o
  31   3   1       1083.16       1068.86        56.01 o
 -32   4   1        162.15        136.09        44.21 o
 -30   4   1        108.52         78.14        40.83 o
 -28   4   1         69.40         75.99        43.18 o
 -26   4   1        142.93        128.68        34.76 o
 -24   4   1        133.40        161.26        41.12 o
 -22   4   1         24.31         42.06        28.53 o
 -20   4   1       4255.48       3933.62        92.56 o
 -18   4   1        673.16        705.73        44.92 o
 -16   4   1        721.33        819.60        54.90 o
 -14   4   1          8.49         10.93        16.30 o
 -12   4   1        546.44        478.52        23.84 o
 -10   4   1         40.19         15.76        14.24 o
  -8   4   1         29.97         73.79        14.86 o
  -6   4   1       1752.57       1724.94        38.29 o
  -4   4   1       1464.30       1524.43        31.82 o
  -2   4   1       1009.76        931.64        23.16 o
   0   4   1        158.48        133.56         8.14 o
   2   4   1        325.22        272.95        12.81 o
   4   4   1       2134.18       2413.64        51.79 o
   6   4   1       2034.09       2262.67        72.87 o
   8   4   1       2556.39       2728.76        63.75 o
  10   4   1        964.79        888.05        30.89 o
  12   4   1       5394.08       6119.51       131.21 o
  14   4   1       2952.62       3191.26        75.80 o
  16   4   1         23.80          0.73        20.82 o
  18   4   1        900.65        889.17        39.36 o
  20   4   1        275.46        360.48        34.73 o
  22   4   1         72.85         64.16        37.32 o
  24   4   1        490.97        466.21        54.23 o
  26   4   1        111.43         37.40        35.38 o
  28   4   1         21.01         20.41        37.42 o
  30   4   1        172.12        196.57        51.97 o
 -31   5   1       2202.74       2066.59       148.90 o
 -29   5   1         97.83         52.54        46.19 o
 -27   5   1       2197.46       2486.80        79.35 o
 -25   5   1       1944.43       2120.16        68.78 o
 -23   5   1       3483.06       3561.69        93.41 o
 -21   5   1       6251.69       6561.67       138.16 o
 -19   5   1       4209.28       4503.20       109.64 o
 -17   5   1       2029.07       2221.33        58.78 o
 -15   5   1        622.85        666.49        27.27 o
 -13   5   1        521.44        493.23        23.67 o
 -11   5   1       9872.67       9642.47       183.09 o
  -9   5   1       3580.07       3432.42        65.19 o
  -7   5   1      14944.87      14600.99       230.17 o
  -5   5   1       5238.86       4810.88        85.44 o
  -3   5   1       4548.17       4189.50        67.19 o
  -1   5   1       2157.85       1905.20        62.66 o
   1   5   1       3994.70       3453.98        58.14 o
   3   5   1      16274.24      16885.37       258.93 o
   5   5   1      25948.32      26411.69       514.87 o
   7   5   1      33603.14      34411.05       693.80 o
   9   5   1       1565.23       1582.80        44.72 o
  11   5   1       1747.35       1598.35        41.13 o
  13   5   1       4038.30       4065.19       107.54 o
  15   5   1       6537.25       7075.16       143.17 o
  17   5   1       2904.05       3052.79        79.20 o
  19   5   1         19.44         39.60        33.72 o
  21   5   1       1047.67       1165.43        49.86 o
  23   5   1       3131.04       3257.76       114.01 o
  25   5   1       1266.62       1299.36        50.51 o
  27   5   1       2526.34       2622.39        72.49 o
  29   5   1         41.50         47.65        41.69 o
  31   5   1       2188.17       2192.88        73.36 o
 -30   6   1        715.16        690.88        59.00 o
 -28   6   1          0.07         -7.67        45.33 o
 -26   6   1        700.48        681.27        51.32 o
 -24   6   1        879.91        903.90        42.14 o
 -22   6   1          1.01         -3.63        29.80 o
 -20   6   1         16.69         23.72        27.18 o
 -18   6   1         46.98         99.71        25.81 o
 -16   6   1       1381.73       1449.80        46.21 o
 -14   6   1        645.81        647.18        30.01 o
 -12   6   1       3768.08       4172.75        85.53 o
 -10   6   1      11651.60      12831.14       210.00 o
  -8   6   1          1.03         -1.76         9.55 o
  -6   6   1        298.74        394.41        16.11 o
  -4   6   1        347.67        280.43        12.46 o
  -2   6   1       1253.14       1421.93        28.86 o
   0   6   1       4104.91       4067.07        71.16 o
   2   6   1       3690.73       4077.70        90.12 o
   4   6   1        841.38        873.44        22.71 o
   6   6   1       2401.37       2286.86        79.12 o
   8   6   1        619.40        796.90        27.43 o
  10   6   1        738.31        771.33        29.93 o
  12   6   1        140.88         60.39        21.73 o
  14   6   1        332.25        295.48        25.21 o
  16   6   1        994.78       1065.13        59.56 o
  18   6   1       1377.39       1297.49        47.01 o
  20   6   1          0.18        -14.66        29.21 o
  22   6   1          1.23         10.56        29.74 o
  24   6   1        186.95        180.80        35.93 o
  26   6   1         99.40         96.27        47.88 o
  28   6   1        422.28        406.09        51.99 o
  30   6   1          0.73         -6.98        53.64 o
 -29   7   1          8.62          7.19        44.23 o
 -27   7   1       1523.50       1401.25        59.10 o
 -25   7   1       2628.07       2577.20        76.08 o
 -23   7   1       8373.04       8367.98       182.12 o
 -21   7   1       7381.30       7503.70       151.90 o
 -19   7   1        605.53        718.04        40.45 o
 -17   7   1        346.24        312.19        29.46 o
 -15   7   1       1586.54       1677.01        47.69 o
 -13   7   1        343.18        445.29        22.93 o
 -11   7   1       3143.86       3221.77        70.72 o
  -9   7   1        545.25        466.86        22.57 o
  -7   7   1       3097.88       3084.35        61.59 o
  -5   7   1       8860.14       8739.36       159.09 o
  -3   7   1      11754.12      11459.90       227.89 o
  -1   7   1      13611.39      13455.81       174.26 o
   1   7   1      11581.60      11786.25       168.11 o
   3   7   1       1697.25       1779.23        41.52 o
   5   7   1        605.54        544.82        19.14 o
   7   7   1       4865.64       5251.97       101.05 o
   9   7   1      13607.58      14518.02       263.59 o
  11   7   1      24171.93      26227.31       447.70 o
  13   7   1       5721.53       6196.33       137.15 o
  15   7   1       1787.86       1904.29        62.12 o
  17   7   1       3923.56       3773.85        85.45 o
  19   7   1       4147.68       4357.78       105.51 o
  21   7   1       2939.90       2940.29       109.05 o
  23   7   1        703.97        657.59        46.09 o
  25   7   1        120.31        114.57        36.31 o
  27   7   1        338.99        345.16        53.47 o
  29   7   1         33.83         39.50        45.72 o
 -28   8   1        285.55        299.17        50.55 o
 -26   8   1        163.70        175.80        36.97 o
 -24   8   1         93.27         72.72        34.63 o
 -22   8   1         77.35         87.28        36.86 o
 -20   8   1        282.76        302.89        40.26 o
 -18   8   1       1456.65       1507.16        61.09 o
 -16   8   1        138.88        164.90        21.52 o
 -14   8   1       2496.39       2524.13        63.43 o
 -12   8   1       3451.66       3506.34        67.55 o
 -10   8   1        176.92        159.77        17.57 o
  -8   8   1         25.66         10.99        14.42 o
  -6   8   1       2068.17       2289.69        59.39 o
  -4   8   1        725.80        764.83        20.39 o
  -2   8   1       1059.07       1223.83        28.09 o
   0   8   1       1183.26       1355.31        35.22 o
   2   8   1        144.30        103.22        10.70 o
   4   8   1         56.64         29.08        13.78 o
   6   8   1        518.23        480.15        37.12 o
   8   8   1       2080.53       2245.97        52.10 o
  10   8   1         98.74        107.92        18.06 o
  12   8   1        686.98        601.80        28.03 o
  14   8   1        615.41        516.91        31.79 o
  16   8   1         48.12         55.94        24.54 o
  18   8   1         43.49         84.43        32.12 o
  20   8   1        877.58       1064.56        47.66 o
  22   8   1        199.85        143.44        34.20 o
  24   8   1          1.53        -20.15        31.60 o
  26   8   1         59.78         75.54        39.14 o
  28   8   1        434.03        461.35        57.58 o
 -27   9   1       3311.30       3254.95        87.47 o
 -25   9   1        729.64        711.36        44.28 o
 -23   9   1        881.69        853.20        48.57 o
 -21   9   1       1483.77       1467.00        49.95 o
 -19   9   1       3882.41       4136.36        99.85 o
 -17   9   1       1376.91       1280.06        46.47 o
 -15   9   1        361.61        405.68        25.89 o
 -13   9   1        570.22        677.80        29.80 o
 -11   9   1        727.65        706.68        35.02 o
  -9   9   1       5711.07       6159.39       117.14 o
  -7   9   1       3264.99       3431.37       101.37 o
  -5   9   1       4393.45       4506.86        80.18 o
  -3   9   1       6740.13       7108.32       109.86 o
  -1   9   1       9053.70       9419.80       148.77 o
   1   9   1       6747.73       6779.24       176.89 o
   3   9   1       4507.54       4827.02        82.61 o
   5   9   1       9966.07      10477.50       188.16 o
   7   9   1       4922.90       5128.05        98.07 o
   9   9   1       4744.53       4983.42       109.18 o
  11   9   1       3903.68       4366.04       122.64 o
  13   9   1       1174.53       1330.76        41.18 o
  15   9   1       6726.10       7222.93       149.06 o
  17   9   1       5886.39       5721.50       123.12 o
  19   9   1       2761.01       2982.62        76.03 o
  21   9   1        617.30        549.32        44.40 o
  23   9   1        581.33        567.29        44.60 o
  25   9   1        219.00        279.68        47.53 o
  27   9   1       1344.65       1362.62        65.73 o
 -26  10   1         25.03         34.49        38.01 o
 -24  10   1         94.21         86.35        34.27 o
 -22  10   1         50.36         19.00        32.42 o
 -20  10   1        130.49        174.19        33.70 o
 -18  10   1        601.01        579.05        38.66 o
 -16  10   1         99.56         64.60        24.25 o
 -14  10   1        233.15        254.68        26.14 o
 -12  10   1        392.02        333.82        25.05 o
 -10  10   1        280.32        238.66        23.20 o
  -8  10   1        750.46        728.01        21.40 o
  -6  10   1       1307.20       1295.10        29.22 o
  -4  10   1       7081.85       7176.71       112.59 o
  -2  10   1       1021.58       1096.80        28.98 o
   0  10   1        518.14        554.71        20.72 o
   2  10   1         12.33         13.88        14.24 o
   4  10   1          7.93          9.31        12.44 o
   6  10   1        469.06        571.16        21.25 o
   8  10   1        883.12        919.44        33.03 o
  10  10   1       1815.06       1864.28        45.50 o
  12  10   1         71.45         87.09        19.87 o
  14  10   1        553.35        594.82        30.44 o
  16  10   1         28.79         88.02        33.63 o
  18  10   1        141.15        112.57        28.13 o
  20  10   1          1.38         29.93        35.06 o
  22  10   1        134.40        114.90        36.60 o
  24  10   1         87.46         63.90        44.36 o
  26  10   1        495.37        450.64        67.46 o
 -25  11   1          8.53         32.34        57.10 o
 -23  11   1        281.92        253.51        43.99 o
 -21  11   1         17.49         13.67        45.42 o
 -19  11   1        258.73        219.74        37.15 o
 -17  11   1       2617.15       2684.14        92.04 o
 -15  11   1      10102.39      10819.21       185.72 o
 -13  11   1       3971.71       4014.73        90.57 o
 -11  11   1       1720.52       1773.11       108.49 o
  -9  11   1       2307.37       2405.00        53.67 o
  -7  11   1        398.91        438.83        19.38 o
  -5  11   1        938.56       1177.11        36.10 o
  -3  11   1        346.91        370.09        25.43 o
  -1  11   1        560.79        643.92        22.69 o
   1  11   1       4178.08       4366.91       142.67 o
   3  11   1       7428.43       7689.38       116.37 o
   5  11   1       9120.10       9611.42       219.73 o
   7  11   1       3573.12       3649.12        65.49 o
   9  11   1       7831.80       8146.25       139.29 o
  11  11   1      10630.32      10742.88       182.91 o
  13  11   1       3664.31       3630.69       103.36 o
  15  11   1       1466.27       1525.73        69.71 o
  17  11   1        309.23        350.02        35.13 o
  19  11   1        711.31        763.44        50.91 o
  21  11   1        171.03        119.63        41.99 o
  23  11   1       1705.19       1779.31       103.15 o
  25  11   1       1464.02       1456.94        62.60 o
 -24  12   1         36.96         10.32        54.20 o
 -22  12   1          5.43        -17.32        41.49 o
 -20  12   1        609.81        626.58        75.55 o
 -18  12   1        108.36        151.22        36.89 o
 -16  12   1         84.52         85.58        33.36 o
 -14  12   1        278.20        275.92        26.79 o
 -12  12   1        516.23        503.07        32.03 o
 -10  12   1        829.26        810.82        41.45 o
  -8  12   1        227.73        168.96        19.82 o
  -6  12   1        297.42        282.37        21.25 o
  -4  12   1         38.18         42.47        17.51 o
  -2  12   1         20.74         11.04        17.98 o
   0  12   1        296.67        342.99        20.87 o
   2  12   1       1142.99       1075.36        31.72 o
   4  12   1        174.79        129.34        19.36 o
   6  12   1        526.20        571.16        34.85 o
   8  12   1          1.08         -7.54        18.46 o
  10  12   1        163.77        222.18        32.09 o
  12  12   1        109.35        127.70        28.20 o
  14  12   1       1479.00       1614.04        56.01 o
  16  12   1         71.55         59.70        30.80 o
  18  12   1        212.34        272.38        47.78 o
  20  12   1         21.25         27.90        46.49 o
  22  12   1          0.31         46.13        43.72 o
  24  12   1        230.97        161.79        51.98 o
 -23  13   1       1001.63       1052.42        61.02 o
 -21  13   1        479.04        493.12        42.77 o
 -19  13   1        516.37        455.83        50.15 o
 -17  13   1        527.31        552.28        43.85 o
 -15  13   1       1774.29       1733.22        55.39 o
 -13  13   1       1902.19       1802.09        45.99 o
 -11  13   1        948.71        904.36        32.62 o
  -9  13   1        916.36       1084.36        40.71 o
  -7  13   1        150.08        186.26        23.27 o
  -5  13   1        521.74        565.14        26.16 o
  -3  13   1       6158.82       6293.95       115.92 o
  -1  13   1       6183.22       6364.71       133.69 o
   1  13   1       3090.63       2998.78        67.46 o
   3  13   1       5280.75       5526.66       107.10 o
   5  13   1       4297.74       4507.32        90.25 o
   7  13   1       1068.35       1115.58        35.49 o
   9  13   1       1381.03       1434.30        46.88 o
  11  13   1       1393.80       1359.39        42.60 o
  13  13   1       1688.88       1554.13        47.79 o
  15  13   1       2646.59       2475.75       112.91 o
  17  13   1       1047.86        952.40        42.98 o
  19  13   1        434.31        335.79        53.75 o
  21  13   1       1137.97       1060.34        50.39 o
 -20  14   1         81.52         77.86        54.41 o
 -18  14   1         85.59         61.21        37.38 o
 -16  14   1       1396.11       1430.84        56.03 o
 -14  14   1         69.45         73.61        38.02 o
 -12  14   1         18.16         29.24        28.14 o
 -10  14   1        870.53        936.80        38.62 o
  -8  14   1       1034.49       1025.97        47.32 o
  -6  14   1        263.90        239.84        26.61 o
  -4  14   1        369.87        328.19        34.33 o
  -2  14   1        170.61        161.67        22.70 o
   0  14   1         18.34          2.01        21.19 o
   2  14   1         98.38         81.18        25.53 o
   4  14   1        100.82         89.88        30.06 o
   6  14   1          8.72         23.11        22.80 o
   8  14   1        218.79        209.12        25.50 o
  10  14   1        105.12        102.66        28.37 o
  12  14   1         76.08         74.06        32.68 o
  14  14   1         98.37        161.44        35.01 o
  16  14   1          6.51         -6.99        41.82 o
  18  14   1         26.65         33.80        50.73 o
  20  14   1        298.13        400.00        56.94 o
 -17  15   1       1408.89       1466.93        55.61 o
 -15  15   1        916.26        953.36        65.02 o
 -13  15   1        581.85        577.62        62.69 o
 -11  15   1        956.55        902.35        66.35 o
  -9  15   1       1405.86       1341.21        50.00 o
  -7  15   1       2538.64       2550.18        55.89 o
  -5  15   1       1783.28       1657.38        53.10 o
  -3  15   1       2797.99       2823.37        68.38 o
  -1  15   1        867.19        927.23        40.59 o
   1  15   1        462.78        406.93        29.10 o
   3  15   1       2318.69       2223.60        54.37 o
   5  15   1       1546.63       1419.34        54.59 o
   7  15   1       2011.75       1852.80        70.57 o
   9  15   1        841.95        855.65        43.60 o
  11  15   1        685.96        702.62        52.10 o
  13  15   1       1535.51       1462.60        91.40 o
  15  15   1       2087.56       1986.26       128.24 o
  17  15   1       5190.61       5438.15       136.40 o
 -14  16   1        145.18        126.60        49.44 o
 -12  16   1          0.33         -6.14        47.08 o
 -10  16   1         11.61         30.89        37.16 o
  -8  16   1          4.75          3.40        36.63 o
  -6  16   1        186.63        168.39        32.93 o
  -4  16   1        704.10        648.70        42.83 o
  -2  16   1        128.36        101.25        31.09 o
   0  16   1        639.32        651.14        47.97 o
   2  16   1          6.59         14.71        30.83 o
   4  16   1          2.16          0.20        31.01 o
   6  16   1         16.44        -12.87        37.56 o
   8  16   1         16.76         -0.23        35.39 o
  10  16   1          4.15          9.64        34.94 o
  12  16   1          2.33         51.59        41.69 o
  14  16   1        382.47        362.80        49.03 o
  -9  17   1       1826.04       1689.38        76.36 o
  -7  17   1       2495.90       2143.83        70.27 o
  -5  17   1        837.63        839.83        45.40 o
  -3  17   1       2165.41       2291.12       211.48 o
  -1  17   1       2029.27       2050.93        65.00 o
   1  17   1        774.86        743.73        67.89 o
   3  17   1       1061.39       1015.24        49.13 o
   5  17   1        236.78        242.09        41.75 o
   7  17   1        960.14        881.44        53.14 o
   9  17   1       1926.00       2013.80        65.49 o
 -32   0   2       2170.03       2052.02       101.79 o
 -30   0   2        688.12        728.45        66.99 o
 -28   0   2       2719.53       2984.68       201.61 o
 -26   0   2       4841.24       5111.84       166.79 o
 -24   0   2       6146.77       6455.38       196.17 o
 -22   0   2       3137.03       3318.16       154.12 o
 -20   0   2       3181.88       3268.50       117.09 o
 -18   0   2       1076.15       1068.09        57.51 o
 -16   0   2       3476.26       3714.62       124.33 o
 -14   0   2       3197.44       3063.67       110.51 o
 -12   0   2       2018.41       1929.00        71.60 o
 -10   0   2       1440.22       1221.90        63.06 o
  -8   0   2         26.42         19.46        20.70 o
  -6   0   2       8196.31       7383.58       153.23 o
  -2   0   2       3253.40       2407.54        92.43 o
   0   0   2       4120.05       3579.67       112.13 o
   2   0   2       4529.55       4221.90       150.44 o
   4   0   2       4770.76       4423.69       115.73 o
   6   0   2       2630.63       2500.20        78.98 o
   8   0   2      20669.91      20159.48       510.86 o
  10   0   2      12411.02      12657.09       324.47 o
  12   0   2      24468.77      26378.92       660.16 o
  14   0   2      16316.16      17526.55       470.37 o
  16   0   2       5471.57       5657.23       172.81 o
  18   0   2        229.70        270.00        39.87 o
  20   0   2      10858.99      10829.25       332.42 o
  22   0   2       5777.51       5829.44       206.20 o
  24   0   2       3387.01       3623.54       135.82 o
  26   0   2        570.00        630.80        62.37 o
  28   0   2       1445.98       1408.83       118.56 o
  30   0   2        466.41        472.69        79.75 o
 -33   1   2         90.17         88.85        50.98 o
 -31   1   2        828.45        920.60        67.15 o
 -29   1   2        398.45        366.58        43.41 o
 -27   1   2          5.30         27.09        37.58 o
 -25   1   2        169.50        109.07        30.80 o
 -23   1   2        140.37        161.41        34.20 o
 -21   1   2        219.98        235.58        27.79 o
 -19   1   2       1102.76       1199.09        40.76 o
 -17   1   2          8.78         14.78        17.13 o
 -15   1   2         42.64         35.97        19.22 o
 -13   1   2        117.66         79.45        18.83 o
 -11   1   2        407.99        400.59        23.04 o
  -9   1   2       1392.39       1116.04        30.61 o
  -7   1   2      17367.61      16295.63       253.98 o
  -5   1   2      27581.12      24630.33       385.21 o
  -3   1   2        190.90        108.55         7.42 o
  -1   1   2      49766.13      41175.44       529.39 o
   1   1   2       1063.32       1145.35        27.72 o
   3   1   2        937.88        755.69        37.93 o
   5   1   2        774.33        611.98        21.14 o
   7   1   2       1850.16       1842.47        78.25 o
   9   1   2      13461.28      14527.04       330.12 o
  11   1   2        726.75        763.66        27.81 o
  13   1   2       5067.68       5466.55       125.79 o
  15   1   2       2025.69       2106.84        85.37 o
  17   1   2       1421.15       1435.93        70.27 o
  19   1   2        150.97        187.20        27.36 o
  21   1   2       1241.40       1151.89        60.61 o
  23   1   2        428.66        394.52        35.46 o
  25   1   2         89.50         90.98        32.13 o
  27   1   2        249.99        286.16        40.50 o
  29   1   2        124.44         87.48        45.20 o
  31   1   2         40.60         -4.53        56.59 o
 -32   2   2       1304.64       1239.80        55.64 o
 -30   2   2        444.94        480.95        45.86 o
 -28   2   2         89.12         72.45        34.12 o
 -26   2   2       1254.39       1274.17        57.79 o
 -24   2   2       5181.16       5539.59       163.53 o
 -22   2   2       1941.54       1871.75        76.17 o
 -20   2   2       5180.07       5340.01       245.81 o
 -18   2   2       9702.21      10244.09       349.50 o
 -16   2   2       8952.24       7146.19      1835.22 o
 -14   2   2       3120.88       3003.86        98.43 o
 -12   2   2       8503.44       7867.90       248.51 o
 -10   2   2       2517.85       2042.83        94.33 o
  -8   2   2       4332.10       3853.27        80.49 o
  -6   2   2       2812.05       2383.07        93.82 o
  -4   2   2         59.01         88.18         9.84 o
  -2   2   2      23156.18      20401.28       333.24 o
   0   2   2      14024.50      11868.17       247.50 o
   2   2   2        343.26        299.13        17.43 o
   4   2   2      11209.01       9677.88       564.45 o
   6   2   2      12020.18      10952.24       223.20 o
   8   2   2      25399.37      25638.33       876.57 o
  10   2   2      21714.94      22236.68       514.20 o
  12   2   2      17948.40      19011.31       587.77 o
  14   2   2       6128.10       6605.36       184.45 o
  16   2   2      14251.19      14251.06       312.37 o
  18   2   2       1015.06        991.13        62.86 o
  20   2   2       1039.45       1141.08        45.78 o
  22   2   2       1059.34       1075.01        48.92 o
  24   2   2       1555.81       1465.45        60.11 o
  26   2   2       2281.71       2314.47        72.36 o
  28   2   2       4566.73       5043.81       121.35 o
  30   2   2         51.11         91.69        50.52 o
 -31   3   2          7.84        -17.31        38.92 o
 -29   3   2         16.31         -4.40        41.11 o
 -27   3   2        884.50        821.22        55.21 o
 -25   3   2       2191.55       2264.32        81.82 o
 -23   3   2        901.64        832.53        62.39 o
 -21   3   2          5.11         48.28        37.42 o
 -19   3   2          0.06         21.92        30.04 o
 -17   3   2          3.80         21.78        20.60 o
 -15   3   2        234.41        244.20        31.12 o
 -13   3   2         30.76         29.68        15.96 o
 -11   3   2       4964.41       5120.58       232.90 o
  -9   3   2        857.64        924.18        32.50 o
  -7   3   2       4775.28       4473.01        98.75 o
  -5   3   2       3337.35       2984.73        51.61 o
  -3   3   2      29021.56      25635.65       379.10 o
  -1   3   2        937.38        764.27        15.05 o
   1   3   2         58.61         35.02         9.67 o
   3   3   2        833.67        803.81        45.15 o
   5   3   2       3920.56       3653.81        98.66 o
   7   3   2       2906.00       3120.30        73.10 o
   9   3   2       3561.29       3900.12        87.40 o
  11   3   2         63.21         77.09        19.07 o
  13   3   2       1339.06       1466.71        50.65 o
  15   3   2       3035.29       3239.65        94.95 o
  17   3   2        150.83        127.29        23.14 o
  19   3   2       7233.81       6941.09       151.36 o
  21   3   2        815.18        833.84        41.47 o
  23   3   2          8.27         19.70        31.84 o
  25   3   2        186.52        186.47        36.51 o
  27   3   2          0.93        -35.62        38.31 o
  29   3   2        152.60         72.16        54.31 o
  31   3   2        595.18        536.83        54.20 o
 -32   4   2        492.11        486.10        46.46 o
 -30   4   2       2676.35       2682.41       123.75 o
 -28   4   2       2872.49       2746.47        79.31 o
 -26   4   2       1831.66       2046.08        70.24 o
 -24   4   2        287.54        299.69        36.24 o
 -22   4   2       1922.08       1864.75        57.19 o
 -20   4   2       7399.60       7471.27       230.60 o
 -18   4   2       4352.64       4642.33       120.03 o
 -16   4   2       7096.93       7072.81       156.70 o
 -14   4   2       1804.64       1773.59        51.92 o
 -12   4   2      10457.22      10530.02       178.86 o
 -10   4   2       3240.95       3076.47        67.98 o
  -8   4   2        449.18        373.94        20.15 o
  -6   4   2         14.77         48.22         8.72 o
  -4   4   2       9874.13       8354.12       225.44 o
  -2   4   2       4510.09       4373.46       104.80 o
   0   4   2       6675.00       5686.88        96.49 o
   2   4   2      14148.57      13495.33       207.75 o
   4   4   2      12453.27      12264.60       252.98 o
   6   4   2       4226.92       4232.83       101.10 o
   8   4   2      25644.43      26221.59       744.24 o
  10   4   2         60.32         75.14        16.85 o
  12   4   2       2461.23       2384.52        60.71 o
  14   4   2       3042.15       3220.19        75.38 o
  16   4   2       4566.31       4826.10       108.67 o
  18   4   2       4555.49       4842.17       105.35 o
  20   4   2      10115.67      10461.31       200.50 o
  22   4   2       4232.31       4147.06        99.65 o
  24   4   2       1571.93       1595.71        57.12 o
  26   4   2       1044.50       1035.80        64.42 o
  28   4   2        505.11        512.76        60.32 o
  30   4   2        274.50        217.00        45.53 o
 -31   5   2        172.25        137.56        46.53 o
 -29   5   2        213.75        200.64        47.46 o
 -27   5   2        246.67        296.67        40.81 o
 -25   5   2        220.21        185.65        31.43 o
 -23   5   2        350.65        347.85        37.06 o
 -21   5   2         29.87         44.78        30.75 o
 -19   5   2         96.54        125.04        23.50 o
 -17   5   2       1057.76        992.48        44.96 o
 -15   5   2       1376.25       1564.15        42.71 o
 -13   5   2        100.92        146.26        17.97 o
 -11   5   2        560.31        486.50        23.58 o
  -9   5   2        797.98        812.08        26.52 o
  -7   5   2       8300.24       9010.80       144.34 o
  -5   5   2       2384.41       2555.65        57.27 o
  -3   5   2        494.22        592.02        24.31 o
  -1   5   2        317.10        399.53        19.61 o
   1   5   2       2129.84       2386.53        44.90 o
   3   5   2        651.40        623.98        25.73 o
   5   5   2       3499.68       3891.63        82.82 o
   7   5   2        146.20        176.66        21.86 o
   9   5   2         45.42         51.07        16.34 o
  11   5   2         27.57          8.05        20.97 o
  13   5   2        681.48        803.90        35.03 o
  15   5   2       2756.33       2807.53        72.18 o
  17   5   2        830.85        802.00        37.47 o
  19   5   2        626.56        728.04        35.62 o
  21   5   2         27.32          8.67        26.24 o
  23   5   2         52.48         34.40        33.40 o
  25   5   2        578.75        542.84        43.87 o
  27   5   2         20.07         91.69        43.31 o
  29   5   2       1855.05       1925.33        63.92 o
 -30   6   2        650.84        689.39        53.71 o
 -28   6   2         54.33         59.20        44.49 o
 -26   6   2        680.24        663.36        48.95 o
 -24   6   2       3733.47       4008.63        92.86 o
 -22   6   2       3592.15       3596.47        95.42 o
 -20   6   2       4497.22       4761.00       110.46 o
 -18   6   2       4610.56       4849.71        93.39 o
 -16   6   2       4869.52       5027.21        97.21 o
 -14   6   2       4964.18       5376.55       110.30 o
 -12   6   2      20627.01      21257.62       327.69 o
 -10   6   2       3348.40       3534.68        77.59 o
  -8   6   2       6469.95       5824.91        99.60 o
  -6   6   2         76.00         47.05        12.91 o
  -4   6   2        665.69        831.64        20.93 o
  -2   6   2       4608.71       4080.32       126.21 o
   0   6   2       8377.45       7906.90       262.57 o
   2   6   2       4855.21       4812.67        86.34 o
   4   6   2      10015.19       9581.92       178.71 o
   6   6   2       1560.31       1663.21        40.34 o
   8   6   2      10989.20      11223.83       279.46 o
  10   6   2       3791.80       3738.61        82.02 o
  12   6   2       7535.79       7794.71       211.58 o
  14   6   2       3157.49       3393.51        77.74 o
  16   6   2       8316.99       8581.54       171.69 o
  18   6   2       4719.99       4863.66       112.44 o
  20   6   2       1930.34       2185.52        62.41 o
  22   6   2        807.31        835.32        46.50 o
  24   6   2         94.78         82.17        39.66 o
  26   6   2         14.80         -8.87        49.31 o
  28   6   2         84.56         66.33        46.04 o
 -29   7   2        733.76        659.14        47.34 o
 -27   7   2         21.08         23.61        42.08 o
 -25   7   2         16.70         39.77        29.36 o
 -23   7   2         49.40         35.04        29.61 o
 -21   7   2       1142.20       1047.02        37.79 o
 -19   7   2       3403.48       3123.13        70.95 o
 -17   7   2         25.04          1.45        20.71 o
 -15   7   2         42.15         57.94        19.73 o
 -13   7   2       3601.64       3668.83        73.34 o
 -11   7   2         53.24         38.12        12.92 o
  -9   7   2        653.35        614.93        24.74 o
  -7   7   2       1493.23       1355.79        32.81 o
  -5   7   2       6123.52       6851.98       168.90 o
  -3   7   2        168.85        208.99        15.94 o
  -1   7   2        276.09        365.70        46.09 o
   1   7   2        523.12        558.74        17.56 o
   3   7   2       1816.90       1897.13        45.21 o
   5   7   2        217.51        336.51        17.96 o
   7   7   2        114.56         96.45        14.70 o
   9   7   2       4989.50       5348.85       105.71 o
  11   7   2        959.73        789.01        33.63 o
  13   7   2       4031.82       4175.18        97.51 o
  15   7   2       2031.31       2099.35        63.84 o
  17   7   2        204.36        201.47        28.69 o
  19   7   2        145.14        143.23        30.77 o
  21   7   2         17.28         23.09        28.63 o
  23   7   2         43.64         75.36        34.50 o
  25   7   2         28.12         -2.29        37.24 o
  27   7   2        409.98        327.80        52.49 o
  29   7   2        398.34        404.42        63.37 o
 -28   8   2       1514.01       1472.40        53.09 o
 -26   8   2       2085.16       2071.41        59.49 o
 -24   8   2       3334.26       3485.88        91.76 o
 -22   8   2       2851.88       2876.82        66.96 o
 -20   8   2       1466.62       1527.66        46.45 o
 -18   8   2        680.12        865.94        39.75 o
 -16   8   2       3742.30       3798.60        75.08 o
 -14   8   2       4538.29       4656.35       107.32 o
 -12   8   2       3712.85       4027.53       101.97 o
 -10   8   2       3456.56       3561.44        67.66 o
  -8   8   2      10076.42      10437.41       186.16 o
  -6   8   2       6028.56       5988.97       133.35 o
  -4   8   2      10608.07      10258.94       327.16 o
  -2   8   2       4301.54       5053.04       101.70 o
   0   8   2       2749.78       2310.40        43.96 o
   2   8   2       5353.26       5266.60       120.50 o
   4   8   2       8836.65       9134.03       153.81 o
   6   8   2        893.87        820.71        24.91 o
   8   8   2       2452.34       2577.88        65.61 o
  10   8   2        279.14        436.02        25.48 o
  12   8   2       3095.22       3289.58        84.51 o
  14   8   2       7579.49       7702.89       211.24 o
  16   8   2       4884.71       4974.54       109.38 o
  18   8   2       3232.37       2932.97        84.01 o
  20   8   2       2545.71       2552.04        73.76 o
  22   8   2          9.74          3.14        33.73 o
  24   8   2        611.63        631.96        47.26 o
  26   8   2        190.29        134.92        47.21 o
  28   8   2         70.82         39.56        50.89 o
 -27   9   2        419.67        419.72        76.61 o
 -25   9   2        560.96        478.83        42.52 o
 -23   9   2        787.07        768.51        41.16 o
 -21   9   2        204.72        190.62        34.29 o
 -19   9   2        930.23        993.79        37.73 o
 -17   9   2        356.28        369.50        34.08 o
 -15   9   2        158.38        212.86        27.21 o
 -13   9   2       1327.55       1472.76        41.87 o
 -11   9   2       1865.69       1890.31        43.69 o
  -9   9   2        268.56        326.84        18.06 o
  -7   9   2       1259.36       1319.82        31.11 o
  -5   9   2       1263.06       1272.66        30.98 o
  -3   9   2        184.21        152.49        12.58 o
  -1   9   2       1496.71       1709.16        73.72 o
   1   9   2       1274.25       1237.35        41.68 o
   3   9   2        671.12        562.87        23.05 o
   5   9   2        161.38        144.02        18.15 o
   7   9   2        233.00        233.19        17.57 o
   9   9   2        540.28        523.62        23.98 o
  11   9   2        146.69        116.66        22.65 o
  13   9   2       1114.42       1101.65        40.77 o
  15   9   2          0.16         31.68        23.65 o
  17   9   2         45.77         61.13        27.49 o
  19   9   2        554.80        637.83        45.31 o
  21   9   2        105.76        139.87        45.82 o
  23   9   2        317.70        329.69        43.01 o
  25   9   2         14.18         -6.27        43.10 o
  27   9   2        881.56        801.73        56.89 o
 -26  10   2        283.54        273.12        43.42 o
 -24  10   2        795.85        696.83        50.50 o
 -22  10   2        300.00        303.78        35.36 o
 -20  10   2       1786.06       1866.24        59.62 o
 -18  10   2       7237.66       7557.98       137.55 o
 -16  10   2       8275.37       8764.29       147.98 o
 -14  10   2       9690.10      10053.75       257.55 o
 -12  10   2       2502.27       2625.03        70.12 o
 -10  10   2        574.85        592.55        24.10 o
  -8  10   2       4794.66       4834.48        87.20 o
  -6  10   2       3412.45       3805.49        81.83 o
  -4  10   2       4133.67       3989.76        65.56 o
  -2  10   2       2092.84       2138.24        46.20 o
   0  10   2       2078.78       2115.11        45.41 o
   2  10   2        314.77        377.67        17.62 o
   4  10   2       7968.37       8170.76       122.89 o
   6  10   2       7112.44       7315.24       114.41 o
   8  10   2       3417.02       3397.51        68.28 o
  10  10   2       7136.02       7543.67       188.37 o
  12  10   2       4065.53       4300.98        87.65 o
  14  10   2        688.64        744.42        38.67 o
  16  10   2        762.48        782.29        44.73 o
  18  10   2        387.70        378.67        40.48 o
  20  10   2        740.43        689.87        51.16 o
  22  10   2        400.23        273.37        40.89 o
  24  10   2       1482.70       1464.74        73.06 o
  26  10   2         83.06         40.97        48.79 o
 -25  11   2        376.04        365.70        50.27 o
 -23  11   2        800.92        736.55        51.48 o
 -21  11   2          2.13         -5.16        38.27 o
 -19  11   2        230.74        218.53        41.62 o
 -17  11   2         56.50         46.87        28.37 o
 -15  11   2        148.57        134.10        23.92 o
 -13  11   2        126.13        151.81        25.34 o
 -11  11   2       1449.10       1442.90        44.76 o
  -9  11   2       1897.72       1892.28        49.16 o
  -7  11   2        366.34        389.00        20.00 o
  -5  11   2        264.99        252.72        14.00 o
  -3  11   2        435.67        395.86        17.02 o
  -1  11   2        975.99        808.28        23.59 o
   1  11   2        298.73        279.88        23.88 o
   3  11   2       1354.53       1219.64        30.63 o
   5  11   2       5253.71       5400.77        98.43 o
   7  11   2        205.84        191.99        25.46 o
   9  11   2        381.63        381.98        27.02 o
  11  11   2        423.45        357.11        28.03 o
  13  11   2        625.53        597.52        35.08 o
  15  11   2          5.84        -37.09        30.70 o
  17  11   2         28.84         33.32        30.98 o
  19  11   2        260.35        288.53        41.46 o
  21  11   2        273.83        252.09        57.47 o
  23  11   2        154.47        195.69        63.56 o
 -24  12   2        630.32        655.98        48.66 o
 -22  12   2       3916.34       4017.85        86.55 o
 -20  12   2       4425.17       4592.82        95.88 o
 -18  12   2       1324.15       1294.43        51.02 o
 -16  12   2       1387.49       1316.33        50.65 o
 -14  12   2       1288.78       1256.50        42.39 o
 -12  12   2        807.76        828.31        33.66 o
 -10  12   2       6620.93       6717.67       189.11 o
  -8  12   2       6461.84       6536.18       126.14 o
  -6  12   2        566.08        601.67        47.82 o
  -4  12   2       2052.73       2176.21        59.34 o
  -2  12   2       3252.20       3455.05        94.04 o
   0  12   2       7800.32       7816.91       167.70 o
   2  12   2       4424.72       4424.84       154.35 o
   4  12   2       1678.88       1894.53        52.66 o
   6  12   2        688.60        709.56        28.06 o
   8  12   2       1543.96       1475.76        59.07 o
  10  12   2       4106.26       4028.81        89.38 o
  12  12   2       2901.85       2738.21        62.22 o
  14  12   2        868.31        806.60        38.02 o
  16  12   2        248.36        322.65        36.51 o
  18  12   2        325.03        343.46        40.47 o
  20  12   2        696.15        673.22        52.91 o
  22  12   2        506.63        517.59        62.26 o
 -23  13   2          0.47         16.55        54.64 o
 -21  13   2         17.14         74.62        49.63 o
 -19  13   2          0.46         -8.33        44.04 o
 -17  13   2        102.83        117.91        36.78 o
 -15  13   2         81.70         69.56        29.52 o
 -13  13   2         21.34         14.80        25.27 o
 -11  13   2        244.99        246.51        24.62 o
  -9  13   2        867.77        839.73        46.20 o
  -7  13   2       1208.66       1128.34        32.82 o
  -5  13   2       2147.33       2047.03        69.16 o
  -3  13   2         72.04         65.56        12.42 o
  -1  13   2        924.98        832.49        27.48 o
   1  13   2       3427.73       3397.21       132.12 o
   3  13   2          8.19         -4.88        18.84 o
   5  13   2        482.73        440.09        25.45 o
   7  13   2        281.14        253.48        22.36 o
   9  13   2          0.12         15.14        28.08 o
  11  13   2         39.71         68.41        36.38 o
  13  13   2         68.18         76.88        28.61 o
  15  13   2         33.06         55.24        33.95 o
  17  13   2          2.47        -27.96        42.97 o
  19  13   2        316.39        362.27        49.71 o
  21  13   2          0.10         -7.77        55.22 o
 -20  14   2       2411.87       2572.11        74.52 o
 -18  14   2        762.14        810.37        64.48 o
 -16  14   2       1059.62        960.95        46.88 o
 -14  14   2       1351.66       1346.21        44.22 o
 -12  14   2       2329.43       2363.29        56.53 o
 -10  14   2       1429.34       1344.14        55.42 o
  -8  14   2       1388.83       1354.26        68.73 o
  -6  14   2       2697.32       2621.42       134.86 o
  -4  14   2       3780.95       4204.80       135.56 o
  -2  14   2       4817.74       5231.08       157.34 o
   0  14   2        910.79        944.32        54.82 o
   2  14   2         62.27         44.66        21.01 o
   4  14   2        988.24        934.91        41.82 o
   6  14   2       3112.20       3107.99       116.13 o
   8  14   2       1934.38       1980.89        54.80 o
  10  14   2       3445.21       3347.72        80.33 o
  12  14   2       3659.58       3792.76       138.70 o
  14  14   2        533.38        478.06        60.87 o
  16  14   2       1317.13       1128.21       117.47 o
  18  14   2       1042.24        977.21        67.92 o
 -17  15   2        169.65        196.48        45.03 o
 -15  15   2        282.25        326.73        44.23 o
 -13  15   2        242.09        231.16        43.09 o
 -11  15   2        498.06        430.67        41.38 o
  -9  15   2        130.86         96.61        29.02 o
  -7  15   2        110.41        120.17        46.35 o
  -5  15   2        612.01        579.32        59.62 o
  -3  15   2         12.25          8.90        44.95 o
  -1  15   2        180.92        231.21        51.37 o
   1  15   2       1570.25       1619.83        43.18 o
   3  15   2        312.82        298.30        34.20 o
   5  15   2        128.51        124.21        31.09 o
   7  15   2          1.84         17.42        35.67 o
   9  15   2        432.66        472.58        41.48 o
  11  15   2        404.10        442.13        38.98 o
  13  15   2        101.66        101.62        43.52 o
  15  15   2         17.06         14.37        45.33 o
 -14  16   2        901.12        773.07        64.62 o
 -12  16   2        433.93        391.50        39.62 o
 -10  16   2       1519.01       1392.23        70.51 o
  -8  16   2       2643.99       2693.07       104.15 o
  -6  16   2       2403.99       2571.50       111.92 o
  -4  16   2        950.12       1123.80        77.97 o
  -2  16   2        724.95        838.53        54.59 o
   0  16   2        255.57        261.48        55.05 o
   2  16   2       1515.35       1458.81        43.81 o
   4  16   2       1591.51       1612.12       176.19 o
   6  16   2       1787.70       1824.99        54.98 o
   8  16   2       1863.94       1989.55       150.15 o
  10  16   2        332.19        271.57        42.64 o
  12  16   2        768.80        580.41        47.31 o
  -9  17   2        146.06        142.20        72.47 o
  -7  17   2         37.32         50.91        70.66 o
  -5  17   2        186.59        174.75        70.66 o
  -3  17   2        388.09        335.31        56.40 o
  -1  17   2        549.17        461.02        69.26 o
   1  17   2         89.57         66.04        67.44 o
   3  17   2       1115.49        966.93       106.90 o
   5  17   2          8.56         19.98        39.54 o
   7  17   2        209.32        223.40        47.18 o
 -33   1   3        941.68        843.60        61.30 o
 -31   1   3        126.56        146.54        44.57 o
 -29   1   3        162.93        123.16        37.42 o
 -27   1   3         18.87         20.13        40.18 o
 -25   1   3        570.88        638.85        44.88 o
 -23   1   3       7527.47       7750.78       188.76 o
 -21   1   3        249.10        276.55        31.75 o
 -19   1   3       4229.11       4486.36       153.48 o
 -17   1   3       4542.58       4892.86       111.71 o
 -15   1   3       5890.09       5982.85       131.55 o
 -13   1   3       6336.91       6123.21       135.93 o
 -11   1   3       3715.14       3519.12        73.49 o
  -9   1   3       5296.37       4919.22        80.76 o
  -7   1   3      25771.14      24706.56       316.00 o
  -5   1   3      44201.30      41732.54       798.81 o
  -3   1   3      34750.44      32290.04       371.67 o
  -1   1   3       2044.87       1744.98        50.43 o
   1   1   3       3450.19       3262.66        73.23 o
   3   1   3       5454.90       5141.09        95.62 o
   5   1   3       2224.01       1919.71        50.99 o
   7   1   3        214.09        103.25        14.37 o
   9   1   3       8712.71       8506.62       181.08 o
  11   1   3      10720.97      11151.46       216.56 o
  13   1   3      11445.19      12296.31       236.12 o
  15   1   3      16403.60      16507.47       308.06 o
  17   1   3         35.35         21.92        24.78 o
  19   1   3        917.19       1012.23        41.51 o
  21   1   3       1976.22       2067.69        69.15 o
  23   1   3       4184.52       4228.50       117.25 o
  25   1   3       2740.27       2753.15        80.96 o
  27   1   3        738.76        712.62        52.37 o
  29   1   3        467.75        519.80        49.43 o
 -32   2   3       1238.23       1164.71        57.93 o
 -30   2   3       1320.37       1221.92        64.67 o
 -28   2   3        633.68        584.21        44.53 o
 -26   2   3        110.87         83.21        35.96 o
 -24   2   3       2013.89       2044.84        66.57 o
 -22   2   3        173.26        205.33        26.86 o
 -20   2   3       2036.79       2153.01        60.42 o
 -18   2   3          0.28        -12.88        21.82 o
 -16   2   3        500.43        503.06        52.94 o
 -14   2   3         88.75        130.28        21.59 o
 -12   2   3        763.24        743.67        25.20 o
 -10   2   3         76.59         68.13        12.62 o
  -8   2   3        345.73        355.95        21.05 o
  -6   2   3        544.16        578.46        16.85 o
  -4   2   3       3559.63       3155.32        57.43 o
  -2   2   3        497.67        496.72        14.91 o
   0   2   3       1304.72       1163.40        32.28 o
   2   2   3          0.86         -2.62        10.47 o
   4   2   3         73.14        135.02        14.77 o
   6   2   3         81.69         83.93        12.49 o
   8   2   3        527.99        492.87        22.05 o
  10   2   3       2649.66       2861.04        65.52 o
  12   2   3       4840.67       5369.05       128.73 o
  14   2   3       1483.42       1764.70        71.76 o
  16   2   3       2584.89       2684.40       114.27 o
  18   2   3       1502.75       1594.87        89.43 o
  20   2   3       1363.56       1259.32        54.56 o
  22   2   3        236.40        274.61        34.33 o
  24   2   3          3.42         43.44        30.75 o
  26   2   3        342.96        449.21        75.01 o
  28   2   3         47.04        -37.51        47.89 o
  30   2   3        117.71         37.89        48.32 o
 -31   3   3       1092.98       1164.57        68.10 o
 -29   3   3       1162.32       1194.29        67.87 o
 -27   3   3       1021.34        989.37        65.47 o
 -25   3   3         16.74         45.83        29.55 o
 -23   3   3        312.04        281.05        32.91 o
 -21   3   3        717.71        622.90       143.54 o
 -19   3   3       9517.79       7497.54      2094.50 o
 -17   3   3       8711.19       7642.09      1852.15 o
 -15   3   3       4958.82       4656.72       836.62 o
 -13   3   3       2936.20       2551.62       140.36 o
 -11   3   3      11426.62      11669.66       375.76 o
  -9   3   3       9743.98       9424.24       460.55 o
  -7   3   3      12429.92      12504.22       253.95 o
  -5   3   3       7385.59       7327.96       191.20 o
  -3   3   3      14694.39      13474.11       222.42 o
  -1   3   3       5878.74       5602.24        96.52 o
   1   3   3       2518.19       2406.63        58.65 o
   3   3   3       3949.36       3167.11        81.38 o
   5   3   3       3914.11       3602.53       179.94 o
   7   3   3      15324.59      15614.99       475.23 o
   9   3   3      13360.96      13745.31       525.71 o
  11   3   3       1150.33       1223.86        76.87 o
  13   3   3        341.32        318.65        27.52 o
  15   3   3       5164.72       5026.62       105.78 o
  17   3   3       6747.99       7319.55       149.25 o
  19   3   3       6192.26       6212.84       188.89 o
  21   3   3       2147.10       2074.93        66.50 o
  23   3   3       1134.59       1049.39        51.78 o
  25   3   3        294.96        277.39        45.47 o
  27   3   3       2259.44       2320.37       103.07 o
  29   3   3       1081.74       1032.46        59.44 o
 -32   4   3         74.38        -15.96        45.92 o
 -30   4   3         26.86          2.54        39.74 o
 -28   4   3         40.54         37.63        44.40 o
 -26   4   3        278.13        258.36        52.28 o
 -24   4   3        992.34        919.42        68.32 o
 -22   4   3       1100.50       1068.65        53.66 o
 -20   4   3         57.60         32.41        23.56 o
 -18   4   3        163.01        167.85        25.33 o
 -16   4   3        284.31        244.86        36.87 o
 -14   4   3        121.60        101.13        19.82 o
 -12   4   3        129.99        162.24        24.62 o
 -10   4   3       2364.09       2747.53        70.63 o
  -8   4   3       9136.28       9489.48       158.81 o
  -6   4   3       5075.39       5106.09        82.14 o
  -4   4   3        121.98        122.77         7.53 o
  -2   4   3       4351.66       4466.19        63.68 o
   0   4   3        363.69        331.23        12.63 o
   2   4   3        292.17        289.05        13.62 o
   4   4   3       1800.03       1850.32        64.75 o
   6   4   3        403.21        354.08        20.00 o
   8   4   3       2441.63       2657.72        65.61 o
  10   4   3         30.81         34.70        13.89 o
  12   4   3         94.21        101.87        22.39 o
  14   4   3        268.73        293.75        32.59 o
  16   4   3       4795.13       4922.03       102.94 o
  18   4   3        167.42        157.40        28.22 o
  20   4   3         98.87        119.26        34.75 o
  22   4   3          3.37        -38.53        30.62 o
  24   4   3        220.41        186.42        39.59 o
  26   4   3          9.01        -14.58        49.70 o
  28   4   3          1.17        -18.28        45.07 o
 -31   5   3       2460.62       2352.92       164.67 o
 -29   5   3       1261.02       1208.08        53.23 o
 -27   5   3       1404.94       1453.04        55.88 o
 -25   5   3        880.47        960.67        41.60 o
 -23   5   3       1668.80       1761.56        51.85 o
 -21   5   3       2807.53       2893.61        72.71 o
 -19   5   3        776.12        821.71        34.55 o
 -17   5   3        253.06        258.61        23.67 o
 -15   5   3       3910.88       4003.59        77.12 o
 -13   5   3       9740.55      10285.46       166.82 o
 -11   5   3      35588.58      35651.04       536.42 o
  -9   5   3       9054.63       8964.52       167.74 o
  -7   5   3       2279.14       2125.81        36.78 o
  -5   5   3        133.33        234.08        11.46 o
  -3   5   3       1513.00       1248.69        25.91 o
  -1   5   3      14862.77      13895.83       235.42 o
   1   5   3      17890.90      17033.75       250.86 o
   3   5   3       8316.94       7525.07       187.92 o
   5   5   3         91.98         33.91        14.38 o
   7   5   3        957.25        788.12        27.86 o
   9   5   3       1986.96       1851.14        74.41 o
  11   5   3       3562.20       3700.57        85.17 o
  13   5   3       2325.98       2464.12        64.80 o
  15   5   3       1592.65       1891.44        54.75 o
  17   5   3       8110.37       8594.65       171.00 o
  19   5   3       7333.64       7575.86       160.27 o
  21   5   3       4342.66       4503.27       103.47 o
  23   5   3       2526.89       2407.49        86.73 o
  25   5   3         67.75         81.69        36.71 o
  27   5   3       2511.28       2696.94        98.45 o
  29   5   3        361.20        353.54        66.51 o
 -30   6   3        406.25        273.18        45.78 o
 -28   6   3        186.42        190.44        42.58 o
 -26   6   3         10.36         59.69        36.18 o
 -24   6   3        170.10        124.40        30.58 o
 -22   6   3        283.43        200.67        26.37 o
 -20   6   3        458.00        406.83        33.30 o
 -18   6   3        109.97         95.52        22.42 o
 -16   6   3       1902.79       1962.21        52.50 o
 -14   6   3        264.18        288.42        29.44 o
 -12   6   3       2178.66       2391.49        52.81 o
 -10   6   3       1629.73       1726.99        43.50 o
  -8   6   3       4044.59       3989.16       119.16 o
  -6   6   3       1831.82       1871.86        48.80 o
  -4   6   3        864.01       1026.32        32.20 o
  -2   6   3       1864.74       1740.68        88.05 o
   0   6   3       1583.62       1780.58        76.36 o
   2   6   3        282.86        240.98        13.01 o
   4   6   3        142.34        177.73        14.89 o
   6   6   3       1322.87       1478.14        38.41 o
   8   6   3        134.59        160.34        20.14 o
  10   6   3       2693.68       2787.61        68.30 o
  12   6   3        134.21        157.32        20.48 o
  14   6   3        767.45        729.10        33.10 o
  16   6   3        967.45        861.68        42.97 o
  18   6   3       2595.67       2895.04        75.32 o
  20   6   3       1489.47       1581.74        58.46 o
  22   6   3        198.01        151.35        41.87 o
  24   6   3          3.68        -14.25        33.99 o
  26   6   3        388.73        359.64        55.97 o
  28   6   3        118.03         93.19        52.85 o
 -29   7   3        324.80        256.31        51.87 o
 -27   7   3       3377.85       3100.64        85.66 o
 -25   7   3       2337.90       2393.72       102.56 o
 -23   7   3        443.74        510.14        40.45 o
 -21   7   3       1123.85       1071.97        60.85 o
 -19   7   3       1649.94       1715.43        50.57 o
 -17   7   3       3238.76       3527.39        89.40 o
 -15   7   3      10882.53      11412.03       189.02 o
 -13   7   3       4498.54       4796.42        92.96 o
 -11   7   3       8843.96       8996.76       245.30 o
  -9   7   3       5761.82       5872.44       107.53 o
  -7   7   3       4645.16       4673.80        86.79 o
  -5   7   3       1522.37       1445.37        41.51 o
  -3   7   3       1620.83       1447.18        39.92 o
  -1   7   3       1042.43       1113.60        42.90 o
   1   7   3       1801.63       1481.43        39.32 o
   3   7   3       3578.00       3597.94        65.62 o
   5   7   3       7087.93       7219.33       123.11 o
   7   7   3       6627.65       6908.16       163.61 o
   9   7   3        557.18        612.32        38.40 o
  11   7   3        674.33        750.30        40.65 o
  13   7   3       1597.06       1628.19        52.79 o
  15   7   3       3054.09       3076.80        98.45 o
  17   7   3       5199.40       5031.28       120.41 o
  19   7   3       2479.91       2508.73        68.59 o
  21   7   3       2452.14       2492.02        69.35 o
  23   7   3       3750.92       3733.67        96.83 o
  25   7   3        510.11        468.65        46.57 o
  27   7   3        595.24        620.56        54.91 o
 -28   8   3        166.29        221.53        44.59 o
 -26   8   3          0.07          9.50        43.57 o
 -24   8   3         12.62         21.06        31.78 o
 -22   8   3        703.09        674.79        41.24 o
 -20   8   3        690.86        621.58        34.18 o
 -18   8   3        123.45        175.78        26.18 o
 -16   8   3       1819.58       1923.29        51.61 o
 -14   8   3       1947.63       2168.60        57.77 o
 -12   8   3       1536.06       1604.17        41.55 o
 -10   8   3       4075.89       4068.74        76.93 o
  -8   8   3        565.65        632.89        20.67 o
  -6   8   3          6.69         32.37        24.32 o
  -4   8   3       1704.13       1810.03        47.88 o
  -2   8   3       4305.65       4885.47       113.51 o
   0   8   3       3434.15       3490.76        92.64 o
   2   8   3         84.63         63.70        26.62 o
   4   8   3       4404.90       4478.77        82.56 o
   6   8   3        653.36        713.41        31.00 o
   8   8   3        117.63         46.56        23.17 o
  10   8   3        130.12        113.91        28.12 o
  12   8   3        354.44        326.37        26.00 o
  14   8   3        364.19        281.56        29.96 o
  16   8   3         96.43        131.93        30.59 o
  18   8   3         95.78         24.72        29.18 o
  20   8   3        164.44        154.19        33.90 o
  22   8   3          6.02         17.18        35.55 o
  24   8   3        702.82        815.47        50.19 o
  26   8   3        187.24        253.72        50.03 o
 -27   9   3       2191.13       2212.32        66.86 o
 -25   9   3       1700.85       1651.71        57.88 o
 -23   9   3       2479.64       2518.84        81.97 o
 -21   9   3        713.00        662.31        36.26 o
 -19   9   3        517.80        538.67        31.73 o
 -17   9   3       1528.95       1570.07        45.56 o
 -15   9   3      10705.04      10989.11       189.36 o
 -13   9   3       5633.87       5925.14       121.50 o
 -11   9   3        819.98        770.74        43.26 o
  -9   9   3       1791.01       1906.93        48.57 o
  -7   9   3       7282.79       7795.71       154.06 o
  -5   9   3       9778.75      10123.31       307.54 o
  -3   9   3       1657.12       1651.31        51.17 o
  -1   9   3         12.59         11.19        20.08 o
   1   9   3       1731.84       1738.38        54.81 o
   3   9   3       2944.47       3121.74        84.48 o
   5   9   3       6732.31       6838.83       124.59 o
   7   9   3        155.63        209.96        18.82 o
   9   9   3        453.13        457.72        28.05 o
  11   9   3       2573.74       2455.53        63.79 o
  13   9   3       3581.80       3335.54       144.63 o
  15   9   3       2691.07       2659.07        75.20 o
  17   9   3       2011.78       1913.45        63.83 o
  19   9   3       2213.37       2257.07       104.02 o
  21   9   3       2021.21       2051.83        83.37 o
  23   9   3       3764.70       3869.15        98.41 o
  25   9   3       2582.20       2612.53       161.42 o
 -26  10   3        506.25        459.03        68.92 o
 -24  10   3        487.27        512.38        46.95 o
 -22  10   3         11.59         10.75        36.21 o
 -20  10   3        850.79        816.55        72.32 o
 -18  10   3        473.39        444.89        30.51 o
 -16  10   3         83.48        118.77        37.74 o
 -14  10   3        719.50        655.23        37.35 o
 -12  10   3          5.77         -0.67        18.64 o
 -10  10   3       1647.22       1523.28        39.28 o
  -8  10   3       1532.69       1641.32        71.10 o
  -6  10   3        134.70        184.64        23.91 o
  -4  10   3        695.04        768.25        33.26 o
  -2  10   3       2164.73       2291.62        63.98 o
   0  10   3       4796.12       4722.58       118.34 o
   2  10   3       2775.45       3016.92       105.96 o
   4  10   3        291.28        262.96        17.94 o
   6  10   3        152.95        143.98        16.28 o
   8  10   3       3559.81       3574.51        70.12 o
  10  10   3       3786.94       3531.25        84.28 o
  12  10   3        893.40        835.07        39.98 o
  14  10   3         96.24         98.23        34.39 o
  16  10   3        165.21        124.39        36.75 o
  18  10   3         58.37         -5.83        35.01 o
  20  10   3        162.22        186.90        44.97 o
  22  10   3         68.33         55.58        43.79 o
  24  10   3         63.85         98.92        50.25 o
 -25  11   3        175.46        111.63        43.00 o
 -23  11   3       1299.69       1386.73        58.88 o
 -21  11   3       3768.17       3735.25        82.88 o
 -19  11   3       8165.27       8117.01       149.12 o
 -17  11   3       2780.64       2834.85        75.47 o
 -15  11   3       2512.66       2519.78        61.60 o
 -13  11   3       1254.08       1298.67        78.33 o
 -11  11   3        530.53        500.72        22.84 o
  -9  11   3       4380.81       4359.46       120.79 o
  -7  11   3       1818.47       1711.09        57.51 o
  -5  11   3        665.78        697.49        31.45 o
  -3  11   3       2807.49       2836.89        81.14 o
  -1  11   3       3009.60       3150.94       136.94 o
   1  11   3        931.90        963.72        51.37 o
   3  11   3         94.55         56.78        12.97 o
   5  11   3       1560.44       1521.07        92.49 o
   7  11   3       2685.15       2680.84        75.40 o
   9  11   3       3661.19       3631.11        77.74 o
  11  11   3       3798.46       3692.03        78.38 o
  13  11   3       1179.43       1248.61        49.39 o
  15  11   3       1406.80       1356.55        55.36 o
  17  11   3        625.31        516.80        41.88 o
  19  11   3       1618.59       1607.91        67.17 o
  21  11   3        669.12        616.77        50.81 o
  23  11   3       1144.84       1065.77        78.51 o
 -24  12   3        118.66        126.97        59.81 o
 -22  12   3       1831.56       1877.87        61.09 o
 -20  12   3        642.48        629.23        41.87 o
 -18  12   3        400.11        445.09        43.23 o
 -16  12   3         15.48          5.17        27.35 o
 -14  12   3        170.71        148.08        23.91 o
 -12  12   3          1.69        -12.35        16.09 o
 -10  12   3        499.61        524.02        25.52 o
  -8  12   3       1240.67       1238.41        50.07 o
  -6  12   3        693.68        701.27        44.85 o
  -4  12   3        490.73        467.21        32.61 o
  -2  12   3        880.04        850.79        44.43 o
   0  12   3         27.63          4.04        30.27 o
   2  12   3         99.01        101.35        42.20 o
   4  12   3         15.25         15.57        15.25 o
   6  12   3        357.65        290.00        25.76 o
   8  12   3         16.35         -4.83        23.99 o
  10  12   3       1118.52       1046.30        38.86 o
  12  12   3         29.69         36.78        26.92 o
  14  12   3         83.83         99.25        36.86 o
  16  12   3          0.01         45.63        35.56 o
  18  12   3          8.96         59.34        47.54 o
  20  12   3         16.75         -6.59        53.20 o
 -21  13   3       4676.41       4940.27       101.86 o
 -19  13   3       3120.77       3096.50        76.85 o
 -17  13   3        163.17        147.42        37.46 o
 -15  13   3         56.76         66.97        29.64 o
 -13  13   3        799.08        833.52        43.77 o
 -11  13   3       1447.05       1408.79        43.92 o
  -9  13   3       2900.06       2745.92        94.01 o
  -7  13   3       4140.09       4177.00       108.71 o
  -5  13   3       2487.35       2606.98        96.11 o
  -3  13   3       4752.29       4715.01       146.76 o
  -1  13   3       6529.55       6983.30       158.78 o
   1  13   3       1176.19       1344.62        80.04 o
   3  13   3        237.25        180.89        34.03 o
   5  13   3         90.33         93.38        25.69 o
   7  13   3        114.01         65.88        27.13 o
   9  13   3       2343.19       2307.78        70.31 o
  11  13   3       5261.02       5336.96       118.18 o
  13  13   3       1955.12       1764.82        79.39 o
  15  13   3        261.94        259.11        45.35 o
  17  13   3       1161.57       1130.85        59.74 o
  19  13   3       3256.37       3336.33       126.99 o
 -20  14   3        484.33        534.34       107.31 o
 -18  14   3       2497.09       2395.03        72.43 o
 -16  14   3        440.80        400.18        53.26 o
 -14  14   3        393.57        447.94        44.70 o
 -12  14   3         23.22         41.23        47.50 o
 -10  14   3        247.92        267.60        42.94 o
  -8  14   3          0.76         27.64        36.91 o
  -6  14   3         73.00         74.75        42.66 o
  -4  14   3        346.96        376.16        46.35 o
  -2  14   3         21.31         16.40        38.76 o
   0  14   3        199.65        201.12        41.47 o
   2  14   3        536.01        554.12        53.19 o
   4  14   3        156.05        176.62        55.52 o
   6  14   3        302.29        333.34        38.98 o
   8  14   3        584.88        541.91        54.49 o
  10  14   3        376.79        334.21        39.52 o
  12  14   3         91.17         95.63        46.58 o
  14  14   3        156.07        118.90        42.72 o
  16  14   3       1089.49       1087.30        68.06 o
 -17  15   3       1729.75       1711.07        57.05 o
 -15  15   3       2238.93       2262.93       144.52 o
 -13  15   3       1302.53       1352.98        90.82 o
 -11  15   3        746.95        686.45        54.71 o
  -9  15   3        940.54        979.50        80.74 o
  -7  15   3       2249.32       2204.52        94.51 o
  -5  15   3        457.59        489.70        47.44 o
  -3  15   3       1163.23       1175.01        58.91 o
  -1  15   3       1618.38       1517.71        64.88 o
   1  15   3        356.59        364.62        70.40 o
   3  15   3       2220.39       2361.33        86.00 o
   5  15   3       2034.98       2136.80        82.95 o
   7  15   3       2042.81       2112.00       182.79 o
   9  15   3       1518.35       1322.48       120.68 o
  11  15   3        784.19        706.20        48.20 o
  13  15   3       2405.12       2267.36        67.73 o
  15  15   3       1554.52       1500.63       126.33 o
 -12  16   3         78.51        100.96        76.87 o
 -10  16   3         64.27         33.73        57.63 o
  -8  16   3        469.84        472.01        54.59 o
  -6  16   3         10.21         27.06        51.84 o
  -4  16   3         20.72         -2.81        40.93 o
  -2  16   3         14.61         53.66        63.76 o
   0  16   3        359.37        295.85        61.95 o
   2  16   3         10.87         67.15        54.46 o
   4  16   3        492.08        513.96        63.32 o
   6  16   3         81.57         60.55        77.50 o
   8  16   3         44.54          2.10        30.83 o
  10  16   3         50.65         39.88        38.50 o
  -7  17   3       2517.93       2587.99       109.18 o
  -5  17   3       2056.63       2197.63        91.29 o
  -3  17   3        786.73        880.72        83.46 o
  -1  17   3        683.76        820.12        68.39 o
   1  17   3        811.47        782.60        60.68 o
   3  17   3       3903.44       4245.76       119.04 o
   5  17   3       4193.15       4951.47       122.22 o
 -32   0   4       4215.60       4588.85       173.70 o
 -30   0   4       1305.57       1429.58        82.16 o
 -28   0   4         16.62        -31.54        45.19 o
 -26   0   4        262.80        301.80        48.31 o
 -24   0   4       4314.16       4509.71       144.61 o
 -22   0   4       3097.69       3087.74       115.39 o
 -20   0   4       1948.70       2199.04        79.28 o
 -18   0   4       2965.01       3067.38       117.48 o
 -16   0   4       3617.58       3536.26       104.36 o
 -14   0   4       1699.01       1809.68        55.83 o
 -12   0   4        701.71        498.07        56.66 o
 -10   0   4       6052.60       6193.72       147.54 o
  -8   0   4      36110.88      36812.78       696.75 o
  -6   0   4      34682.31      33702.17       555.29 o
  -4   0   4      49662.44      51444.54       850.30 o
  -2   0   4       3538.79       3315.95        78.50 o
   0   0   4       5794.78       5668.68       166.98 o
   2   0   4       4684.82       4616.51       128.62 o
   4   0   4       4600.09       4292.09       189.01 o
   6   0   4        139.51        206.05        27.54 o
   8   0   4        516.13        758.03        40.82 o
  10   0   4        573.99        519.84        34.45 o
  12   0   4       1433.92       1412.28        56.89 o
  14   0   4        895.52        948.79        61.05 o
  16   0   4       9405.50       9720.23       264.77 o
  18   0   4        496.36        675.01        72.24 o
  20   0   4       2731.01       3233.44       121.77 o
  22   0   4       4455.86       4758.28       153.58 o
  24   0   4       2923.79       2846.85       148.16 o
  26   0   4        109.35         46.95        71.42 o
  28   0   4        667.21        652.16        74.56 o
 -31   1   4        454.13        470.74        55.98 o
 -29   1   4          4.05         27.11        42.34 o
 -27   1   4        243.04        193.68        39.89 o
 -25   1   4       2011.11       1928.94        63.91 o
 -23   1   4       1757.68       1877.09        59.12 o
 -21   1   4         20.78         17.70        28.34 o
 -19   1   4        396.70        329.73        24.11 o
 -17   1   4         37.53         71.59        20.12 o
 -15   1   4          2.90         19.26        16.06 o
 -13   1   4        983.25        883.69        27.68 o
 -11   1   4       6411.44       6816.39       133.59 o
  -9   1   4      10806.25      10927.80       187.92 o
  -7   1   4        524.06        690.20        21.27 o
  -5   1   4      26103.90      26129.62       364.74 o
  -3   1   4       3424.15       3577.48        68.26 o
  -1   1   4        848.54        733.31        19.13 o
   1   1   4         57.47         81.62        11.85 o
   3   1   4        220.07        191.78        15.21 o
   5   1   4        774.03        845.40        32.23 o
   7   1   4       1763.90       1876.07        51.44 o
   9   1   4       2085.81       2181.90        57.04 o
  11   1   4        118.23        143.82        26.47 o
  13   1   4        476.58        487.75        26.63 o
  15   1   4        174.91        141.41        22.71 o
  17   1   4         97.83        118.51        29.38 o
  19   1   4       1214.33       1240.41        47.01 o
  21   1   4        813.57        930.39        45.05 o
  23   1   4         91.55        100.57        33.89 o
  25   1   4        914.04        894.06        52.27 o
  27   1   4        162.91        184.85        40.22 o
  29   1   4        138.85        107.62        59.08 o
 -32   2   4        283.09        305.10        51.07 o
 -30   2   4        654.61        715.43        51.95 o
 -28   2   4       1364.22       1446.08        55.76 o
 -26   2   4        645.08        613.21        42.77 o
 -24   2   4       1313.18       1365.18        57.80 o
 -22   2   4       2888.99       3078.47       107.28 o
 -20   2   4       3381.40       3375.87        72.33 o
 -18   2   4       4218.10       4473.83       137.69 o
 -16   2   4       8798.14       9181.34       188.92 o
 -14   2   4       5574.98       5364.01        92.22 o
 -12   2   4       7743.45       8139.65       136.57 o
 -10   2   4       9388.59       9220.63       146.83 o
  -8   2   4       2464.34       2531.15        43.67 o
  -6   2   4       2329.77       2621.05        43.02 o
  -4   2   4      37485.54      37351.11       466.11 o
  -2   2   4       3973.56       3565.81        84.37 o
   0   2   4       7975.07       7597.21       165.72 o
   2   2   4       5923.83       5392.89       106.13 o
   4   2   4       3933.89       3682.92       110.03 o
   6   2   4       4798.62       4378.33       121.29 o
   8   2   4       4523.94       4291.33        92.02 o
  10   2   4        304.40        197.22        27.96 o
  12   2   4       3209.35       2990.35        97.27 o
  14   2   4        466.05        442.00        26.76 o
  16   2   4       1130.89       1396.68        48.43 o
  18   2   4         49.79         85.73        29.44 o
  20   2   4        973.33       1087.49        48.07 o
  22   2   4       2254.94       2338.49        74.08 o
  24   2   4       4272.35       4683.23       105.87 o
  26   2   4        577.17        541.43        44.36 o
  28   2   4       1802.93       1683.05        84.22 o
 -31   3   4        878.25        753.95        45.38 o
 -29   3   4       1166.33       1109.18        48.46 o
 -27   3   4         87.05         77.58        29.10 o
 -25   3   4       2428.99       2232.78        83.95 o
 -23   3   4        547.42        500.04        33.91 o
 -21   3   4          0.82         25.00        23.83 o
 -19   3   4          5.11        -25.20        19.38 o
 -17   3   4        108.23        108.08        18.47 o
 -15   3   4        107.65        109.77        16.20 o
 -13   3   4       1272.44       1479.32        36.71 o
 -11   3   4         37.72         22.66        12.87 o
  -9   3   4        603.39        744.02        24.90 o
  -7   3   4         25.71         26.65        11.06 o
  -5   3   4       1105.99       1209.30        26.04 o
  -3   3   4       4857.38       5207.52       106.45 o
  -1   3   4        852.38        921.57        21.43 o
   1   3   4        270.88        310.69        16.28 o
   3   3   4          0.55        -15.72        12.68 o
   5   3   4        144.54        162.14        15.64 o
   7   3   4       1111.92       1243.99        37.25 o
   9   3   4         41.75         49.04        20.78 o
  11   3   4        552.59        577.37        33.26 o
  13   3   4        715.60        744.69        52.24 o
  15   3   4       5473.77       5188.69       172.08 o
  17   3   4          2.78        -10.68        31.08 o
  19   3   4          8.20         10.58        29.25 o
  21   3   4          0.00          8.53        30.53 o
  23   3   4         95.75        107.87        36.55 o
  25   3   4         94.92        162.15        48.25 o
  27   3   4          0.06        -46.29        44.23 o
 -32   4   4       1660.09       1576.77       126.79 o
 -30   4   4       4280.07       4353.15       199.29 o
 -28   4   4       1371.78       1343.17        50.40 o
 -26   4   4        921.38        884.05        43.38 o
 -24   4   4        502.05        521.37        98.84 o
 -22   4   4          9.74         19.50        26.02 o
 -20   4   4        755.09        775.72       173.85 o
 -18   4   4       1494.38       1410.77       246.89 o
 -16   4   4       4268.59       4466.60       100.27 o
 -14   4   4       3350.56       3449.20        80.60 o
 -12   4   4      10255.31      10426.03       298.48 o
 -10   4   4      13218.24      13657.00       213.33 o
  -8   4   4      20849.02      21688.75       422.88 o
  -6   4   4       9359.71       9410.87       204.07 o
  -4   4   4       4954.38       4624.15       126.51 o
  -2   4   4       6830.91       6286.43       150.16 o
   0   4   4       8673.59       8601.13       159.90 o
   2   4   4       2913.14       2591.69        71.44 o
   4   4   4       5783.42       5307.33       200.27 o
   6   4   4         69.77         46.15        14.70 o
   8   4   4       6838.81       5233.76      1488.31 o
  10   4   4       1984.55       2002.79        59.05 o
  12   4   4         97.39         95.25        22.54 o
  14   4   4         10.53         12.91        21.88 o
  16   4   4       6205.91       6695.98       144.76 o
  18   4   4       5299.38       5351.89       117.76 o
  20   4   4       2819.29       2847.90        80.57 o
  22   4   4        830.52        790.03        64.59 o
  24   4   4        345.75        251.45        41.75 o
  26   4   4       2292.66       2268.85        75.98 o
  28   4   4       6161.74       6100.08       133.15 o
 -31   5   4       1316.78       1160.44        73.29 o
 -29   5   4        824.19        724.31        69.16 o
 -27   5   4          0.00        -67.11        66.91 o
 -25   5   4         39.40         50.43        44.92 o
 -23   5   4         17.63         25.26        34.34 o
 -21   5   4        110.78        101.05        24.41 o
 -19   5   4        196.88        175.66        27.75 o
 -17   5   4          1.75        -16.32        18.12 o
 -15   5   4       2875.76       3071.47        70.12 o
 -13   5   4        178.37        159.25        28.25 o
 -11   5   4        624.44        738.67        24.77 o
  -9   5   4        526.52        518.34        22.10 o
  -7   5   4        855.21        926.80        39.46 o
  -5   5   4          0.15          0.80         7.64 o
  -3   5   4       9785.22      10266.53       154.91 o
  -1   5   4          5.90         -8.43        15.51 o
   1   5   4        865.53        917.21        24.16 o
   3   5   4        217.16        207.33        14.93 o
   5   5   4        387.75        417.01        24.30 o
   7   5   4        198.09        238.79        19.48 o
   9   5   4         17.74          7.87        16.98 o
  11   5   4        175.51        149.71        23.04 o
  13   5   4        586.86        486.37        29.18 o
  15   5   4        363.52        278.00        28.67 o
  17   5   4        818.49        679.54        41.55 o
  19   5   4        140.80        217.98        33.27 o
  21   5   4        165.71        145.31        35.86 o
  23   5   4        269.01        277.49        42.54 o
  25   5   4         95.45         32.93        54.29 o
  27   5   4       1683.94       1663.97        77.59 o
 -30   6   4        924.23        955.44        82.88 o
 -28   6   4       1731.34       1667.30        54.49 o
 -26   6   4       1775.13       1595.25        68.79 o
 -24   6   4       1458.36       1509.76        82.12 o
 -22   6   4       1626.73       1704.34        77.00 o
 -20   6   4       1356.27       1465.71        48.68 o
 -18   6   4        283.27        377.27        25.53 o
 -16   6   4       2184.04       2239.45        61.46 o
 -14   6   4       1057.90       1060.32        33.24 o
 -12   6   4      10811.90      10981.89       174.13 o
 -10   6   4       7954.37       8253.51       122.38 o
  -8   6   4       3325.20       3317.84        63.79 o
  -6   6   4       2646.77       2329.63        39.72 o
  -4   6   4       2381.60       2253.45        60.73 o
  -2   6   4       8143.03       7941.34       225.47 o
   0   6   4      11663.85      11224.35       192.09 o
   2   6   4       6155.83       6223.74       106.76 o
   4   6   4       6127.43       5852.28        97.27 o
   6   6   4       1043.20       1012.69        38.12 o
   8   6   4       8631.46       8878.29       173.73 o
  10   6   4       1690.17       1785.88        53.65 o
  12   6   4       5477.95       5662.69       124.82 o
  14   6   4       2354.80       2628.95        75.30 o
  16   6   4        431.13        514.02        31.46 o
  18   6   4        983.14       1067.58        46.86 o
  20   6   4       1795.06       1791.36        79.12 o
  22   6   4       1054.71        998.33        49.70 o
  24   6   4       2176.31       2072.81       107.25 o
  26   6   4       1170.37       1073.92        61.23 o
 -29   7   4         30.75          5.34        40.07 o
 -27   7   4         50.55         60.63        47.49 o
 -25   7   4        123.44        119.76        35.58 o
 -23   7   4        814.93        677.96        41.60 o
 -21   7   4          0.53        -12.61        32.28 o
 -19   7   4         15.97         27.80        24.21 o
 -17   7   4        169.30        139.28        22.88 o
 -15   7   4        227.52        231.02        21.03 o
 -13   7   4        555.47        550.23        28.93 o
 -11   7   4        286.69        297.18        19.34 o
  -9   7   4        216.61        241.74        15.64 o
  -7   7   4       3080.50       3208.91        78.19 o
  -5   7   4        993.37       1008.30        39.51 o
  -3   7   4         32.23         32.93        17.05 o
  -1   7   4          9.03         20.59        17.29 o
   1   7   4        100.43        138.14        13.09 o
   3   7   4        473.02        418.74        20.11 o
   5   7   4       2366.19       2250.50        70.22 o
   7   7   4       3189.47       3046.74        69.42 o
   9   7   4       1541.80       1593.45        43.93 o
  11   7   4         36.77         44.38        22.61 o
  13   7   4        583.32        486.07        30.84 o
  15   7   4          4.81        -11.14        33.25 o
  17   7   4        223.26        217.28        30.73 o
  19   7   4          2.78        -11.10        34.08 o
  21   7   4        153.91        146.86        40.31 o
  23   7   4        424.54        394.09        47.58 o
  25   7   4          0.00        -14.50        48.32 o
 -28   8   4       1343.83       1153.58        90.91 o
 -26   8   4       2187.50       2118.20        59.58 o
 -24   8   4       2118.24       2149.16        83.87 o
 -22   8   4        200.45        171.08        37.10 o
 -20   8   4         82.82        106.48        28.16 o
 -18   8   4        168.56        199.56        29.19 o
 -16   8   4        405.85        463.96        26.02 o
 -14   8   4       2593.21       2786.63        71.26 o
 -12   8   4       3615.73       3748.99        75.98 o
 -10   8   4        405.14        410.08        20.00 o
  -8   8   4       9425.90       9803.69       155.72 o
  -6   8   4      11723.08      12825.05       348.16 o
  -4   8   4       6455.56       6239.63       139.05 o
  -2   8   4       6833.45       7102.58       189.43 o
   0   8   4       4578.48       4577.73       110.52 o
   2   8   4       1988.56       1881.96        40.82 o
   4   8   4       7124.30       7195.16       122.51 o
   6   8   4        533.27        697.02        27.03 o
   8   8   4        394.86        390.58        28.70 o
  10   8   4       1225.89       1247.53        48.69 o
  12   8   4       4052.76       4141.13        92.63 o
  14   8   4       5274.28       5378.41       115.15 o
  16   8   4       3986.97       4084.20       126.05 o
  18   8   4        704.71        582.42        43.29 o
  20   8   4       3011.90       3066.65        88.47 o
  22   8   4       2565.52       2677.82        85.69 o
  24   8   4       2893.10       2995.57       141.02 o
 -27   9   4        179.30        184.82        43.50 o
 -25   9   4        989.76       1034.16        53.37 o
 -23   9   4        428.70        467.38        47.72 o
 -21   9   4          6.46          7.99        32.58 o
 -19   9   4         79.51         78.40        31.10 o
 -17   9   4         14.74         16.80        23.07 o
 -15   9   4       1924.72       2038.45        74.27 o
 -13   9   4        195.26        251.30        22.37 o
 -11   9   4       1966.68       1923.18        50.84 o
  -9   9   4       2259.86       2397.94        68.49 o
  -7   9   4         52.15         65.66        22.23 o
  -5   9   4        750.34        840.95        34.08 o
  -3   9   4       1000.42       1018.77        55.05 o
  -1   9   4       1458.18       1460.47        55.05 o
   1   9   4        970.05       1017.21        73.64 o
   3   9   4        324.22        262.42        14.17 o
   5   9   4        754.33        725.72        27.63 o
   7   9   4          5.37         23.06        17.64 o
   9   9   4       2894.62       2885.98        75.40 o
  11   9   4        180.93        158.12        29.64 o
  13   9   4          2.58         10.85        28.03 o
  15   9   4        215.72        236.40        39.43 o
  17   9   4         93.53        129.06        34.95 o
  19   9   4         13.16         41.96        36.23 o
  21   9   4          6.52        -20.03        41.08 o
  23   9   4         91.60         91.86        43.72 o
 -26  10   4         60.07         23.97        43.71 o
 -24  10   4        122.32        156.04        41.40 o
 -22  10   4        831.66        745.06        47.80 o
 -20  10   4       1262.57       1133.58        47.19 o
 -18  10   4       2574.25       2539.17       121.69 o
 -16  10   4       1826.02       1968.21        62.30 o
 -14  10   4       1844.21       2026.62        69.59 o
 -12  10   4        604.75        701.42        33.93 o
 -10  10   4        172.18        206.50        35.68 o
  -8  10   4       3586.50       3605.38       121.10 o
  -6  10   4       4085.99       4232.76       100.67 o
  -4  10   4       4360.69       4359.23       146.55 o
  -2  10   4        471.98        608.25        40.85 o
   0  10   4       2876.79       2952.22       100.93 o
   2  10   4       2763.13       2980.31        87.61 o
   4  10   4       6351.71       6390.45       120.68 o
   6  10   4      11202.55      11210.22       205.27 o
   8  10   4       4105.17       4352.66        85.73 o
  10  10   4        600.46        571.77        32.14 o
  12  10   4       1303.28       1216.12        48.59 o
  14  10   4       1938.82       1821.96        65.73 o
  16  10   4       1817.99       1794.87       101.79 o
  18  10   4       1685.53       1655.75       117.27 o
  20  10   4       2486.62       2541.73        76.07 o
  22  10   4         88.15         98.57        54.43 o
 -25  11   4         47.07         52.30        40.53 o
 -23  11   4        413.85        480.04        70.12 o
 -21  11   4        478.96        558.01        41.58 o
 -19  11   4         45.91         21.05        35.85 o
 -17  11   4         10.33         29.79        52.77 o
 -15  11   4        221.30        196.61        31.02 o
 -13  11   4          1.27         -7.93        18.76 o
 -11  11   4       1805.11       1910.79        69.49 o
  -9  11   4         10.20        -35.98        46.09 o
  -7  11   4        110.56        132.18        26.80 o
  -5  11   4       1030.78        995.84        41.09 o
  -3  11   4          0.17         18.33        24.94 o
  -1  11   4        570.50        519.81        39.28 o
   1  11   4         48.08         36.26        29.72 o
   3  11   4       2259.04       2380.82        89.22 o
   5  11   4          0.11         16.68        15.82 o
   7  11   4         32.16         22.13        19.49 o
   9  11   4          8.79          0.86        23.70 o
  11  11   4         33.75         22.21        25.93 o
  13  11   4        305.54        247.93        32.61 o
  15  11   4         68.51         78.54        34.77 o
  17  11   4       1130.20       1179.66        69.23 o
  19  11   4         17.26        -25.97        46.29 o
  21  11   4         37.92         69.19        51.76 o
 -22  12   4        467.87        407.11        37.99 o
 -20  12   4       1605.96       1604.53        56.15 o
 -18  12   4        341.89        271.92        33.63 o
 -16  12   4         27.79         19.06        27.29 o
 -14  12   4       2356.11       2319.80        47.88 o
 -12  12   4       4222.72       4598.86       119.57 o
 -10  12   4       1823.20       1983.51        71.24 o
  -8  12   4       2180.60       2304.05        68.51 o
  -6  12   4        538.85        613.99        32.77 o
  -4  12   4       2285.72       2315.78        78.18 o
  -2  12   4       6042.42       6210.75       153.16 o
   0  12   4       6749.04       7036.90       162.98 o
   2  12   4        317.56        299.81        59.85 o
   4  12   4        193.12        196.62        30.30 o
   6  12   4       1856.33       1739.73       101.57 o
   8  12   4       2379.17       2226.60        89.72 o
  10  12   4       4887.64       4893.21       137.69 o
  12  12   4       3365.93       3369.34       155.66 o
  14  12   4        631.88        572.99        42.73 o
  16  12   4        615.30        524.58        50.78 o
  18  12   4        857.56        812.27        66.58 o
  20  12   4       3382.94       3237.84       179.34 o
 -21  13   4        263.72        268.51        57.53 o
 -19  13   4         51.92         46.06        43.73 o
 -17  13   4        272.19        303.75        50.38 o
 -15  13   4        208.41        209.38        23.50 o
 -13  13   4          3.66         -7.29        48.16 o
 -11  13   4        282.70        272.97        41.72 o
  -9  13   4        887.00        893.49        50.21 o
  -7  13   4        228.14        204.15        37.62 o
  -5  13   4        213.63        247.69        49.97 o
  -3  13   4        893.60        900.89        62.83 o
  -1  13   4        798.11        850.60        45.06 o
   1  13   4        460.86        489.02        42.05 o
   3  13   4        851.20        904.57        69.73 o
   5  13   4        988.10       1026.46        56.60 o
   7  13   4        914.80        929.69        94.53 o
   9  13   4        232.61        190.51        40.04 o
  11  13   4         26.12          1.98        32.61 o
  13  13   4        414.20        347.75        42.84 o
  15  13   4        612.38        548.44        46.56 o
  17  13   4        784.51        593.91        61.60 o
 -18  14   4       1219.19       1127.35        81.27 o
 -16  14   4       1432.91       1283.36        75.49 o
 -14  14   4        270.88        248.47        68.69 o
 -12  14   4         99.84         91.47        43.28 o
 -10  14   4       1279.49       1332.70        58.48 o
  -8  14   4       2854.43       2927.91       110.52 o
  -6  14   4       3077.97       3236.62        94.04 o
  -4  14   4       1001.80       1036.92        54.93 o
  -2  14   4        840.49        846.62        50.21 o
   0  14   4       3695.84       3791.67       134.42 o
   2  14   4       2424.95       2586.79        86.06 o
   4  14   4        562.87        632.81       142.43 o
   6  14   4       1505.20       1511.32        69.35 o
   8  14   4       2211.01       2271.36       187.61 o
  10  14   4        901.00        765.39        39.28 o
  12  14   4       1944.32       1861.85       114.67 o
  14  14   4        690.64        577.20        44.58 o
 -15  15   4         47.75         69.99        50.64 o
 -13  15   4          1.99        -31.59        45.56 o
 -11  15   4         73.58         51.94        46.98 o
  -9  15   4         82.81         69.20        44.87 o
  -7  15   4         82.84        127.06        42.20 o
  -5  15   4        222.41        186.21        64.70 o
  -3  15   4        614.77        729.43        62.50 o
  -1  15   4        680.35        755.38        51.31 o
   1  15   4         36.20         15.27        45.78 o
   3  15   4        255.71        236.88        44.44 o
   5  15   4        105.34        175.03        76.83 o
   7  15   4        317.40        262.11        66.18 o
   9  15   4        523.88        530.24        64.34 o
  11  15   4         36.14         78.33        41.83 o
 -12  16   4       1010.98        917.50        67.91 o
 -10  16   4        363.33        347.23        79.37 o
  -8  16   4        714.60        669.73        65.58 o
  -6  16   4       2439.86       2342.16       101.81 o
  -4  16   4       1493.59       1656.83        94.51 o
  -2  16   4       2245.52       2308.89        79.91 o
   0  16   4        984.74        935.80        66.42 o
   2  16   4        989.40       1100.42        97.25 o
   4  16   4       2738.61       2852.53        92.91 o
   6  16   4       1258.22       1369.16        68.54 o
   8  16   4        106.28        136.24        99.07 o
 -31   1   5       2588.83       2499.72        63.66 o
 -29   1   5       3718.68       3735.52        90.04 o
 -27   1   5       4408.11       4324.08        96.63 o
 -25   1   5       1025.40       1065.68        36.56 o
 -23   1   5       7406.12       7756.06       129.08 o
 -21   1   5       1154.27       1185.93        42.16 o
 -19   1   5        602.82        646.42        47.63 o
 -17   1   5         63.35         55.89        22.47 o
 -15   1   5         21.04         35.95        13.76 o
 -13   1   5       1011.66        994.98        36.54 o
 -11   1   5       5919.56       6403.09       108.27 o
  -9   1   5       8095.90       8243.48       122.02 o
  -7   1   5       5519.06       5533.99        83.04 o
  -5   1   5       1841.19       1757.00        37.47 o
  -3   1   5       8742.85       8911.16       128.98 o
  -1   1   5       4065.72       3643.55        60.92 o
   1   1   5       3539.22       3152.66        54.05 o
   3   1   5       4718.24       4651.15        92.31 o
   5   1   5       7472.11       7361.38       144.48 o
   7   1   5       5521.22       5598.30       111.30 o
   9   1   5       8844.88       9162.38       174.77 o
  11   1   5       5962.29       6044.12       126.61 o
  13   1   5        309.20        341.13        32.81 o
  15   1   5       2859.35       2928.78        76.46 o
  17   1   5       1004.53       1137.57        43.03 o
  19   1   5       2227.93       2372.11        70.96 o
  21   1   5       2982.62       3173.32        92.09 o
  23   1   5       2803.35       2998.74        79.57 o
  25   1   5       1752.20       1848.28        61.65 o
  27   1   5        154.83        120.25        42.68 o
 -32   2   5        157.47        112.67        47.25 o
 -30   2   5        198.91        190.53        42.45 o
 -28   2   5          0.00         30.26        41.52 o
 -26   2   5        459.82        445.50        36.11 o
 -24   2   5       2598.96       2633.87        62.87 o
 -22   2   5        841.39        815.76        34.32 o
 -20   2   5       2597.51       2544.01        52.30 o
 -18   2   5       1066.44       1096.29        34.48 o
 -16   2   5          5.12         -7.50        14.64 o
 -14   2   5        934.08       1011.96        28.08 o
 -12   2   5        196.79        210.54        16.95 o
 -10   2   5       1064.25       1073.45        27.88 o
  -8   2   5        111.08        180.03        13.46 o
  -6   2   5        432.04        526.64        17.88 o
  -4   2   5       1276.77       1369.18        28.21 o
  -2   2   5        708.71        932.62        24.94 o
   0   2   5         14.81         13.41        10.80 o
   2   2   5       1712.97       1608.10        36.16 o
   4   2   5       1490.13       1583.52        45.15 o
   6   2   5        653.94        703.64        65.09 o
   8   2   5        953.43       1138.06        43.17 o
  10   2   5        198.25        201.66        24.12 o
  12   2   5        104.83        150.65        23.66 o
  14   2   5       3568.29       3544.84        84.38 o
  16   2   5        214.78        148.81        27.43 o
  18   2   5         60.67        103.46        30.63 o
  20   2   5         20.66         52.69        32.29 o
  22   2   5         44.33          0.86        37.68 o
  24   2   5         55.84         78.60        41.60 o
  26   2   5       1579.99       1586.68       101.57 o
 -31   3   5       1635.28       1612.85        78.59 o
 -29   3   5       1543.30       1528.68        59.50 o
 -27   3   5       1597.35       1570.69        53.82 o
 -25   3   5        591.58        590.63        37.89 o
 -23   3   5       2711.12       2877.08        59.48 o
 -21   3   5       1295.78       1331.72        38.03 o
 -19   3   5       2857.59       2975.80        88.92 o
 -17   3   5       4101.86       4315.71       112.02 o
 -15   3   5       5057.03       5223.56        97.86 o
 -13   3   5        758.62        737.71        25.20 o
 -11   3   5        459.08        480.58        20.41 o
  -9   3   5        140.92        119.71        11.94 o
  -7   3   5       3852.70       3714.73        61.49 o
  -5   3   5       3439.01       3454.35        67.20 o
  -3   3   5       3579.19       3700.21        61.91 o
  -1   3   5       3325.39       2848.44        89.71 o
   1   3   5       7696.13       7648.14       116.86 o
   3   3   5      22066.36      22695.74       499.34 o
   5   3   5      18837.88      18356.94       474.91 o
   7   3   5       3877.54       4166.83        87.11 o
   9   3   5       2005.45       1923.06        59.53 o
  11   3   5        812.08        794.71        38.55 o
  13   3   5        365.95        375.36        28.76 o
  15   3   5       1839.59       1788.52        51.81 o
  17   3   5       1834.05       1878.20        53.06 o
  19   3   5       1606.34       1741.82        70.57 o
  21   3   5        781.24        754.23        45.54 o
  23   3   5       1994.79       1902.71        63.27 o
  25   3   5       1626.50       1628.26        68.24 o
  27   3   5       3396.92       3159.15        97.10 o
 -30   4   5        236.99        190.00        44.39 o
 -28   4   5          0.42        -16.85        34.53 o
 -26   4   5        902.89        854.76        42.66 o
 -24   4   5         41.86         47.39        29.47 o
 -22   4   5       1504.55       1438.65        45.84 o
 -20   4   5          8.64         12.70        19.35 o
 -18   4   5        419.26        456.22        24.17 o
 -16   4   5         15.88         -0.81        17.69 o
 -14   4   5         59.79         70.70        15.19 o
 -12   4   5          2.08        -19.15        14.08 o
 -10   4   5         10.97         13.92        12.80 o
  -8   4   5        480.78        488.70        17.61 o
  -6   4   5       1177.09       1340.58        40.59 o
  -4   4   5         90.93        111.48        13.40 o
  -2   4   5       2217.38       2388.08        48.49 o
   0   4   5          5.26         27.55        12.33 o
   2   4   5       1955.43       2181.66        46.40 o
   4   4   5       4688.10       4669.51       140.82 o
   6   4   5       1190.15       1296.99        40.39 o
   8   4   5        454.70        563.79        33.78 o
  10   4   5        351.12        356.65        33.28 o
  12   4   5        350.97        352.87        40.22 o
  14   4   5       1983.55       1931.74        69.09 o
  16   4   5        265.49        238.94        33.04 o
  18   4   5        197.91        122.65        31.85 o
  20   4   5         31.92         32.17        41.55 o
  22   4   5          8.32         33.14        35.12 o
  24   4   5         80.39         47.59        43.07 o
  26   4   5       1130.24       1021.28       246.03 o
 -29   5   5        704.17        700.72        47.89 o
 -27   5   5       2265.69       2098.96       214.59 o
 -25   5   5       2217.89       2096.78       354.33 o
 -23   5   5        260.97        216.64        76.40 o
 -21   5   5        158.00        106.12        61.27 o
 -19   5   5       1814.43       1775.47       132.67 o
 -17   5   5       4117.37       4050.55        84.49 o
 -15   5   5       8562.94       8331.31       150.35 o
 -13   5   5        537.15        536.54        21.71 o
 -11   5   5       1920.26       2050.51        61.43 o
  -9   5   5        571.83        522.65        26.15 o
  -7   5   5       2076.97       2134.81        50.83 o
  -5   5   5       4440.23       4202.04        86.19 o
  -3   5   5       9970.81       9636.09       289.22 o
  -1   5   5      15323.32      15987.40       371.89 o
   1   5   5       9726.07       9578.48       174.18 o
   3   5   5       4619.25       4862.56       120.36 o
   5   5   5       1446.47       1540.09        49.67 o
   7   5   5       3183.25       2913.11       602.53 o
   9   5   5       4206.34       3972.82       660.40 o
  11   5   5       2610.37       2737.00       145.03 o
  13   5   5       3068.15       2890.77        73.44 o
  15   5   5        832.75        815.73        39.20 o
  17   5   5       1278.06       1419.99        50.06 o
  19   5   5        704.53        734.77        44.31 o
  21   5   5        246.85        168.49        38.75 o
  23   5   5       2201.94       2268.24        75.66 o
  25   5   5        454.59        402.56        51.41 o
 -30   6   5         51.46         38.84        64.48 o
 -28   6   5        382.14        315.19        57.07 o
 -26   6   5        630.59        644.57        47.90 o
 -24   6   5         39.45         36.63        44.81 o
 -22   6   5         10.41         -2.35        26.52 o
 -20   6   5         38.09         -4.30        28.25 o
 -18   6   5          0.26        -11.19        17.97 o
 -16   6   5        242.74        249.23        22.90 o
 -14   6   5        457.20        422.05        71.75 o
 -12   6   5        532.53        565.18        20.25 o
 -10   6   5          2.34         17.24        12.27 o
  -8   6   5        657.06        720.43        19.99 o
  -6   6   5       5136.01       4963.35        84.13 o
  -4   6   5        711.58        821.10        27.00 o
  -2   6   5        540.35        510.72        22.47 o
   0   6   5       2976.37       3139.05        54.95 o
   2   6   5       3931.83       3947.05        77.83 o
   4   6   5         58.13         71.29        16.05 o
   6   6   5        533.63        502.82        22.96 o
   8   6   5       2891.78       2705.88        70.86 o
  10   6   5       1067.93        937.59        54.61 o
  12   6   5        195.86        196.80        35.36 o
  14   6   5        256.04        252.85        33.68 o
  16   6   5          1.76         -5.69        30.14 o
  18   6   5        306.74        302.71        39.13 o
  20   6   5        185.63        181.86        42.98 o
  22   6   5         11.51        -24.26        41.14 o
  24   6   5         96.27         97.41        48.79 o
 -29   7   5       1117.55       1016.09        60.65 o
 -27   7   5        768.95        820.79        62.30 o
 -25   7   5       1417.65       1435.11        66.41 o
 -23   7   5       2576.33       2556.50        70.29 o
 -21   7   5       4614.89       4820.39       105.27 o
 -19   7   5       2631.54       2758.07        60.20 o
 -17   7   5         16.22         15.18        22.11 o
 -15   7   5        600.82        602.75        26.10 o
 -13   7   5        794.56        736.60        38.51 o
 -11   7   5       4271.95       4223.36        86.07 o
  -9   7   5       2730.05       2806.12        54.23 o
  -7   7   5       6247.36       6187.84       107.63 o
  -5   7   5       6719.43       6997.12       132.65 o
  -3   7   5       5525.60       5525.85       130.92 o
  -1   7   5       7426.32       7343.20       126.59 o
   1   7   5       9029.68       9333.92       154.92 o
   3   7   5       5068.46       5084.42        94.16 o
   5   7   5       1123.03       1192.84        38.62 o
   7   7   5        713.90        687.32        28.35 o
   9   7   5       1286.27       1285.95        75.19 o
  11   7   5       6207.21       6550.99       233.48 o
  13   7   5       8418.29       8381.05       171.02 o
  15   7   5       1565.48       1506.94        56.20 o
  17   7   5        585.65        474.30        41.24 o
  19   7   5         65.81         53.12        41.74 o
  21   7   5         14.07         46.12        36.84 o
  23   7   5        140.88         90.87        52.77 o
  25   7   5          8.14         -1.01        50.17 o
 -28   8   5          5.61         -7.00        54.88 o
 -26   8   5          1.19         15.57        46.61 o
 -24   8   5         21.07         28.05        40.70 o
 -22   8   5          3.69         55.34        30.75 o
 -20   8   5        148.41        158.41        24.55 o
 -18   8   5        208.41        195.99        35.29 o
 -16   8   5          2.05         37.71        22.34 o
 -14   8   5       2646.04       2670.90        57.20 o
 -12   8   5        106.96         93.23        17.50 o
 -10   8   5        359.75        306.07        15.70 o
  -8   8   5        214.41        218.01        22.23 o
  -6   8   5          0.06         16.34        21.19 o
  -4   8   5       1075.27       1119.47        80.95 o
  -2   8   5        149.59        147.69        38.52 o
   0   8   5       1163.30       1270.81        92.67 o
   2   8   5       1009.34        969.67        26.28 o
   4   8   5        738.21        660.28        24.89 o
   6   8   5       1095.94       1046.59        33.92 o
   8   8   5       4357.46       4055.53       113.68 o
  10   8   5       1100.43       1098.20        47.60 o
  12   8   5        386.14        345.50        31.15 o
  14   8   5         15.18         29.08        27.56 o
  16   8   5        134.13        108.86        34.85 o
  18   8   5         29.40         54.41        38.06 o
  20   8   5         85.39         70.11        53.74 o
  22   8   5         21.29        -12.06        48.98 o
  24   8   5        890.81        788.92        55.57 o
 -27   9   5       2504.02       2456.11        71.96 o
 -25   9   5       1006.97        932.68        57.82 o
 -23   9   5        294.54        375.42        49.23 o
 -21   9   5        384.75        317.63        36.42 o
 -19   9   5       2471.75       2562.67        71.17 o
 -17   9   5       1179.15       1353.60        39.53 o
 -15   9   5       1650.79       1915.78        79.79 o
 -13   9   5       1785.09       1880.87        46.57 o
 -11   9   5       2348.10       2409.46        46.51 o
  -9   9   5       4335.30       4551.24       100.36 o
  -7   9   5       5202.11       5328.71       111.95 o
  -5   9   5       6961.06       7279.07       142.36 o
  -3   9   5       8694.50       9191.99       195.24 o
  -1   9   5       4779.67       4948.03       149.97 o
   1   9   5       5146.94       5185.60       117.88 o
   3   9   5        242.16        238.67        12.67 o
   5   9   5       1822.19       1742.36        70.52 o
   7   9   5       6999.88       7116.87       127.83 o
   9   9   5       1865.05       1669.58        51.41 o
  11   9   5        760.22        839.44        51.77 o
  13   9   5       1129.44       1037.49        50.79 o
  15   9   5       1945.40       1915.80        62.37 o
  17   9   5       1545.56       1442.69        65.21 o
  19   9   5        913.61        872.90        54.43 o
  21   9   5        101.96         54.87        48.57 o
  23   9   5        143.94        139.51        58.50 o
 -24  10   5       1316.82       1205.26        94.48 o
 -22  10   5        120.62        107.67        35.43 o
 -20  10   5        116.01        104.33        28.58 o
 -18  10   5        251.37        255.54        32.21 o
 -16  10   5         39.21         37.26        21.66 o
 -14  10   5       1070.45       1223.89        32.44 o
 -12  10   5        799.98        821.83        73.89 o
 -10  10   5        798.20        772.47        38.47 o
  -8  10   5        591.78        607.51        32.47 o
  -6  10   5       1877.17       1906.54        60.00 o
  -4  10   5        357.89        381.65        43.13 o
  -2  10   5        855.57        796.52        41.32 o
   0  10   5        350.77        338.67        40.12 o
   2  10   5         51.15         26.43        32.35 o
   4  10   5          2.81         22.05        13.23 o
   6  10   5        303.03        237.86        23.44 o
   8  10   5         42.21         61.77        26.44 o
  10  10   5        950.25        902.00        37.84 o
  12  10   5       1540.70       1358.80        55.29 o
  14  10   5        648.05        589.44        44.30 o
  16  10   5          1.74         15.87        45.35 o
  18  10   5       1517.06       1579.61        66.44 o
  20  10   5        631.88        569.95        53.93 o
 -23  11   5       2089.51       2001.38        64.43 o
 -21  11   5       1648.62       1686.25        97.07 o
 -19  11   5       2966.30       2885.42        70.19 o
 -17  11   5        951.29       1030.64        62.05 o
 -15  11   5       1715.63       1848.06        72.63 o
 -13  11   5       6099.85       6490.48       174.55 o
 -11  11   5       1524.85       1797.93       228.67 o
  -9  11   5        619.52        696.06        47.69 o
  -7  11   5       1923.00       2022.11       103.89 o
  -5  11   5       2222.13       2367.23        78.88 o
  -3  11   5       1955.67       2033.45        77.50 o
  -1  11   5       1749.71       1842.16        78.43 o
   1  11   5       7135.91       7319.38       175.50 o
   3  11   5       6130.02       6276.73       158.87 o
   5  11   5      11183.70      10871.04       319.96 o
   7  11   5       6345.79       6353.46       208.10 o
   9  11   5        641.48        626.44        36.57 o
  11  11   5        335.53        343.03        40.07 o
  13  11   5         10.16         23.21        30.45 o
  15  11   5         19.19         -7.84        46.06 o
  17  11   5         11.81          5.17        56.42 o
  19  11   5        751.59        635.73        56.30 o
 -22  12   5          5.09         -6.72        52.96 o
 -20  12   5        391.26        419.10        49.66 o
 -18  12   5        142.98         93.83        35.32 o
 -16  12   5        477.86        441.68        57.21 o
 -14  12   5         61.63         73.71        35.43 o
 -12  12   5        122.31         46.36        36.36 o
 -10  12   5         20.53          0.88        25.40 o
  -8  12   5        324.72        355.77        35.15 o
  -6  12   5        320.56        329.00        43.75 o
  -4  12   5        309.82        327.02        45.41 o
  -2  12   5       2004.02       2024.98        83.49 o
   0  12   5        137.94        131.65        31.56 o
   2  12   5        156.76        172.24        44.96 o
   4  12   5        729.19        689.21        44.02 o
   6  12   5        915.30        887.19        57.72 o
   8  12   5          0.65          7.80        23.55 o
  10  12   5         57.71         62.72        31.41 o
  12  12   5         91.86         71.41        46.42 o
  14  12   5        215.92        255.48        47.74 o
  16  12   5         92.76         89.95        46.77 o
  18  12   5        512.82        457.21        61.58 o
 -19  13   5        619.30        545.50        42.04 o
 -17  13   5        475.02        474.32        53.96 o
 -15  13   5        789.29        697.73        64.39 o
 -13  13   5       2487.84       2688.33        81.11 o
 -11  13   5       3688.34       3908.38       139.89 o
  -9  13   5       4379.82       5122.99       121.48 o
  -7  13   5       4833.45       5117.35       172.71 o
  -5  13   5       1430.31       1501.51        62.63 o
  -3  13   5        367.41        413.27        58.27 o
  -1  13   5       1384.02       1380.98        66.02 o
   1  13   5       3089.66       3220.39        97.31 o
   3  13   5       1601.22       1684.46        67.74 o
   5  13   5       1746.48       1606.20        68.21 o
   7  13   5       2991.28       3182.01       111.59 o
   9  13   5       2050.00       1834.20       183.22 o
  11  13   5        605.25        511.73        38.65 o
  13  13   5        664.10        654.27        46.59 o
  15  13   5        334.26        298.59        55.98 o
 -16  14   5         65.29         77.94        53.89 o
 -14  14   5        266.44        263.27        57.96 o
 -12  14   5          0.23        -16.76        39.13 o
 -10  14   5        133.55        154.57        50.84 o
  -8  14   5        607.98        668.85        59.10 o
  -6  14   5       1350.28       1386.43        84.16 o
  -4  14   5        101.36        102.70        42.36 o
  -2  14   5        137.57        142.44        36.73 o
   0  14   5        860.92        900.59        61.68 o
   2  14   5         22.55         25.30        43.30 o
   4  14   5         18.49         62.33        55.77 o
   6  14   5          2.05          4.21        55.95 o
   8  14   5          5.73         43.49        49.45 o
  10  14   5          0.08         30.02        34.74 o
  12  14   5       1726.93       1701.33       170.82 o
 -13  15   5        665.64        707.91        57.81 o
 -11  15   5        837.08        980.61        86.57 o
  -9  15   5        432.62        502.75        64.23 o
  -7  15   5       3132.34       3409.94       105.06 o
  -5  15   5       2336.68       2728.82       220.17 o
  -3  15   5        797.83        763.38       109.62 o
  -1  15   5       2004.90       1794.46        99.07 o
   1  15   5        794.91        736.18        60.17 o
   3  15   5       1175.87       1308.41        63.36 o
   5  15   5       1354.95       1418.77       104.15 o
   7  15   5       1126.43       1231.37       101.37 o
   9  15   5       1680.91       1611.88       122.03 o
  -8  16   5          9.92         26.13        55.05 o
  -6  16   5       1235.22       1250.66        71.56 o
  -4  16   5        950.09       1028.47        94.51 o
  -2  16   5          9.25        -25.84        62.89 o
   0  16   5        184.83        308.48        59.89 o
   2  16   5         11.34         40.04        67.85 o
   4  16   5         75.15        141.43        60.74 o
 -30   0   6       1521.73       1426.60        72.84 o
 -28   0   6       2830.15       2668.66       115.73 o
 -26   0   6        802.12        750.92        59.95 o
 -24   0   6       1255.76       1350.15        59.60 o
 -22   0   6       4944.93       5338.49       128.12 o
 -20   0   6       1238.60       1224.41        80.95 o
 -18   0   6        568.14        503.95        36.41 o
 -16   0   6       1612.14       1759.20       122.01 o
 -14   0   6        576.50        578.91        44.26 o
 -12   0   6      20497.83      21943.03       441.82 o
 -10   0   6      37465.52      38368.20       642.48 o
  -8   0   6      14404.96      15333.64       279.42 o
  -6   0   6        622.14        923.03        33.24 o
  -4   0   6       1597.99       1620.51        46.97 o
  -2   0   6       1612.08       1633.35        67.65 o
   0   0   6       3600.56       3611.69        94.27 o
   2   0   6        749.88        667.01        29.63 o
   4   0   6       1277.63       1491.81        58.71 o
   6   0   6      12669.59      12954.70       334.27 o
   8   0   6      16206.76      17062.68       426.73 o
  10   0   6      11852.96      12363.86       326.57 o
  12   0   6      13402.98      13734.93       364.25 o
  14   0   6        678.81        738.32        56.87 o
  16   0   6       2664.80       2746.53       111.39 o
  18   0   6        836.98        749.89       133.26 o
  20   0   6        112.86         66.07        46.48 o
  22   0   6         77.98         53.41        53.80 o
  24   0   6       1431.88       1437.38        99.53 o
  26   0   6          7.97         61.07        81.04 o
 -31   1   6          0.84        -51.18        41.11 o
 -29   1   6         36.11         11.79        36.95 o
 -27   1   6        269.12        221.30        31.86 o
 -25   1   6        145.04        164.29        28.64 o
 -23   1   6          0.02         -3.19        28.70 o
 -21   1   6        355.71        380.06        27.29 o
 -19   1   6        366.92        396.77        25.28 o
 -17   1   6          3.63          7.38        19.39 o
 -15   1   6        105.47         97.79        16.22 o
 -13   1   6        120.93        173.15        17.34 o
 -11   1   6         54.14         84.14        14.29 o
  -9   1   6       1025.87       1015.43        25.63 o
  -7   1   6          8.35         34.55        10.45 o
  -5   1   6        286.99        374.77        20.66 o
  -3   1   6         17.40         20.70        13.82 o
  -1   1   6         51.04         26.95        15.37 o
   1   1   6        227.53        227.91        16.67 o
   3   1   6         20.19         12.53        12.53 o
   5   1   6         38.98         30.00        15.59 o
   7   1   6          9.05         15.04        17.48 o
   9   1   6        248.97        278.37        35.22 o
  11   1   6       1191.72       1159.44        42.65 o
  13   1   6        306.09        305.53        27.80 o
  15   1   6        292.73        230.70        35.28 o
  17   1   6        118.17         99.34        29.02 o
  19   1   6        245.49        313.20        36.83 o
  21   1   6          4.79         -4.33        34.70 o
  23   1   6          5.85        -21.76        41.82 o
  25   1   6          0.53        -21.59        37.85 o
 -30   2   6        839.20        798.42        48.85 o
 -28   2   6       1632.78       1584.42        52.67 o
 -26   2   6       2516.33       2494.33        59.84 o
 -24   2   6       2987.46       2873.25        61.60 o
 -22   2   6       3549.14       3751.59        89.91 o
 -20   2   6       2853.11       2972.27        68.89 o
 -18   2   6       1309.39       1321.56        39.65 o
 -16   2   6       2967.70       3240.24        65.25 o
 -14   2   6       1932.09       1987.01        43.94 o
 -12   2   6         19.06         55.46        14.01 o
 -10   2   6        112.76        152.55        16.11 o
  -8   2   6       6646.60       6863.94        95.34 o
  -6   2   6       1766.65       1743.17        32.77 o
  -4   2   6       6754.81       7226.86       139.70 o
  -2   2   6       3445.63       3218.45        59.89 o
   0   2   6       3802.39       3867.97        91.03 o
   2   2   6       8867.27       8673.37       162.68 o
   4   2   6      15682.08      15827.53       255.69 o
   6   2   6       9370.19      10286.76       228.95 o
   8   2   6      11668.40      11763.70       222.49 o
  10   2   6       6427.99       6572.64       127.66 o
  12   2   6       2214.43       2504.84        65.67 o
  14   2   6         14.42         -9.99        26.25 o
  16   2   6       2090.15       2027.90        63.96 o
  18   2   6       1511.29       1441.06        54.09 o
  20   2   6       1797.89       1785.97        63.85 o
  22   2   6        307.05        358.58        47.30 o
  24   2   6        618.87        635.41        48.57 o
 -29   3   6        208.92        146.03        34.00 o
 -27   3   6          9.69         60.74        41.64 o
 -25   3   6          0.10        -36.20        25.29 o
 -23   3   6         26.32         28.34        27.33 o
 -21   3   6        620.13        645.73        29.21 o
 -19   3   6        247.02        236.32        27.51 o
 -17   3   6         85.93         79.30        17.14 o
 -15   3   6       2513.33       2525.13        65.20 o
 -13   3   6       4896.29       4936.53        95.72 o
 -11   3   6       2419.91       2314.35        58.06 o
  -9   3   6         42.61         34.93        13.93 o
  -7   3   6       3032.93       3336.65        53.61 o
  -5   3   6          1.40         11.10        13.03 o
  -3   3   6       1528.60       1585.94        38.10 o
  -1   3   6        189.22        195.86        15.61 o
   1   3   6         14.71         34.95        14.55 o
   3   3   6        504.76        556.82        25.84 o
   5   3   6       2005.93       2105.49        56.87 o
   7   3   6        329.52        341.16        25.92 o
   9   3   6         86.51         75.48        26.37 o
  11   3   6        340.54        295.41        25.26 o
  13   3   6        287.13        313.45        34.89 o
  15   3   6        103.16         65.74        26.24 o
  17   3   6        297.54        336.10        39.32 o
  19   3   6        432.30        477.59        52.18 o
  21   3   6         24.37         27.31        45.16 o
  23   3   6         72.32         40.21        42.07 o
  25   3   6       1061.83        966.99        54.32 o
 -30   4   6        133.13        167.88        52.35 o
 -28   4   6        928.54        871.15        59.59 o
 -26   4   6       1450.41       1384.45        47.33 o
 -24   4   6       1671.75       1764.70        49.11 o
 -22   4   6       1173.04       1138.56        58.93 o
 -20   4   6       2553.94       2583.29        74.04 o
 -18   4   6       5311.51       5438.44        93.13 o
 -16   4   6      10859.53      10713.79       179.34 o
 -14   4   6       1965.41       2063.66        45.34 o
 -12   4   6        121.57        156.17        20.26 o
 -10   4   6         13.69         20.43        12.49 o
  -8   4   6        541.95        531.11        19.32 o
  -6   4   6       4602.33       4694.79       103.89 o
  -4   4   6       7737.00       8086.53       159.43 o
  -2   4   6       3515.25       3607.97        93.08 o
   0   4   6       7656.43       7785.11       152.28 o
   2   4   6       7520.74       7519.38       119.81 o
   4   4   6      13363.81      13833.03       257.62 o
   6   4   6       2654.08       2785.10        63.20 o
   8   4   6        424.51        453.04        28.55 o
  10   4   6         58.96         46.10        24.54 o
  12   4   6       6330.87       6455.57       137.30 o
  14   4   6       6330.81       6069.14       125.40 o
  16   4   6       4421.49       4323.10        95.94 o
  18   4   6       1869.07       1861.52        66.18 o
  20   4   6        638.19        664.20        44.65 o
  22   4   6       1251.93       1149.26        59.29 o
  24   4   6       2163.58       2198.41        73.38 o
 -29   5   6         55.88         25.76        46.10 o
 -27   5   6          7.00         46.49        35.98 o
 -25   5   6         19.96          2.11        34.25 o
 -23   5   6          2.75         11.88        32.70 o
 -21   5   6          1.20         -0.56        27.85 o
 -19   5   6         24.45         18.40        23.64 o
 -17   5   6        419.65        417.68        32.76 o
 -15   5   6         64.21         29.97        19.09 o
 -13   5   6        115.45        107.05        17.31 o
 -11   5   6       1667.09       1763.73        39.36 o
  -9   5   6       2512.67       2482.87        72.36 o
  -7   5   6        421.52        454.17        19.25 o
  -5   5   6        145.32        196.85        14.59 o
  -3   5   6        147.72        143.70        14.58 o
  -1   5   6         21.09         17.14        13.08 o
   1   5   6       1164.27       1302.71        32.56 o
   3   5   6        766.23        769.86        28.25 o
   5   5   6        189.24        175.31        19.07 o
   7   5   6        142.45        166.64        30.60 o
   9   5   6        527.12        480.99        36.38 o
  11   5   6       1204.02       1172.61        64.95 o
  13   5   6       1172.61       1135.21        50.48 o
  15   5   6        287.73        159.50        33.26 o
  17   5   6        142.21        113.37        40.65 o
  19   5   6         19.97         33.07        39.90 o
  21   5   6         12.97         28.78        55.41 o
  23   5   6          4.06         27.29        49.09 o
 -28   6   6        781.09        756.56        55.58 o
 -26   6   6       1305.63       1142.40       244.97 o
 -24   6   6       2281.40       2038.77       420.82 o
 -22   6   6       1823.59       1655.52       110.75 o
 -20   6   6       3617.39       3475.16        76.34 o
 -18   6   6       2495.89       2402.15        62.52 o
 -16   6   6       5198.17       5093.08        90.00 o
 -14   6   6       3126.25       3190.13       105.71 o
 -12   6   6       1632.19       1720.41        49.65 o
 -10   6   6        216.80        282.15        25.92 o
  -8   6   6        339.86        388.49        29.44 o
  -6   6   6       1304.20       1394.51        46.98 o
  -4   6   6       1649.85       1644.77        46.29 o
  -2   6   6       5886.86       5821.71       147.65 o
   0   6   6       8676.44       9149.85       178.59 o
   2   6   6       4711.94       4790.64       178.41 o
   4   6   6       6817.42       7256.33       197.50 o
   6   6   6         15.42         12.78        18.44 o
   8   6   6       3372.04       3235.45       105.96 o
  10   6   6       4714.55       4447.47       103.69 o
  12   6   6       4445.37       4169.90       121.77 o
  14   6   6       3307.96       3282.41        82.34 o
  16   6   6        927.71        901.31        53.74 o
  18   6   6         71.45         75.11        44.72 o
  20   6   6        834.77        746.95        59.80 o
  22   6   6        427.14        336.91        58.97 o
 -27   7   6        325.19        288.04        56.42 o
 -25   7   6          3.05        -20.58        40.00 o
 -23   7   6        126.78        102.50        34.32 o
 -21   7   6        237.90        202.47        28.22 o
 -19   7   6        241.26        189.43        39.78 o
 -17   7   6       1588.19       1376.86       290.50 o
 -15   7   6          9.14         14.92        20.58 o
 -13   7   6         97.96        140.04        19.18 o
 -11   7   6        338.03        359.32        18.62 o
  -9   7   6          2.70          2.45        14.39 o
  -7   7   6          1.26          0.47        29.52 o
  -5   7   6        140.52        140.85        13.89 o
  -3   7   6         42.29          5.99        13.06 o
  -1   7   6          7.40         19.70        14.16 o
   1   7   6       1224.75       1164.06        29.87 o
   3   7   6        114.60        129.48        16.36 o
   5   7   6        672.95        661.65        27.80 o
   7   7   6        329.90        280.74        23.62 o
   9   7   6        505.20        472.73        32.04 o
  11   7   6        747.68        617.74        37.70 o
  13   7   6        530.51        468.87        47.66 o
  15   7   6         22.25         -8.82        35.01 o
  17   7   6        123.73        107.21        36.22 o
  19   7   6        117.91        163.09        58.06 o
  21   7   6          4.37        -10.94        54.19 o
  23   7   6         92.62        108.27        50.03 o
 -26   8   6        561.56        580.58        45.34 o
 -24   8   6        299.14        364.92        41.00 o
 -22   8   6        890.91        847.81        45.65 o
 -20   8   6       1475.67       1397.49        47.68 o
 -18   8   6       2691.91       2791.39        60.14 o
 -16   8   6       1760.06       1858.70        44.72 o
 -14   8   6       1283.38       1381.59        39.57 o
 -12   8   6       8366.03       8365.93       118.10 o
 -10   8   6       4160.34       4126.72        79.99 o
  -8   8   6       1332.36       1316.45        48.24 o
  -6   8   6       1780.80       1936.40       109.64 o
  -4   8   6       1560.59       1738.72        60.48 o
  -2   8   6       1714.86       1637.17        61.53 o
   0   8   6       2818.54       2897.60        58.99 o
   2   8   6         17.85          8.42        13.72 o
   4   8   6         31.09         58.67        20.15 o
   6   8   6       1664.40       1666.87        47.21 o
   8   8   6       7496.29       7478.48       148.80 o
  10   8   6       4387.40       4325.36        87.02 o
  12   8   6       2970.11       2929.16        80.07 o
  14   8   6       1649.91       1533.34        56.70 o
  16   8   6       2450.95       2414.81        76.10 o
  18   8   6       1375.42       1343.56        58.08 o
  20   8   6        759.43        716.27        56.51 o
  22   8   6         47.87         53.55        52.75 o
 -25   9   6         29.91          9.76        50.79 o
 -23   9   6        204.99        163.11        36.10 o
 -21   9   6        342.95        339.45        36.36 o
 -19   9   6          1.44         -8.15        28.15 o
 -17   9   6        347.55        404.11        36.76 o
 -15   9   6         72.67         79.93        21.07 o
 -13   9   6        278.62        248.92        25.49 o
 -11   9   6         62.10         41.67        21.72 o
  -9   9   6         62.85        113.74        31.53 o
  -7   9   6        160.44        172.46        47.69 o
  -5   9   6       1017.18       1050.45        60.55 o
  -3   9   6       1117.53       1085.28        62.83 o
  -1   9   6         62.90         60.81        29.78 o
   1   9   6        868.96        843.95        85.33 o
   3   9   6         94.57         62.17        14.13 o
   5   9   6       3904.14       3817.39        82.50 o
   7   9   6         15.04         19.89        26.15 o
   9   9   6        259.09        269.09        30.58 o
  11   9   6        710.60        632.12        34.03 o
  13   9   6        283.49        308.29        42.83 o
  15   9   6          0.95        -44.34        42.07 o
  17   9   6        323.18        375.20        51.53 o
  19   9   6         15.96          9.88        44.75 o
 -24  10   6       2857.18       2842.04       109.04 o
 -22  10   6       3597.87       3630.91        81.97 o
 -20  10   6       4096.65       4047.07        82.76 o
 -18  10   6       3830.50       3884.34        74.74 o
 -16  10   6        407.30        438.97        38.74 o
 -14  10   6        709.81        660.23        29.20 o
 -12  10   6       2324.15       2433.14        83.90 o
 -10  10   6        438.82        444.98        36.14 o
  -8  10   6       1031.78       1035.67        77.29 o
  -6  10   6        310.24        383.85        34.37 o
  -4  10   6       1601.21       1603.26        62.89 o
  -2  10   6       1251.62       1432.98        77.50 o
   0  10   6       2349.74       2498.43        80.94 o
   2  10   6       2969.11       2900.36        85.95 o
   4  10   6       3005.56       2989.65        81.76 o
   6  10   6       3233.67       3103.10       136.03 o
   8  10   6       1850.68       1626.87        50.48 o
  10  10   6        192.88        239.66        38.53 o
  12  10   6         15.18         20.99        29.96 o
  14  10   6        795.88        837.73        54.62 o
  16  10   6       2368.84       2404.32       100.11 o
  18  10   6        235.81        189.60        62.81 o
 -21  11   6        274.05        220.03        42.13 o
 -19  11   6       1475.19       1485.29        58.93 o
 -17  11   6        556.04        526.43        31.64 o
 -15  11   6        142.72        150.10        36.15 o
 -13  11   6         26.40         27.77        32.37 o
 -11  11   6        169.37        187.38        33.03 o
  -9  11   6        164.33        224.33        39.55 o
  -7  11   6         76.16         66.71        39.46 o
  -5  11   6         60.96         72.78        31.15 o
  -3  11   6       1107.82       1121.84       136.68 o
  -1  11   6        632.15        570.63        39.67 o
   1  11   6        766.73        710.04        49.33 o
   3  11   6        154.74        186.68        55.94 o
   5  11   6         46.96         37.59        23.41 o
   7  11   6         13.75         16.02        25.34 o
   9  11   6         15.27          9.46        27.38 o
  11  11   6        235.44        214.73        39.54 o
  13  11   6        310.86        323.02       107.10 o
  15  11   6       1110.74       1042.53        64.42 o
  17  11   6          0.07         21.79        49.81 o
 -20  12   6        679.22        686.20        50.24 o
 -18  12   6       1805.51       1811.85        74.02 o
 -16  12   6       1374.22       1414.30       113.97 o
 -14  12   6        965.17        930.91        59.80 o
 -12  12   6       1021.84       1094.92        77.63 o
 -10  12   6        368.16        400.47        39.26 o
  -8  12   6       1788.82       1947.89        69.56 o
  -6  12   6       3707.94       3764.17       113.62 o
  -4  12   6       1938.72       1850.62       141.73 o
  -2  12   6         57.02         58.57        31.04 o
   0  12   6       1033.63       1051.51        85.33 o
   2  12   6       2625.73       2839.22        93.04 o
   4  12   6       1051.33       1023.84        57.02 o
   6  12   6       2316.86       2306.48        78.56 o
   8  12   6       1186.20       1085.39        58.73 o
  10  12   6        345.32        263.75        47.24 o
  12  12   6        916.11        871.85        50.88 o
  14  12   6        325.72        234.35        54.29 o
 -17  13   6        203.49        228.15       131.65 o
 -15  13   6        401.66        455.63        56.31 o
 -13  13   6        907.44        947.62        58.25 o
 -11  13   6         79.20         87.06        49.75 o
  -9  13   6        348.15        356.05        37.14 o
  -7  13   6       1841.82       1783.10       105.29 o
  -5  13   6          0.02          3.68        46.81 o
  -3  13   6          4.08         17.15        37.91 o
  -1  13   6          4.45         23.65        41.09 o
   1  13   6        121.24         99.16        44.66 o
   3  13   6         24.96         18.28        42.91 o
   5  13   6         58.14         84.11        40.68 o
   7  13   6          0.49        -53.41        68.57 o
   9  13   6          0.88         -9.96        28.79 o
  11  13   6          0.09         55.73        43.98 o
  13  13   6         23.64         11.40        45.57 o
 -14  14   6        852.61        876.21        67.17 o
 -12  14   6       2228.39       2105.79        99.53 o
 -10  14   6       3043.68       3315.52       128.88 o
  -8  14   6       2268.45       2487.11       103.21 o
  -6  14   6       1543.63       1600.89        83.93 o
  -4  14   6        541.76        585.24        77.29 o
  -2  14   6         63.81         77.88        37.85 o
   0  14   6        243.70        221.05        47.27 o
   2  14   6       1062.10       1091.57        63.16 o
   4  14   6       1713.10       1851.70        87.38 o
   6  14   6       1494.32       1543.18       165.14 o
   8  14   6       2177.92       2065.85       109.18 o
  10  14   6       1203.04        946.51       129.91 o
  -9  15   6         27.27         58.20        48.63 o
  -7  15   6        219.27        246.99        44.97 o
  -5  15   6       1012.65       1083.47        59.29 o
  -3  15   6       1432.03       1500.79       100.21 o
  -1  15   6         77.48         94.04        61.02 o
   1  15   6         31.01         71.42        56.19 o
   3  15   6        156.75        153.17        63.68 o
   5  15   6          4.86         42.20        94.04 o
 -29   1   7        345.52        335.28        43.04 o
 -27   1   7       1965.39       1810.95        65.75 o
 -25   1   7         52.66         44.00        30.37 o
 -23   1   7       3582.89       3650.61        77.63 o
 -21   1   7       4655.31       4658.60        81.47 o
 -19   1   7       3883.92       3894.65        75.75 o
 -17   1   7       2758.00       2755.68        67.62 o
 -15   1   7       4916.59       4968.96        88.23 o
 -13   1   7       9315.10       9366.33       154.97 o
 -11   1   7      11470.05      11739.78       163.40 o
  -9   1   7       6473.07       6761.28       111.50 o
  -7   1   7       3655.23       3981.66        67.56 o
  -5   1   7         17.52         16.88        12.87 o
  -3   1   7       1705.54       2003.23        53.84 o
  -1   1   7       2455.49       2530.03        51.44 o
   1   1   7       1162.15       1227.58        48.46 o
   3   1   7        719.86        782.98        27.92 o
   5   1   7       4188.13       4426.27       128.45 o
   7   1   7       4125.79       4086.88        91.82 o
   9   1   7       4124.42       4372.91        99.32 o
  11   1   7       4576.48       4895.31       108.00 o
  13   1   7        330.18        397.24        32.70 o
  15   1   7        999.06       1105.08        49.09 o
  17   1   7       1736.28       1822.32        61.70 o
  19   1   7       1690.28       1730.25        66.88 o
  21   1   7        557.52        539.23        48.12 o
  23   1   7         28.05         60.43        49.74 o
 -28   2   7        696.50        611.85        46.68 o
 -26   2   7         11.41         -4.09        39.30 o
 -24   2   7        382.25        396.70        34.95 o
 -22   2   7         50.09         32.61        23.01 o
 -20   2   7         16.40         36.71        33.12 o
 -18   2   7         86.56        140.34        31.32 o
 -16   2   7        508.44        542.61        24.14 o
 -14   2   7         83.07         98.80        22.26 o
 -12   2   7        252.28        267.69        19.36 o
 -10   2   7         58.64         89.17        17.68 o
  -8   2   7        438.54        377.93        16.55 o
  -6   2   7       1103.76       1228.51        29.20 o
  -4   2   7       1067.92       1214.22        32.08 o
  -2   2   7       1457.19       1468.49        39.01 o
   0   2   7          3.18         -2.88        17.08 o
   2   2   7       2225.40       2172.08        45.90 o
   4   2   7       1470.41       1551.91        38.45 o
   6   2   7        323.89        339.61        26.73 o
   8   2   7         50.15         30.59        23.98 o
  10   2   7        220.48        207.83        32.63 o
  12   2   7        540.57        495.88        53.50 o
  14   2   7          1.56         17.53        30.54 o
  16   2   7         89.20         71.10        34.59 o
  18   2   7        226.65        233.27        39.02 o
  20   2   7        172.70        144.61        42.41 o
  22   2   7         45.86        -35.98        56.13 o
 -29   3   7        262.37        245.17        44.94 o
 -27   3   7       3263.63       3097.16        69.89 o
 -25   3   7       2733.98       2596.64        61.10 o
 -23   3   7       3779.18       3818.47        77.43 o
 -21   3   7       2631.69       2619.59        55.16 o
 -19   3   7       4251.50       4241.50        89.35 o
 -17   3   7       4450.19       4633.38        94.26 o
 -15   3   7       6320.80       6203.53       105.54 o
 -13   3   7        666.66        688.52        28.83 o
 -11   3   7        750.80        891.60        26.21 o
  -9   3   7       2228.63       2310.25        52.92 o
  -7   3   7       7597.26       8166.20       124.17 o
  -5   3   7       4570.28       4680.23        85.01 o
  -3   3   7       3578.99       4044.53        72.66 o
  -1   3   7       3162.68       3380.79        90.97 o
   1   3   7       2677.13       2699.99        51.75 o
   3   3   7       1856.02       2004.37        42.38 o
   5   3   7       2290.33       2360.11        53.04 o
   7   3   7        239.77        215.30        24.70 o
   9   3   7        396.18        426.91        31.79 o
  11   3   7       2322.20       2397.48        98.67 o
  13   3   7       3729.85       3966.35        96.80 o
  15   3   7       4257.13       4382.58       103.79 o
  17   3   7       2872.38       2891.87        84.84 o
  19   3   7       1667.47       1838.71        67.31 o
  21   3   7        466.95        493.02        56.52 o
  23   3   7       1073.53       1106.99        83.75 o
 -28   4   7         79.83        123.84        38.91 o
 -26   4   7        506.30        467.69        38.43 o
 -24   4   7        345.55        290.16        42.97 o
 -22   4   7        185.87        164.04        28.12 o
 -20   4   7          0.01         11.04        30.02 o
 -18   4   7          0.04          6.85        19.55 o
 -16   4   7         13.33        -14.42        20.06 o
 -14   4   7         17.77         23.92        19.61 o
 -12   4   7         17.19         32.38        16.70 o
 -10   4   7        364.27        425.83        21.55 o
  -8   4   7        310.56        337.36        21.10 o
  -6   4   7       1139.26       1175.10        29.87 o
  -4   4   7        361.78        410.76        20.19 o
  -2   4   7        915.85        955.47        27.77 o
   0   4   7        343.50        350.53        28.33 o
   2   4   7         88.96         96.62        19.44 o
   4   4   7        150.29        167.38        20.97 o
   6   4   7       1147.00       1166.79        44.03 o
   8   4   7        520.00        545.42        34.05 o
  10   4   7          4.32          8.76        23.30 o
  12   4   7         95.54         60.23        30.86 o
  14   4   7        295.19        282.47        35.88 o
  16   4   7         52.61         41.69        38.85 o
  18   4   7          8.59        -25.81        40.69 o
  20   4   7         99.75         54.00        44.77 o
  22   4   7        104.01        141.83        52.69 o
 -27   5   7        516.67        484.76        35.98 o
 -25   5   7        833.50        847.46        44.96 o
 -23   5   7       1419.55       1350.68        61.78 o
 -21   5   7       2374.30       2190.42        53.52 o
 -19   5   7       4342.30       4304.19        80.52 o
 -17   5   7       2087.07       1985.58        52.41 o
 -15   5   7       6747.04       6951.19       128.07 o
 -13   5   7       1549.33       1639.51        40.59 o
 -11   5   7       1468.55       1711.09        39.30 o
  -9   5   7       1045.59       1136.55        33.11 o
  -7   5   7       4412.54       4305.13        77.33 o
  -5   5   7       5701.42       5856.11       137.27 o
  -3   5   7       2103.64       2160.83        53.70 o
  -1   5   7        398.80        449.42        23.88 o
   1   5   7        341.56        384.60        21.54 o
   3   5   7       3049.98       3077.40        61.89 o
   5   5   7       3294.59       3440.57        68.96 o
   7   5   7        545.10        556.26        40.92 o
   9   5   7       1309.16       1392.56        49.46 o
  11   5   7       2907.85       3196.37        80.50 o
  13   5   7       6959.37       7016.28       149.72 o
  15   5   7       2783.46       2756.89        81.25 o
  17   5   7       1161.74       1063.05        58.46 o
  19   5   7       1854.09       1852.98        69.26 o
  21   5   7       1363.50       1250.23        68.59 o
 -26   6   7         53.89         14.52        34.93 o
 -24   6   7          0.02        -11.36        33.03 o
 -22   6   7        551.08        523.37        40.39 o
 -20   6   7        477.54        485.36        34.31 o
 -18   6   7         51.91         24.59        35.74 o
 -16   6   7       1123.26       1129.06        43.36 o
 -14   6   7         17.91         36.45        19.91 o
 -12   6   7          0.79         -4.86        16.86 o
 -10   6   7          6.88         35.01        15.81 o
  -8   6   7         77.59         51.08        15.45 o
  -6   6   7          4.18          2.12        15.47 o
  -4   6   7         25.97         65.53        16.21 o
  -2   6   7         63.90         68.93        15.28 o
   0   6   7       1838.70       1940.15        44.30 o
   2   6   7        646.01        599.77        29.41 o
   4   6   7         22.17          7.05        17.94 o
   6   6   7        436.03        464.88        29.29 o
   8   6   7        105.74         97.75        28.43 o
  10   6   7         22.75         46.01        43.52 o
  12   6   7         26.29          3.66        35.31 o
  14   6   7          1.07         -7.49        36.60 o
  16   6   7          5.43         -8.66        37.89 o
  18   6   7          7.48         63.75        48.62 o
  20   6   7          0.24          4.43        52.70 o
 -25   7   7        942.20        758.59        52.55 o
 -23   7   7        697.67        618.35        36.87 o
 -21   7   7        335.92        316.50        33.31 o
 -19   7   7       1428.01       1497.24        50.39 o
 -17   7   7       1214.89       1260.64        38.14 o
 -15   7   7       4795.83       4963.50        98.91 o
 -13   7   7       3674.65       3754.45        83.41 o
 -11   7   7       6279.79       6321.80       117.38 o
  -9   7   7       1923.12       1915.62        56.36 o
  -7   7   7         23.70         25.18        19.32 o
  -5   7   7         11.15         29.88        20.10 o
  -3   7   7        778.21        852.44        32.36 o
  -1   7   7       2908.11       2736.35       121.16 o
   1   7   7       3879.54       4020.10       109.20 o
   3   7   7       1006.86       1075.30        36.98 o
   5   7   7        934.62       1033.12        42.50 o
   7   7   7       6284.07       6260.44       158.03 o
   9   7   7       8652.24       8790.16       187.89 o
  11   7   7       3294.19       3224.17        82.79 o
  13   7   7       1770.91       1665.83        60.24 o
  15   7   7        238.83        239.76        43.38 o
  17   7   7        593.92        544.15        49.57 o
  19   7   7        909.51        861.74        54.99 o
 -24   8   7        220.51        174.76        31.51 o
 -22   8   7        257.87        215.47        36.13 o
 -20   8   7         18.57         19.58        43.15 o
 -18   8   7        174.47        121.07        29.81 o
 -16   8   7        870.78        844.25        41.12 o
 -14   8   7         87.64         52.45        19.98 o
 -12   8   7          5.16         17.95        22.45 o
 -10   8   7         19.64         46.53        18.13 o
  -8   8   7        151.90        143.84        17.27 o
  -6   8   7         27.74         11.84        18.91 o
  -4   8   7          5.10         25.28        22.38 o
  -2   8   7        172.93        142.05        18.75 o
   0   8   7        842.11        813.43        31.60 o
   2   8   7          2.48         -5.07        16.20 o
   4   8   7         11.46         -3.87        20.39 o
   6   8   7        949.60        867.90        38.09 o
   8   8   7          0.29        -17.56        29.16 o
  10   8   7         29.90         21.88        27.77 o
  12   8   7          2.85        -13.42        30.26 o
  14   8   7        389.14        326.02        47.22 o
  16   8   7          0.84         -3.66        54.15 o
  18   8   7        315.59        299.36        49.79 o
 -23   9   7        181.94        168.34        40.99 o
 -21   9   7        678.95        693.38        49.06 o
 -19   9   7       2937.98       2948.15        72.52 o
 -17   9   7       1581.52       1587.41        43.90 o
 -15   9   7       1099.36       1036.47        33.41 o
 -13   9   7       2513.41       2391.87        86.99 o
 -11   9   7       2773.19       2437.71        82.24 o
  -9   9   7       1263.51       1218.16        49.25 o
  -7   9   7        902.87        950.89        52.09 o
  -5   9   7        946.41       1033.18        62.68 o
  -3   9   7       1619.87       1682.36        72.50 o
  -1   9   7         13.68         26.28        34.95 o
   1   9   7        760.12        743.62        49.77 o
   3   9   7       1736.37       1707.23        49.84 o
   5   9   7       2949.64       2853.39        62.96 o
   7   9   7       5987.22       6062.90       116.93 o
   9   9   7       3360.90       3405.27        77.09 o
  11   9   7       1392.30       1386.09        49.01 o
  13   9   7       1245.49       1144.82        48.61 o
  15   9   7       2837.38       2732.83       119.24 o
  17   9   7       3420.35       3286.67       184.87 o
 -22  10   7         10.64         41.64        48.03 o
 -20  10   7        407.15        449.96        43.30 o
 -18  10   7          0.07          8.96        44.61 o
 -16  10   7         44.39         33.84        26.24 o
 -14  10   7        972.79        892.83        54.01 o
 -12  10   7        133.09         67.98        38.35 o
 -10  10   7        443.85        484.74        39.84 o
  -8  10   7         65.57         50.22        28.98 o
  -6  10   7         14.03         -8.24        40.85 o
  -4  10   7        451.90        361.53        41.00 o
  -2  10   7        679.43        595.65        49.47 o
   0  10   7         70.06         66.26        28.83 o
   2  10   7        504.25        453.75        39.87 o
   4  10   7        457.01        358.62        47.93 o
   6  10   7        126.36         84.52        33.90 o
   8  10   7        202.42        180.10        35.17 o
  10  10   7        284.80        249.24        38.68 o
  12  10   7        182.24        143.15        42.89 o
  14  10   7         89.33         49.13        49.61 o
  16  10   7        502.90        499.42        57.98 o
 -19  11   7       1220.04       1093.64        52.66 o
 -17  11   7       1366.37       1260.89       121.44 o
 -15  11   7         11.46        -53.88        46.07 o
 -13  11   7         22.15          3.42        49.25 o
 -11  11   7        283.00        284.34        40.62 o
  -9  11   7        764.64        847.49        51.46 o
  -7  11   7       1722.17       1707.67        74.94 o
  -5  11   7       1858.45       1859.11        95.39 o
  -3  11   7       2453.33       2637.43        77.57 o
  -1  11   7       1500.34       1679.52        63.92 o
   1  11   7       5559.93       5718.80       141.23 o
   3  11   7       1758.09       1723.84        69.03 o
   5  11   7        225.00        176.75        28.08 o
   7  11   7        919.41        835.97        32.97 o
   9  11   7        725.29        665.06        45.49 o
  11  11   7       1206.63       1100.92        57.93 o
  13  11   7       1856.64       1690.19       146.00 o
 -18  12   7         15.46         81.86        61.59 o
 -16  12   7        161.89        136.22        53.93 o
 -14  12   7        398.85        374.80        78.67 o
 -12  12   7        197.73        189.31        41.40 o
 -10  12   7         35.41         11.15        66.02 o
  -8  12   7          4.85          7.12        37.87 o
  -6  12   7        129.09        130.81        37.21 o
  -4  12   7         68.12         60.82        37.61 o
  -2  12   7        130.02         85.61        44.02 o
   0  12   7        170.57        146.84        46.43 o
   2  12   7         79.54         38.27        38.23 o
   4  12   7         74.01         85.10        59.88 o
   6  12   7         22.32         27.51        47.14 o
   8  12   7         38.27         18.45        29.07 o
  10  12   7          0.64        -15.17        37.63 o
  12  12   7         45.13         29.86        47.65 o
 -15  13   7        524.87        419.95        65.38 o
 -13  13   7       1971.38       1887.60        83.58 o
 -11  13   7       2256.81       2207.43        93.49 o
  -9  13   7        893.88        879.58        61.86 o
  -7  13   7       1362.75       1435.37        73.59 o
  -5  13   7       1662.95       1658.81       116.51 o
  -3  13   7        646.05        681.58        60.84 o
  -1  13   7        171.77        213.99        58.31 o
   1  13   7       1022.01       1021.74        62.67 o
   3  13   7       1819.92       1848.58       114.67 o
   5  13   7        929.99       1035.60        68.59 o
   7  13   7        324.83        299.11        68.55 o
   9  13   7       1247.85       1042.27        35.53 o
 -10  14   7        108.54         93.81        46.74 o
  -8  14   7        320.59        356.71       126.39 o
  -6  14   7        378.45        355.64        47.85 o
  -4  14   7        524.38        581.19        72.01 o
  -2  14   7          0.28        -45.08        54.99 o
   0  14   7        128.98        134.81        55.47 o
   2  14   7        210.34        185.80        83.46 o
   4  14   7         32.10         61.73        54.44 o
 -28   0   8        309.43        256.54        68.87 o
 -26   0   8        966.08        961.64        57.01 o
 -24   0   8         80.92         84.01        39.82 o
 -22   0   8        479.33        379.37        48.63 o
 -20   0   8        888.44        845.65        46.39 o
 -18   0   8       1525.48       1427.10        78.67 o
 -16   0   8       6592.78       6996.00       165.56 o
 -14   0   8      14271.36      14186.73       366.75 o
 -12   0   8       6775.08       6681.71       149.17 o
 -10   0   8        579.34        590.57        28.16 o
  -8   0   8       1903.26       1906.66        54.09 o
  -6   0   8        467.41        399.53        36.00 o
  -4   0   8        111.78        120.72        24.36 o
  -2   0   8       1090.38       1243.67        66.51 o
   0   0   8       3251.74       3615.32       100.64 o
   2   0   8       5142.40       5334.96       130.94 o
   4   0   8       1315.04       1371.02        62.38 o
   6   0   8        335.07        362.57        39.45 o
   8   0   8       1193.02       1263.53        69.42 o
  10   0   8        544.63        568.79        61.22 o
  12   0   8       3741.88       3782.42       146.79 o
  14   0   8        487.68        582.64        69.30 o
  16   0   8       1522.80       1519.16        93.92 o
  18   0   8       3776.08       3830.15       133.44 o
  20   0   8       6343.80       6294.59       219.76 o
 -27   1   8          2.86         18.37        33.64 o
 -25   1   8         35.54         57.39        35.62 o
 -23   1   8         34.14         36.59        26.74 o
 -21   1   8          3.89         12.60        26.67 o
 -19   1   8        361.85        371.17        27.05 o
 -17   1   8       2417.74       2378.00        56.48 o
 -15   1   8        518.61        527.98        28.51 o
 -13   1   8        303.73        287.89        20.75 o
 -11   1   8        179.31        177.58        15.45 o
  -9   1   8         25.03         45.71        16.08 o
  -7   1   8        213.16        206.69        19.80 o
  -5   1   8        369.89        388.30        23.16 o
  -3   1   8       2776.89       2820.35        53.55 o
  -1   1   8       1126.83       1022.80        31.16 o
   1   1   8        390.73        425.70        22.86 o
   3   1   8       2051.43       1959.67        46.82 o
   5   1   8        695.03        621.80        30.25 o
   7   1   8        451.43        399.74        29.72 o
   9   1   8         48.31         62.39        32.20 o
  11   1   8        602.78        559.40        38.70 o
  13   1   8         38.60         31.69        39.78 o
  15   1   8        654.86        705.14        49.23 o
  17   1   8        294.71        360.10        52.32 o
  19   1   8          5.60         -9.76        44.56 o
  21   1   8         35.58         43.24        48.22 o
 -28   2   8       1728.72       1744.28        60.66 o
 -26   2   8       1671.50       1656.88        51.49 o
 -24   2   8        405.95        375.18        34.21 o
 -22   2   8        684.94        650.58        33.10 o
 -20   2   8       2541.34       2512.26        99.49 o
 -18   2   8       2634.50       2576.71        60.05 o
 -16   2   8       1341.80       1294.74        39.76 o
 -14   2   8       1604.83       1575.69        43.38 o
 -12   2   8       2503.13       2461.74        47.07 o
 -10   2   8       1667.03       1705.85        43.61 o
  -8   2   8       4941.16       5331.48        87.27 o
  -6   2   8       1473.05       1540.85        44.22 o
  -4   2   8       1616.27       1757.06        49.00 o
  -2   2   8       2510.35       2634.97        50.96 o
   0   2   8       4187.42       4304.84        78.60 o
   2   2   8       1070.87       1139.82        53.24 o
   4   2   8       1784.46       1938.62        48.05 o
   6   2   8       1868.39       1936.00        47.05 o
   8   2   8        203.44        207.24        25.46 o
  10   2   8        119.06        115.33        30.15 o
  12   2   8       1704.44       1920.47        60.32 o
  14   2   8       1231.60       1294.05        51.48 o
  16   2   8       4612.27       4996.88       127.71 o
  18   2   8       3837.32       4118.29       111.64 o
  20   2   8       2062.74       2154.29        79.07 o
 -27   3   8         38.73         40.67        50.08 o
 -25   3   8        663.80        595.56        43.11 o
 -23   3   8          1.67         -4.22        27.20 o
 -21   3   8         45.32         56.74        25.04 o
 -19   3   8          3.28        -26.78        27.66 o
 -17   3   8          2.32         14.74        23.65 o
 -15   3   8         75.97         78.45        22.40 o
 -13   3   8       1284.78       1294.41        53.49 o
 -11   3   8        751.05        693.39        27.16 o
  -9   3   8          1.08          3.30        15.20 o
  -7   3   8       1306.38       1314.92        34.94 o
  -5   3   8        309.62        305.20        19.82 o
  -3   3   8       1643.94       1587.27        43.17 o
  -1   3   8       1180.07       1223.20        76.40 o
   1   3   8        167.39        175.57        22.32 o
   3   3   8       2032.91       2049.75        49.08 o
   5   3   8        303.64        261.10        25.10 o
   7   3   8        305.12        306.15        29.17 o
   9   3   8        537.95        466.13        32.30 o
  11   3   8        906.51        857.24        41.58 o
  13   3   8         35.59         22.61        31.73 o
  15   3   8        197.75        235.13        42.07 o
  17   3   8        570.90        555.12        50.82 o
  19   3   8          3.11        -56.87        50.60 o
 -26   4   8        593.35        598.88        43.34 o
 -24   4   8        838.03        768.41        40.23 o
 -22   4   8       1194.09       1252.55        66.67 o
 -20   4   8       1977.62       1825.34        47.04 o
 -18   4   8        351.92        314.38        30.75 o
 -16   4   8       1859.39       1894.04        53.76 o
 -14   4   8       3822.89       3883.61        75.64 o
 -12   4   8       2452.36       2541.70        48.48 o
 -10   4   8       3303.11       3415.51        69.09 o
  -8   4   8       5933.96       5915.54        91.04 o
  -6   4   8       6218.21       6057.83        99.62 o
  -4   4   8       5059.66       5036.39        94.72 o
  -2   4   8        937.22        960.82        30.91 o
   0   4   8        221.58        192.14        26.90 o
   2   4   8         81.32         92.07        20.43 o
   4   4   8        627.95        600.01        30.30 o
   6   4   8        198.53        221.24        25.07 o
   8   4   8       2815.34       2932.71        66.79 o
  10   4   8       2940.53       3060.99        74.52 o
  12   4   8       4318.81       4651.71       180.46 o
  14   4   8       3367.23       3355.65        94.40 o
  16   4   8       1529.68       1401.12        61.57 o
  18   4   8       1241.32       1191.67        66.15 o
  20   4   8       1896.95       1860.93        67.25 o
 -25   5   8       1135.93       1066.97        48.58 o
 -23   5   8        651.48        711.86        67.04 o
 -21   5   8         50.25         47.70        28.93 o
 -19   5   8         27.56         41.25        26.33 o
 -17   5   8          1.67         -3.81        23.76 o
 -15   5   8         33.28         31.25        23.65 o
 -13   5   8        474.33        465.90        27.44 o
 -11   5   8        899.78        911.33        28.40 o
  -9   5   8         15.88         30.66        20.42 o
  -7   5   8         12.52         26.26        18.44 o
  -5   5   8         39.74         48.84        19.22 o
  -3   5   8         91.48         90.63        19.95 o
  -1   5   8        118.87        156.35        24.89 o
   1   5   8        111.42        109.83        24.34 o
   3   5   8       1369.56       1412.69        41.30 o
   5   5   8        341.75        277.04        24.98 o
   7   5   8       1054.01       1030.44        46.81 o
   9   5   8        717.73        664.06        42.64 o
  11   5   8        689.01        696.63        43.66 o
  13   5   8        202.62        174.22        44.64 o
  15   5   8        362.19        349.39        47.75 o
  17   5   8          2.04         37.71        48.85 o
  19   5   8        270.60        329.35        54.77 o
 -24   6   8       1799.23       1805.24        58.61 o
 -22   6   8       2244.58       2273.62        58.18 o
 -20   6   8       2323.36       2275.86        64.02 o
 -18   6   8        970.08       1018.01        37.96 o
 -16   6   8        758.40        723.55        42.22 o
 -14   6   8        824.58        862.66        32.12 o
 -12   6   8       3414.93       3363.50        75.41 o
 -10   6   8       4135.63       4132.91        78.25 o
  -8   6   8       2613.82       2501.78        58.12 o
  -6   6   8       4547.79       4401.51        91.39 o
  -4   6   8       3384.52       3373.50        89.65 o
  -2   6   8       2687.22       2737.27        53.79 o
   0   6   8       3633.78       3734.64        70.89 o
   2   6   8         38.70         58.58        21.24 o
   4   6   8       1907.59       1886.35        47.92 o
   6   6   8       1446.42       1321.58        43.49 o
   8   6   8       2742.92       2592.18       106.59 o
  10   6   8       2539.05       2615.94        65.86 o
  12   6   8       1461.23       1539.22        63.62 o
  14   6   8        333.02        302.03        45.43 o
  16   6   8        228.35        258.77        54.91 o
  18   6   8        137.89         48.49        51.72 o
 -23   7   8         21.94         24.80        36.67 o
 -21   7   8        252.25        276.46        40.33 o
 -19   7   8       1485.66       1473.53        42.87 o
 -17   7   8         62.44         37.28        28.86 o
 -15   7   8        423.51        367.45        29.41 o
 -13   7   8        357.34        347.19        23.41 o
 -11   7   8        284.97        297.58        24.24 o
  -9   7   8         17.22          8.56        20.16 o
  -7   7   8          0.00          6.08        23.41 o
  -5   7   8          0.11          7.82        19.80 o
  -3   7   8        154.10        139.39        23.75 o
  -1   7   8         54.72         27.82        23.37 o
   1   7   8         33.69         36.74        20.58 o
   3   7   8       2780.68       2467.56        77.12 o
   5   7   8        662.24        566.43        35.29 o
   7   7   8        315.58        315.78        36.64 o
   9   7   8         22.73         23.64        50.23 o
  11   7   8         88.99         54.37        43.69 o
  13   7   8         13.21         18.92        35.32 o
  15   7   8        594.73        617.66        53.59 o
  17   7   8         64.21         62.24        50.97 o
 -22   8   8        740.71        785.28        50.11 o
 -20   8   8       1352.42       1206.97        45.64 o
 -18   8   8       2814.27       2798.15        73.03 o
 -16   8   8       4218.91       4182.86        92.25 o
 -14   8   8       1965.10       1956.36        80.25 o
 -12   8   8       2558.03       2689.39       108.24 o
 -10   8   8       3403.04       3222.30       106.91 o
  -8   8   8       3667.25       3410.79       221.94 o
  -6   8   8       3109.17       3164.08       108.11 o
  -4   8   8       2730.10       2794.60       120.17 o
  -2   8   8        776.73        739.86        42.72 o
   0   8   8        830.51        803.04        40.49 o
   2   8   8       1580.00       1592.08       122.91 o
   4   8   8       3331.89       3335.03       155.94 o
   6   8   8       1640.12       1729.74        44.27 o
   8   8   8       3139.53       2999.25        77.60 o
  10   8   8       1549.39       1513.67        52.56 o
  12   8   8        457.76        481.23        51.75 o
  14   8   8        544.41        467.82        44.89 o
  16   8   8       1022.30       1123.45        65.94 o
 -21   9   8        208.45         75.46        34.75 o
 -19   9   8       1732.68       1758.43        62.25 o
 -17   9   8       1516.60       1496.82        49.92 o
 -15   9   8        688.79        662.35        42.52 o
 -13   9   8          2.16         -3.55        24.61 o
 -11   9   8        333.85        309.21        36.46 o
  -9   9   8       1046.76       1086.68        56.23 o
  -7   9   8        818.78        845.68        45.98 o
  -5   9   8         54.60         52.51        35.70 o
  -3   9   8        298.01        236.10        45.16 o
  -1   9   8        108.08         89.84        26.96 o
   1   9   8       1497.48       1442.81        39.03 o
   3   9   8          2.21         -2.50        27.02 o
   5   9   8          1.12         16.86        30.31 o
   7   9   8        242.99        218.42        27.10 o
   9   9   8        102.17        130.44        35.11 o
  11   9   8         50.21         24.74        38.18 o
  13   9   8        927.77        964.76        53.40 o
  15   9   8         38.89         68.94        47.61 o
 -20  10   8         59.78         24.65        41.54 o
 -18  10   8       2040.73       2190.24        49.98 o
 -16  10   8       2503.26       2430.82        63.46 o
 -14  10   8        749.61        828.71        68.12 o
 -12  10   8       2106.95       2142.51        88.75 o
 -10  10   8       1483.66       1525.72       234.19 o
  -8  10   8       2742.85       2812.14        82.66 o
  -6  10   8       3468.13       3758.17       101.65 o
  -4  10   8       4123.10       4250.90       119.26 o
  -2  10   8       2472.64       2525.94        82.97 o
   0  10   8       3001.99       3055.93        87.60 o
   2  10   8       3036.07       2893.95       130.28 o
   4  10   8       1001.38        946.80        57.84 o
   6  10   8        432.93        379.96        32.54 o
   8  10   8        439.08        359.00        32.79 o
  10  10   8        798.62        725.49        45.17 o
  12  10   8        899.70        812.06        66.99 o
 -17  11   8        621.99        623.29        72.55 o
 -15  11   8        797.01        772.57        80.28 o
 -13  11   8         62.81        131.21        63.30 o
 -11  11   8        745.06        775.86        83.93 o
  -9  11   8        512.42        521.57        60.08 o
  -7  11   8        158.35        159.83        47.40 o
  -5  11   8        149.85        155.06        53.66 o
  -3  11   8          0.27         15.14        54.59 o
  -1  11   8        190.77        212.59        47.98 o
   1  11   8        102.05         23.91        44.82 o
   3  11   8        218.82        243.13        62.83 o
   5  11   8          0.30        -11.69        22.33 o
   7  11   8         43.02         27.46        39.07 o
   9  11   8        112.76         99.04        35.14 o
  11  11   8        171.63        168.88        49.50 o
 -14  12   8       1269.26       1152.25        69.50 o
 -12  12   8       4377.42       4562.36       119.14 o
 -10  12   8       5154.47       5300.81       161.48 o
  -8  12   8       2184.30       2360.04       105.96 o
  -6  12   8        261.00        335.29       110.32 o
  -4  12   8       1766.65       1687.08       137.38 o
  -2  12   8       1622.11       1663.67       114.90 o
   0  12   8       1519.44       1555.01        89.01 o
   2  12   8       3158.99       3335.94        92.82 o
   4  12   8        871.95        848.55        77.27 o
   6  12   8        170.84        230.51        62.97 o
   8  12   8        518.87        479.04        40.92 o
  -9  13   8          1.15         -8.77        54.76 o
  -7  13   8          8.45         21.75        47.17 o
  -5  13   8        113.75         91.84        50.07 o
  -3  13   8         47.48         53.25        55.22 o
  -1  13   8        255.19        276.73        50.18 o
   1  13   8         31.25        -15.18        57.64 o
   3  13   8          0.55        -45.87        50.47 o
 -25   1   9        531.71        529.03        41.95 o
 -23   1   9         37.18         36.65        29.17 o
 -21   1   9         45.26         19.85        32.14 o
 -19   1   9         97.98         90.80        24.61 o
 -17   1   9        750.62        760.57        50.20 o
 -15   1   9       2110.21       2082.62        50.07 o
 -13   1   9       2848.72       2807.48        61.15 o
 -11   1   9       2777.34       2722.67        51.07 o
  -9   1   9       1226.23       1197.24        43.37 o
  -7   1   9       5414.08       5437.65        92.07 o
  -5   1   9       1292.51       1249.22        36.58 o
  -3   1   9       1550.97       1617.48        52.40 o
  -1   1   9       4450.52       4843.73        87.89 o
   1   1   9       9917.17      10191.10       149.15 o
   3   1   9       5001.65       5427.22       104.16 o
   5   1   9       3323.56       3493.83        68.86 o
   7   1   9        956.40       1009.61        43.02 o
   9   1   9         86.56         75.48        27.96 o
  11   1   9       1457.86       1536.19        61.36 o
  13   1   9       1670.86       1671.89        61.79 o
  15   1   9       1015.45        985.46        62.79 o
  17   1   9        759.79        801.27        57.33 o
 -24   2   9        276.86        252.05        46.89 o
 -22   2   9        228.04        259.52        45.50 o
 -20   2   9        295.46        259.56        38.49 o
 -18   2   9          0.78         12.53        21.29 o
 -16   2   9         37.50         45.08        21.05 o
 -14   2   9        763.58        713.56        29.38 o
 -12   2   9        173.59        191.03        20.22 o
 -10   2   9          0.13         15.38        19.01 o
  -8   2   9        124.55        139.40        21.05 o
  -6   2   9          3.08         10.04        21.25 o
  -4   2   9        530.64        541.44        28.06 o
  -2   2   9        412.16        387.64        25.24 o
   0   2   9          0.96         19.64        22.11 o
   2   2   9        959.00       1040.12        36.05 o
   4   2   9        491.41        432.36        33.57 o
   6   2   9         18.33         11.77        23.11 o
   8   2   9        266.82        270.62        27.86 o
  10   2   9        948.56        929.45        49.93 o
  12   2   9          0.43        -17.72        45.51 o
  14   2   9         30.50         59.68        45.95 o
  16   2   9          3.63          1.58        42.14 o
 -25   3   9        112.68         53.28        38.91 o
 -23   3   9        107.92         82.06        39.03 o
 -21   3   9        334.71        324.69        34.47 o
 -19   3   9       1178.19        990.95        39.29 o
 -17   3   9         83.65         68.75        23.51 o
 -15   3   9       1049.50       1006.04        34.76 o
 -13   3   9       1700.22       1629.66        45.35 o
 -11   3   9       2543.34       2476.35        52.93 o
  -9   3   9       1328.24       1341.42        40.07 o
  -7   3   9       4449.49       4576.60        79.91 o
  -5   3   9       5356.63       5584.65        94.09 o
  -3   3   9       5643.99       5558.58       104.05 o
  -1   3   9       3549.21       3820.42        80.68 o
   1   3   9       1564.58       1609.17        43.77 o
   3   3   9        587.14        650.65        33.01 o
   5   3   9       3370.57       3453.13        73.17 o
   7   3   9       3396.37       3384.13        78.13 o
   9   3   9       1462.13       1449.90        49.21 o
  11   3   9        398.43        374.76        40.18 o
  13   3   9        625.49        582.84        52.11 o
  15   3   9        939.96        924.86        55.84 o
  17   3   9       1091.21       1055.91        63.35 o
 -24   4   9        313.27        258.42        38.94 o
 -22   4   9          1.75         -8.76        31.26 o
 -20   4   9        376.57        373.13        30.38 o
 -18   4   9        826.45        876.15        37.99 o
 -16   4   9        206.02        193.10        23.63 o
 -14   4   9         20.15         -4.13        25.17 o
 -12   4   9         88.47         87.29        24.08 o
 -10   4   9        186.26        204.77        22.49 o
  -8   4   9          8.51          0.16        19.96 o
  -6   4   9        422.99        507.52        29.49 o
  -4   4   9         46.61         45.02        21.71 o
  -2   4   9       2002.60       2138.79        51.13 o
   0   4   9       1693.34       1758.02        57.13 o
   2   4   9         99.43        106.12        24.09 o
   4   4   9         83.29         95.51        29.83 o
   6   4   9        105.45         89.41        29.39 o
   8   4   9        546.02        531.25        35.18 o
  10   4   9          3.26        -17.68        37.68 o
  12   4   9          0.39         12.34        31.95 o
  14   4   9         11.70         44.90        41.10 o
  16   4   9         19.90         76.47        40.09 o
 -23   5   9       2176.56       2275.51        57.03 o
 -21   5   9       2152.16       2147.57        55.33 o
 -19   5   9       2268.70       2173.97        64.89 o
 -17   5   9          9.23        -15.43        29.55 o
 -15   5   9        555.30        478.03        31.97 o
 -13   5   9        917.29        885.84        35.52 o
 -11   5   9       3684.94       3828.63        74.13 o
  -9   5   9       3475.56       3521.64        99.31 o
  -7   5   9       2744.52       2642.04        55.59 o
  -5   5   9       2710.44       2637.43        79.34 o
  -3   5   9       2952.82       3101.66        67.92 o
  -1   5   9       3723.05       3929.25        73.40 o
   1   5   9       1887.78       1953.69        54.91 o
   3   5   9        174.13        194.02        31.49 o
   5   5   9       1085.94        997.05        35.84 o
   7   5   9       2059.84       2117.05        57.46 o
   9   5   9       3326.02       3220.02        96.09 o
  11   5   9        796.06        783.09        47.68 o
  13   5   9        646.10        637.40        50.91 o
  15   5   9        501.25        589.82        55.47 o
 -22   6   9        343.86        296.97        40.89 o
 -20   6   9        426.10        409.53        40.57 o
 -18   6   9         11.46         53.56        30.74 o
 -16   6   9        535.18        533.80        33.15 o
 -14   6   9          5.97         10.51        26.27 o
 -12   6   9        541.12        534.04        33.54 o
 -10   6   9        640.87        726.33        38.33 o
  -8   6   9        166.16        155.37        26.81 o
  -6   6   9        334.94        296.21        22.95 o
  -4   6   9         51.26         67.52        23.17 o
  -2   6   9        167.54        148.45        33.89 o
   0   6   9        283.47        266.13        38.76 o
   2   6   9        970.31        938.89        46.35 o
   4   6   9       1769.83       1814.30        47.71 o
   6   6   9         74.52        120.46        31.90 o
   8   6   9       1183.54       1135.38        44.90 o
  10   6   9        514.52        486.08        38.55 o
  12   6   9         10.05        -50.11        35.16 o
  14   6   9         85.62         81.84        44.97 o
 -21   7   9       1577.33       1485.07        52.20 o
 -19   7   9       2525.00       2551.52        67.95 o
 -17   7   9        656.08        571.38        37.00 o
 -15   7   9       1119.33       1032.90        41.09 o
 -13   7   9        351.31        260.35        30.30 o
 -11   7   9        718.06        596.31        42.39 o
  -9   7   9       1430.60       1435.83        52.42 o
  -7   7   9       3040.63       2940.91       106.65 o
  -5   7   9       5082.83       5285.15       105.71 o
  -3   7   9       5460.96       5535.30       134.37 o
  -1   7   9       1501.81       1455.19        40.82 o
   1   7   9        825.37        804.22        34.80 o
   3   7   9       1005.36       1014.21        41.94 o
   5   7   9        648.74        643.77        37.11 o
   7   7   9        287.44        289.19        36.99 o
   9   7   9        781.13        749.16        44.40 o
  11   7   9        499.08        432.89        39.37 o
  13   7   9        981.24        853.92        56.66 o
 -20   8   9        213.21        190.24        38.54 o
 -18   8   9       1613.52       1583.10        61.80 o
 -16   8   9          3.47         15.34        31.21 o
 -14   8   9          7.43         -1.51        31.09 o
 -12   8   9        221.90        294.58        41.93 o
 -10   8   9         98.55         79.38        27.64 o
  -8   8   9         44.16         65.14        33.03 o
  -6   8   9         16.77          4.87        32.35 o
  -4   8   9         14.69          0.96        33.70 o
  -2   8   9        285.33        340.15        38.11 o
   0   8   9         28.75         13.02        27.95 o
   2   8   9        328.10        318.04        39.83 o
   4   8   9        403.68        343.96        39.48 o
   6   8   9        701.80        650.22        63.84 o
   8   8   9        641.45        542.32        46.89 o
  10   8   9         16.90        -12.51        42.11 o
  12   8   9         10.55        -21.09        53.03 o
 -17   9   9       4122.36       3997.75       323.61 o
 -15   9   9       2482.36       2505.92        82.12 o
 -13   9   9        227.43        162.70        40.07 o
 -11   9   9        445.01        481.09        52.46 o
  -9   9   9       2392.59       2409.24        60.21 o
  -7   9   9       4644.19       4373.25        93.84 o
  -5   9   9       1662.33       1568.66        68.15 o
  -3   9   9        928.51        905.12       147.23 o
  -1   9   9        161.08        104.89        70.63 o
   1   9   9       1644.43       1552.32        54.50 o
   3   9   9       2329.18       2029.71        66.16 o
   5   9   9        358.60        330.85        36.18 o
   7   9   9        106.16        167.62        46.35 o
   9   9   9        231.57        164.43        40.27 o
 -16  10   9        570.20        520.69        55.34 o
 -14  10   9        181.60        166.84        48.81 o
 -12  10   9        136.91        154.93        40.32 o
 -10  10   9        777.86        696.95        49.89 o
  -8  10   9       1077.00       1043.32        55.65 o
  -6  10   9        101.06         81.06        43.66 o
  -4  10   9         80.08         56.87        65.58 o
  -2  10   9        810.53        768.85        61.05 o
   0  10   9        563.95        573.76        56.94 o
   2  10   9        100.21         44.64        43.00 o
   4  10   9        105.17        140.35        45.32 o
   6  10   9        379.40        296.08        36.08 o
   8  10   9        391.06        382.62        67.45 o
 -11  11   9       2985.73       2873.57        94.64 o
  -9  11   9       1427.66       1479.10        62.37 o
  -7  11   9        523.17        461.01        54.11 o
  -5  11   9        551.64        551.12        78.67 o
  -3  11   9       3120.75       3042.03        99.17 o
  -1  11   9        971.48        778.91        89.43 o
   1  11   9        972.38        965.45        57.67 o
   3  11   9       1436.17       1361.76        76.19 o
   5  11   9        383.36        312.16        44.11 o
  -6  12   9        646.92        578.60        68.41 o
  -4  12   9         11.13         -4.11        49.84 o
  -2  12   9         38.61         38.70        66.34 o
 -22   0  10        201.85        125.10        40.13 o
 -20   0  10        958.55        986.62        61.91 o
 -18   0  10       3375.59       3222.21       210.55 o
 -16   0  10       2067.26       2018.00        67.32 o
 -14   0  10       1805.93       1992.95        72.46 o
 -12   0  10       3075.42       3002.51        86.63 o
 -10   0  10        627.72        692.64        53.19 o
  -8   0  10       3628.89       3457.26        89.51 o
  -6   0  10       2342.41       2268.29        82.12 o
  -4   0  10       1021.90        995.26        50.19 o
  -2   0  10       1427.57       1584.16        59.06 o
   0   0  10       2792.68       2869.04       188.52 o
   2   0  10       3646.22       3758.78       131.88 o
   4   0  10       2054.37       2275.85        78.11 o
   6   0  10       1466.77       1570.52        76.51 o
   8   0  10       2489.10       2609.83        87.14 o
  10   0  10        794.36        823.09        56.60 o
  12   0  10       3033.04       2926.95       103.68 o
  14   0  10        517.15        545.76        76.97 o
 -21   1  10       1217.38       1207.47        49.34 o
 -19   1  10        202.42        221.02        34.30 o
 -17   1  10        513.31        585.36        35.10 o
 -15   1  10       1242.25       1207.48        42.18 o
 -13   1  10        456.91        444.22        29.04 o
 -11   1  10         12.75          2.79        24.38 o
  -9   1  10         16.51         34.46        26.30 o
  -7   1  10          4.48         14.51        25.69 o
  -5   1  10         36.24         21.50        27.40 o
  -3   1  10        509.66        532.38        29.78 o
  -1   1  10        482.96        412.92        27.87 o
   1   1  10         78.50        100.31        26.15 o
   3   1  10        562.65        560.71        34.15 o
   5   1  10          3.36         27.90        32.82 o
   7   1  10        415.42        424.60        39.88 o
   9   1  10        363.61        401.02        36.59 o
  11   1  10        467.52        545.02        47.92 o
  13   1  10        132.57        105.49        41.48 o
 -22   2  10       1053.26        934.12        42.05 o
 -20   2  10        765.42        668.41        38.94 o
 -18   2  10        581.18        616.72        36.78 o
 -16   2  10        587.61        655.09        48.39 o
 -14   2  10       1373.69       1422.71        50.72 o
 -12   2  10       1980.18       2018.42        51.73 o
 -10   2  10        631.85        669.81        42.77 o
  -8   2  10       2281.25       2232.95        58.03 o
  -6   2  10       3941.89       4088.47        75.75 o
  -4   2  10       4537.37       4570.36        99.12 o
  -2   2  10       2034.19       2077.02        51.92 o
   0   2  10       3174.66       3306.65        65.48 o
   2   2  10       3573.71       3753.37        71.56 o
   4   2  10       1458.90       1526.62        61.98 o
   6   2  10        647.15        651.68        40.33 o
   8   2  10       1411.21       1321.21        62.93 o
  10   2  10        130.51        114.06        41.80 o
  12   2  10       1533.61       1582.49        57.24 o
  14   2  10        740.31        729.56        57.41 o
 -21   3  10         42.78         59.07        33.16 o
 -19   3  10        359.87        268.22        39.75 o
 -17   3  10         51.92         59.63        31.35 o
 -15   3  10        102.38         68.26        26.35 o
 -13   3  10         34.50         15.17        28.21 o
 -11   3  10        355.95        340.57        29.23 o
  -9   3  10         61.79         48.44        25.47 o
  -7   3  10        137.85        125.86        28.77 o
  -5   3  10        548.46        533.52        29.64 o
  -3   3  10        419.81        403.82        30.68 o
  -1   3  10        727.16        643.29        33.77 o
   1   3  10         39.84         48.99        29.85 o
   3   3  10         11.49         13.07        29.54 o
   5   3  10        444.71        438.28        31.26 o
   7   3  10        173.59        164.96        35.70 o
   9   3  10         50.66         55.88        33.10 o
  11   3  10         73.60         68.60        32.15 o
  13   3  10        111.55         66.43        43.91 o
 -20   4  10       2884.28       2868.87        63.62 o
 -18   4  10       2128.07       2202.01        66.07 o
 -16   4  10        329.79        313.23        30.94 o
 -14   4  10        548.98        586.00        30.99 o
 -12   4  10       1245.13       1201.60        46.63 o
 -10   4  10       1193.17       1196.08        41.26 o
  -8   4  10        867.73        931.97        35.54 o
  -6   4  10       1260.90       1238.58        47.59 o
  -4   4  10       2283.02       2427.22        69.03 o
  -2   4  10       2521.77       2750.93        67.58 o
   0   4  10       3509.07       3407.75        66.30 o
   2   4  10        356.41        376.77        30.63 o
   4   4  10       2211.55       2376.49        55.73 o
   6   4  10       3966.70       4193.28       130.49 o
   8   4  10       3939.02       3796.32        77.73 o
  10   4  10        595.04        571.79        46.48 o
  12   4  10          9.07          4.48        41.52 o
 -19   5  10        228.06        269.10        35.63 o
 -17   5  10         36.56         47.97        28.89 o
 -15   5  10         47.61         58.93        30.74 o
 -13   5  10        144.01        150.98        27.98 o
 -11   5  10        254.25        244.50        30.92 o
  -9   5  10         21.61         37.77        30.38 o
  -7   5  10         16.02         19.37        30.37 o
  -5   5  10         31.52          5.17        26.40 o
  -3   5  10        178.59        178.00        29.88 o
  -1   5  10          6.38          3.98        38.88 o
   1   5  10         16.24         -2.59        31.14 o
   3   5  10        630.95        683.92        35.41 o
   5   5  10        382.26        327.62        40.28 o
   7   5  10        194.29        136.80        34.45 o
   9   5  10        620.84        637.67        42.68 o
  11   5  10        120.96        112.22        43.50 o
 -18   6  10        145.81        118.25        40.91 o
 -16   6  10        151.71        200.50        41.60 o
 -14   6  10        492.20        420.82        33.38 o
 -12   6  10        949.90        874.18        59.62 o
 -10   6  10       1735.52       1714.86        60.48 o
  -8   6  10        512.26        471.77        33.46 o
  -6   6  10        775.34        830.79        37.31 o
  -4   6  10       2083.86       1980.59        66.41 o
  -2   6  10       1642.44       1658.43        46.54 o
   0   6  10       4331.79       4408.43        84.50 o
   2   6  10       2021.49       2017.31        52.75 o
   4   6  10       2225.23       2142.65        61.76 o
   6   6  10       1075.86       1086.73        63.84 o
   8   6  10       1368.11       1374.11        52.74 o
  10   6  10        906.08        822.60        47.84 o
 -17   7  10        352.35        327.87        45.31 o
 -15   7  10         35.99          2.82        39.51 o
 -13   7  10         31.15         63.13        46.41 o
 -11   7  10        162.77        134.94        38.51 o
  -9   7  10        524.05        497.59        41.68 o
  -7   7  10        422.82        422.80        55.12 o
  -5   7  10        153.23        143.89        35.37 o
  -3   7  10         49.88        -10.97        32.54 o
  -1   7  10        338.74        325.47        30.12 o
   1   7  10        537.70        525.73        37.06 o
   3   7  10        103.74        110.51        33.13 o
   5   7  10          5.93          6.63        36.56 o
   7   7  10         24.52         26.55        37.66 o
   9   7  10         40.10         20.51        48.16 o
 -14   8  10        623.22        511.24        81.14 o
 -12   8  10        273.41        252.02        44.91 o
 -10   8  10        463.77        528.40        46.65 o
  -8   8  10       1151.42       1068.06        44.96 o
  -6   8  10        886.24        892.52        41.83 o
  -4   8  10        254.95        221.70        44.74 o
  -2   8  10        228.02        247.73        33.84 o
   0   8  10       1370.56       1321.64        46.02 o
   2   8  10       2421.66       2300.56        52.62 o
   4   8  10       4398.69       4147.48        91.84 o
   6   8  10       1506.15       1439.15        59.45 o
 -13   9  10        354.10        306.81        43.22 o
 -11   9  10        108.02         91.85        31.01 o
  -9   9  10          9.67         -2.04        34.79 o
  -7   9  10          9.60         50.38        39.19 o
  -5   9  10        350.80        303.17        31.94 o
  -3   9  10       1238.11       1098.76        80.90 o
  -1   9  10        216.12        198.89        39.08 o
   1   9  10        446.31        368.34        39.29 o
   3   9  10         43.31        104.06        57.12 o
  -6  10  10       1378.40       1435.83        85.30 o
  -2  10  10       1359.78        945.37       132.56 o
 -17   1  11       2657.34       2624.98        63.55 o
 -15   1  11       1364.98       1363.02        50.61 o
 -13   1  11        676.96        746.46        45.51 o
 -11   1  11        629.99        650.39        34.95 o
  -9   1  11        325.40        331.38        37.97 o
  -7   1  11         64.71         44.20        31.25 o
  -5   1  11        502.10        514.78        38.27 o
  -3   1  11       1252.46       1217.83        49.81 o
  -1   1  11        926.34        998.71        42.58 o
   1   1  11       2058.44       1985.71        65.94 o
   3   1  11        684.73        712.48        37.68 o
   5   1  11        347.10        374.55        51.36 o
   7   1  11       1211.53       1154.31        49.72 o
   9   1  11       1530.42       1435.53        56.83 o
 -18   2  11        194.99        162.96        34.31 o
 -16   2  11         52.90         49.30        42.76 o
 -14   2  11          5.12          9.08        33.36 o
 -12   2  11        207.38        183.66        32.12 o
 -10   2  11        338.09        387.95        31.78 o
  -8   2  11        256.63        230.03        37.12 o
  -6   2  11         37.94         17.16        31.60 o
  -4   2  11        159.57        151.77        31.15 o
  -2   2  11        508.13        474.17        43.07 o
   0   2  11         54.60         39.59        30.89 o
   2   2  11         17.24         23.42        39.17 o
   4   2  11        105.19        106.09        41.13 o
   6   2  11        367.81        378.33        41.49 o
   8   2  11         89.36        139.79        39.37 o
 -17   3  11       1240.04       1249.83        67.80 o
 -15   3  11        589.28        539.83        48.21 o
 -13   3  11         84.84        109.87        35.17 o
 -11   3  11        515.13        495.50        50.91 o
  -9   3  11        589.66        641.25        34.55 o
  -7   3  11       2108.26       2261.51        91.34 o
  -5   3  11       1917.62       1892.88        59.20 o
  -3   3  11        563.83        527.08        37.37 o
  -1   3  11        129.28        123.45        34.16 o
   1   3  11        816.10        750.65        39.93 o
   3   3  11        493.05        472.08        43.94 o
   5   3  11       1185.84       1128.10        46.77 o
   7   3  11       1569.02       1679.75        81.29 o
 -16   4  11        605.56        641.94        37.42 o
 -14   4  11        493.04        513.82        39.26 o
 -12   4  11        244.50        215.53        36.10 o
 -10   4  11        244.50        253.40        40.37 o
  -8   4  11        548.38        567.77        61.49 o
  -6   4  11        630.98        570.59        35.81 o
  -4   4  11          1.67        -17.42        32.03 o
  -2   4  11        287.41        272.73        36.36 o
   0   4  11        138.16        152.24        33.67 o
   2   4  11        168.92        163.61        41.93 o
   4   4  11          0.84         16.39        44.27 o
   6   4  11        186.73        123.12        59.84 o
 -15   5  11        644.64        568.88        53.02 o
 -13   5  11       1333.84       1293.74        71.10 o
 -11   5  11       2506.87       2411.81        62.16 o
  -9   5  11       1451.65       1488.66        79.76 o
  -7   5  11        326.23        306.59        34.42 o
  -5   5  11        311.62        321.00        33.40 o
  -3   5  11        529.17        487.34        34.21 o
  -1   5  11        607.30        606.87        44.60 o
   1   5  11       1524.33       1488.40        49.96 o
   3   5  11       1233.50       1316.84        54.18 o
   5   5  11       2379.84       2463.00        74.49 o
 -12   6  11        264.67        250.09        43.95 o
 -10   6  11         99.45         86.03        41.99 o
  -8   6  11         15.86         31.14        36.53 o
  -6   6  11         23.75         52.25        29.55 o
  -4   6  11         81.74         86.24        40.21 o
  -2   6  11        104.03         47.99        36.63 o
   0   6  11         16.01         32.82        34.35 o
   2   6  11       1155.33       1120.46        54.33 o
  -9   7  11       1925.02       2004.45        57.77 o
  -7   7  11        865.10        822.16        50.66 o
  -5   7  11         22.87         17.93        41.08 o
  -3   7  11         90.30         84.60        30.48 o
  -1   7  11        824.38        819.73        45.98 o
  -8   0  12        368.69        405.96        77.50 o
  -6   0  12         44.78         47.23        51.84 o
  -4   0  12       2051.24       2382.45       109.38 o
  -2   0  12       3268.04       3683.98       165.60 o
  -9   1  12          0.73         -8.78        41.08 o
  -7   1  12         38.09         11.96        38.89 o
  -5   1  12        126.72        105.63        37.93 o
  -3   1  12         95.68        104.06        36.49 o
  -1   1  12        102.48        127.05        40.01 o
  -8   2  12        972.65        962.63        52.88 o
  -6   2  12       1117.76       1154.52        65.59 o
  -4   2  12       1684.23       1759.23        62.29 o
  -2   2  12       1200.89       1317.59        58.58 o
                                                
